# Supplementary material for: Small leucine-rich proteoglycans inhibit CNS regeneration by modifying the structural and mechanical properties of the lesion environment
Source: Nat Commun. 2023 Oct 26;14:6814. doi: 10.1038/s41467-023-42339-7 (PMC10603094; doi:10.1038/s41467-023-42339-7)
Supplement: Supplementary file 6 — Supplementary Data 3 [file 41467_2023_42339_MOESM6_ESM.txt]

LOCUS       115.TetRE_aspn-m        5774 bp DNA     circular SYN 28-MAR-2023
DEFINITION  synthetic circular DNA
ACCESSION   .
VERSION     .
KEYWORDS    TetRE:aspn-mCherry
SOURCE      synthetic DNA construct
  ORGANISM  synthetic DNA construct
REFERENCE   1  (bases 1 to 5774)
  AUTHORS   .
  TITLE     Direct Submission
  JOURNAL   Exported Mar 28, 2023 from SnapGene 6.2.1
            https://www.snapgene.com
FEATURES             Location/Qualifiers
     source          1..5774
                     /mol_type="other DNA"
                     /organism="synthetic DNA construct"
     CDS             1..861
                     /locus_tag="AmpR"
                     /label=AmpR
                     /note="/vntifkey=4"
     misc_feature    2113..2354
                     /locus_tag="MiniTol2\terminal\repat\left\(exact\ends\unknow
                     n)"
                     /label=MiniTol2
                     /label=MiniTol2\terminal\repat\left\(exact\ends\u
                     nknown)
                     /note="/vntifkey=21"
     promoter        2358..2606
                     /locus_tag="TetRE\tight"
                     /label=TetRE
                     /label=TetRE\tight
                     /note="/vntifkey=30"
     promoter        2614..2672
                     /locus_tag="CMV\minimal"
                     /label=CMV\minimal
                     /note="/vntifkey=29"
     CDS             2728..3837
                     /codon_start=1
                     /label=aspn CDS_ENSDART00000064798.6
                     /translation="MKVLLLLALLTLCNAKPYKHINVMEFMKHHDIMQQDAGDFDDDDD
                     DDDDDDKDYDDYDDNFVTDCPEGCRCSKKVLQCSDQGLTKVPKDIPANTLLLDLQNNDI
                     TEIKEDDFKGLDNLYALFLLNNQISKIHPKAFRNMNKLKILHLSYNLLTQMPENLPISV
                     QSLRLHDNKISRLPKGAFKGMHDLNVLELSANPITNSGIDVGAFDDMATLYLRIAEAKL
                     TAIPKDLPSSLNELHLDYNKIAKVESEDFLRLKGLQRLWLDFNQIKYVENGTFAATPKV
                     REIHLDNNKLKKIPPGLNTLKYLQVMYLHANSIGYVGVNDFCPSRTRAKKALYTRISLY
                     ANPVKYWEIQPPTFRCVSSHNSVQLGNHRK"
     CDS             3847..4557
                     /locus_tag="Cherry"
                     /label=Cherry
                     /note="/vntifkey=4"
     polyA_signal    4567..4762
                     /locus_tag="SV40\polyA\signal"
                     /label=SV40\polyA\signal
                     /note="/vntifkey=25"
     misc_feature    complement(4823..4987)
                     /locus_tag="MiniTol2\terminal\repeat\right\(exact\endunknow
                     n)"
                     /label=MiniTol2
                     /label=MiniTol2\terminal\repeat\right\(exact\end
                     unknown)
                     /note="/vntifkey=21"
ORIGIN
        1 atgagtattc aacatttccg tgtcgccctt attccctttt ttgcggcatt ttgccttcct
       61 gtttttgctc acccagaaac gctggtgaaa gtaaaagatg ctgaagatca gttgggtgca
      121 cgagtgggtt acatcgaact ggatctcaac agcggtaaga tccttgagag ttttcgcccc
      181 gaagaacgtt ttccaatgat gagcactttt aaagttctgc tatgtggcgc ggtattatcc
      241 cgtattgacg ccgggcaaga gcaactcggt cgccgcatac actattctca gaatgacttg
      301 gttgagtact caccagtcac agaaaagcat cttacggatg gcatgacagt aagagaatta
      361 tgcagtgctg ccataaccat gagtgataac actgcggcca acttacttct gacaacgatc
      421 ggaggaccga aggagctaac cgcttttttg cacaacatgg gggatcatgt aactcgcctt
      481 gatcgttggg aaccggagct gaatgaagcc ataccaaacg acgagcgtga caccacgatg
      541 cctgtagcaa tggcaacaac gttgcgcaaa ctattaactg gcgaactact tactctagct
      601 tcccggcaac aattaataga ctggatggag gcggataaag ttgcaggacc acttctgcgc
      661 tcggcccttc cggctggctg gtttattgct gataaatctg gagccggtga gcgtgggtct
      721 cgcggtatca ttgcagcact ggggccagat ggtaagccct cccgtatcgt agttatctac
      781 acgacgggga gtcaggcaac tatggatgaa cgaaatagac agatcgctga gataggtgcc
      841 tcactgatta agcattggta actgtcagac caagtttact catatatact ttagattgat
      901 ttaaaacttc atttttaatt taaaaggatc taggtgaaga tcctttttga taatctcatg
      961 accaaaatcc cttaacgtga gttttcgttc cactgagcgt cagaccccgt agaaaagatc
     1021 aaaggatctt cttgagatcc tttttttctg cgcgtaatct gctgcttgca aacaaaaaaa
     1081 ccaccgctac cagcggtggt ttgtttgccg gatcaagagc taccaactct ttttccgaag
     1141 gtaactggct tcagcagagc gcagatacca aatactgtcc ttctagtgta gccgtagtta
     1201 ggccaccact tcaagaactc tgtagcaccg cctacatacc tcgctctgct aatcctgtta
     1261 ccagtggctg ctgccagtgg cgataagtcg tgtcttaccg ggttggactc aagacgatag
     1321 ttaccggata aggcgcagcg gtcgggctga acggggggtt cgtgcacaca gcccagcttg
     1381 gagcgaacga cctacaccga actgagatac ctacagcgtg agctatgaga aagcgccacg
     1441 cttcccgaag ggagaaaggc ggacaggtat ccggtaagcg gcagggtcgg aacaggagag
     1501 cgcacgaggg agcttccagg gggaaacgcc tggtatcttt atagtcctgt cgggtttcgc
     1561 cacctctgac ttgagcgtcg atttttgtga tgctcgtcag gggggcggag cctatggaaa
     1621 aacgccagca acgcggcctt tttacggttc ctggcctttt gctggccttt tgctcacatg
     1681 ttctttcctg cgttatcccc tgattctgtg gataaccgta ttaccgcctt tgagtgagct
     1741 gataccgctc gccgcagccg aacgaccgag cgcagcgagt cagtgagcga ggaagcggaa
     1801 gagcgcccaa tacgcaaacc gcctctcccc gcgcgttggc cgattcatta atgcagctgg
     1861 cacgacaggt ttcccgactg gaaagcgggc agtgagcgca acgcaattaa tgtgagttag
     1921 ctcactcatt aggcacccca ggctttacac tttatgcttc cggctcgtat gttgtgtgga
     1981 attgtgagcg gataacaatt tcacacagga aacagctatg accatgatta cgccaagcgc
     2041 gcaattaacc ctcactaaag ggaacaaaag ctggagctcc accgcggtgg cggccgctct
     2101 agaactagtg gatctgctgg gcttgctgaa ggtagggggt caagaaccag aggtgtaaag
     2161 tacttgagta attttacttg attactgtac ttaagtatta tttttgggga tttttacttt
     2221 acttgagtac aattaaaaat caatactttt acttttactt aattacattt ttttagaaaa
     2281 aaaagtactt tttactcctt acaattttat ttacagtcaa aaagtactta ttttttggag
     2341 atcacttggg cccggctcga gtttactccc tatcagtgat agagaacgta tgtcgagttt
     2401 actccctatc agtgatagag aacgatgtcg agtttactcc ctatcagtga tagagaacgt
     2461 atgtcgagtt tactccctat cagtgataga gaacgtatgt cgagtttact ccctatcagt
     2521 gatagagaac gtatgtcgag tttatcccta tcagtgatag agaacgtatg tcgagtttac
     2581 tccctatcag tgatagagaa cgtatgtcga ggtaggcgtg tacggtggga ggcctatata
     2641 agcagagctc gtttagtgaa ccgtcagatc gcctggagat ttcgagctcg gtacccgggg
     2701 atcctctagt cagctgacgc gtccaccatg aaggtacttt tactactcgc cctactaacg
     2761 ttatgtaatg caaagccata caaacatatc aacgtcatgg agttcatgaa gcatcatgac
     2821 atcatgcaac aagacgcggg tgattttgat gatgatgatg acgacgacga tgacgacgat
     2881 aaagattatg atgattacga tgataatttt gttacggact gtcctgaagg atgtcggtgc
     2941 tcaaagaagg ttctccagtg ctcagatcag ggtctgacca aagtgccaaa ggacattcct
     3001 gcaaacacgt tgctcctcga ccttcaaaat aatgacatca cggaaattaa ggaagatgat
     3061 ttcaaaggcc tggataatct ctatgccttg tttctgctca ataaccagat atccaaaatt
     3121 catccaaagg ccttccgcaa catgaacaag ctcaagattc tccacctgtc atacaacttg
     3181 ctgacgcaaa tgccagagaa tcttcctata agtgttcaat cattgcgact gcacgacaac
     3241 aagatcagca gacttccaaa aggagcgttt aagggaatgc atgacttgaa tgttttagaa
     3301 ctgagtgcaa atccaattac aaacagtggg attgatgttg gagcttttga tgacatggca
     3361 accctttact taagaatagc tgaagcaaag ctcacagcca tccctaaaga tcttccatct
     3421 tccctcaacg aacttcactt ggactataac aagattgcca aagtggagtc agaggacttc
     3481 ttgagattaa aaggtctaca aaggctttgg cttgacttca atcaaatcaa gtacgtagag
     3541 aatggaactt tcgctgccac tcccaaagtc agagagattc atttagacaa taataaactg
     3601 aagaaaattc ctccaggcct gaacaccctg aaatatttac aggtgatgta cttacacgcc
     3661 aacagcattg gctacgttgg agtaaatgac ttttgcccct cgagaacccg ggctaagaaa
     3721 gccctctaca ctagaatcag tttatacgca aacccagtga aatactggga gattcagcca
     3781 cccaccttcc gctgcgtttc cagccacaat tcggtgcaac tgggaaacca tagaaagggc
     3841 gcgcctatgg tgagcaaggg cgaggaggat aacatggcca tcatcaagga gttcatgcgc
     3901 ttcaaggtgc acatggaggg ctccgtgaac ggccacgagt tcgagatcga gggcgagggc
     3961 gagggccgcc cctacgaggg cacccagacc gccaagctga aggtgaccaa gggtggcccc
     4021 ctgcccttcg cctgggacat cctgtcccct cagttcatgt acggctccaa ggcctacgtg
     4081 aagcaccccg ccgacatccc cgactacttg aagctgtcct tccccgaggg cttcaagtgg
     4141 gagcgcgtga tgaacttcga ggacggcggc gtggtgaccg tgacccagga ctcctccctg
     4201 caggacggcg agttcatcta caaggtgaag ctgcgcggca ccaacttccc ctccgacggc
     4261 cccgtaatgc agaagaagac catgggctgg gaggcctcct ccgagcggat gtaccccgag
     4321 gacggcgccc tgaagggcga gatcaagcag aggctgaagc tgaaggacgg cggccactac
     4381 gacgctgagg tcaagaccac ctacaaggcc aagaagcccg tgcagctgcc cggcgcctac
     4441 aacgtcaaca tcaagttgga catcacctcc cacaacgagg actacaccat cgtggaacag
     4501 tacgaacgcg ccgagggccg ccactccacc ggcggcatgg acgagctgta caagtaaatc
     4561 gatgatgatc cagacatgat aagatacatt gatgagtttg gacaaaccac aactagaatg
     4621 cagtgaaaaa aatgctttat ttgtgaaatt tgtgatgcta ttgctttatt tgtaaccatt
     4681 ataagctgca ataaacaagt taacaacaac aattgcattc attttatgtt tcaggttcag
     4741 ggggaggtgt gggaggtttt ttaaagcaag taaaacctct acaaatgtgg tatggctgat
     4801 tatgatcctc tagatcagat ctaatactca agtacaattt taatggagta cttttttact
     4861 tttactcaag taagattcta gccagatact tttactttta attgagtaaa attttcccta
     4921 agtacttgta ctttcacttg agtaaaattt ttgagtactt tttacacctc tgtcaagaac
     4981 catatgccgg tacccaattc gccctatagt gagtcgtatt acgcgcgctc actggccgtc
     5041 gttttacaac gtcgtgactg ggaaaaccct ggcgttaccc aacttaatcg ccttgcagca
     5101 catccccctt tcgccagctg gcgtaatagc gaagaggccc gcaccgatcg cccttcccaa
     5161 cagttgcgca gcctgaatgg cgaatgggac gcgccctgta gcggcgcatt aagcgcggcg
     5221 ggtgtggtgg ttacgcgcag cgtgaccgct acacttgcca gcgccctagc gcccgctcct
     5281 ttcgctttct tcccttcctt tctcgccacg ttcgccggct ttccccgtca agctctaaat
     5341 cgggggctcc ctttagggtt ccgatttagt gctttacggc acctcgaccc caaaaaactt
     5401 gattagggtg atggttcacg tagtgggcca tcgccctgat agacggtttt tcgccctttg
     5461 acgttggagt ccacgttctt taatagtgga ctcttgttcc aaactggaac aacactcaac
     5521 cctatctcgg tctattcttt tgatttataa gggattttgc cgatttcggc ctattggtta
     5581 aaaaatgagc tgatttaaca aaaatttaac gcgaatttta acaaaatatt aacgcttaca
     5641 atttaggtgg cacttttcgg ggaaatgtgc gcggaacccc tatttgttta tttttctaaa
     5701 tacattcaaa tatgtatccg ctcatgagac aataaccctg ataaatgctt caataatatt
     5761 gaaaaaggaa gagt
//
