# Supplementary material for: Small leucine-rich proteoglycans inhibit CNS regeneration by modifying the structural and mechanical properties of the lesion environment
Source: Nat Commun. 2023 Oct 26;14:6814. doi: 10.1038/s41467-023-42339-7 (PMC10603094; doi:10.1038/s41467-023-42339-7)
Supplement: Supplementary file 7 — Supplementary Data 4 [file 41467_2023_42339_MOESM7_ESM.txt]

LOCUS       116.TetRE_chad-m        5753 bp DNA     circular SYN 28-MAR-2023
DEFINITION  synthetic circular DNA
ACCESSION   .
VERSION     .
KEYWORDS    TetRE:chad-mCherry
SOURCE      synthetic DNA construct
  ORGANISM  synthetic DNA construct
REFERENCE   1  (bases 1 to 5753)
  AUTHORS   .
  TITLE     Direct Submission
  JOURNAL   Exported Mar 28, 2023 from SnapGene 6.2.1
            https://www.snapgene.com
FEATURES             Location/Qualifiers
     source          1..5753
                     /mol_type="other DNA"
                     /organism="synthetic DNA construct"
     CDS             1..861
                     /locus_tag="AmpR"
                     /label=AmpR
                     /note="/vntifkey=4"
     misc_feature    2113..2354
                     /locus_tag="MiniTol2\terminal\repat\left\(exact\ends\unknow
                     n)"
                     /label=MiniTol2
                     /label=MiniTol2\terminal\repat\left\(exact\ends\u
                     nknown)
                     /note="/vntifkey=21"
     promoter        2358..2606
                     /locus_tag="TetRE\tight"
                     /label=TetRE
                     /label=TetRE\tight
                     /note="/vntifkey=30"
     promoter        2614..2672
                     /locus_tag="CMV\minimal"
                     /label=CMV\minimal
                     /note="/vntifkey=29"
     CDS             2728..3816
                     /codon_start=1
                     /label=chad CDS_ENSDART00000066264.4
                     /translation="MYTFHVLLVLVCLQFCAHTAFAAPTQCPSQCHCHGDLQHVICDNV
                     GLKKIPRISEATRLLNLQRNNLGNLPTGGFSEMKGLISLHLQHCQIRELSGQAFKGLNK
                     LIYLYLSDNEISTIKPGAFEDLTELTYLYLDGNQITSLPKGIFSPMINLFILQLNNNKL
                     RELQPGTFKGAKDLRWLYMSGNELSSIQPGSLDEVENLAILTLDQNNLSTYPLPAMSKL
                     RVVEELNLSKNPLSLIPDHAFRSFGRYMEKLHLNDMSLEKFSNAAFEGVTALKSLHLEN
                     NKLRSLPNSLEFSTIQNITLFNNPWSCTCPLTNLRKWMDTTRNRPDAVCASPANQKGKQ
                     IRDSTAFTRCKGKTKRARKGTRL"
     CDS             3826..4536
                     /locus_tag="Cherry"
                     /label=Cherry
                     /note="/vntifkey=4"
     polyA_signal    4546..4741
                     /locus_tag="SV40\polyA\signal"
                     /label=SV40\polyA\signal
                     /note="/vntifkey=25"
     misc_feature    complement(4802..4966)
                     /locus_tag="MiniTol2\terminal\repeat\right\(exact\endunknow
                     n)"
                     /label=MiniTol2
                     /label=MiniTol2\terminal\repeat\right\(exact\end
                     unknown)
                     /note="/vntifkey=21"
ORIGIN
        1 atgagtattc aacatttccg tgtcgccctt attccctttt ttgcggcatt ttgccttcct
       61 gtttttgctc acccagaaac gctggtgaaa gtaaaagatg ctgaagatca gttgggtgca
      121 cgagtgggtt acatcgaact ggatctcaac agcggtaaga tccttgagag ttttcgcccc
      181 gaagaacgtt ttccaatgat gagcactttt aaagttctgc tatgtggcgc ggtattatcc
      241 cgtattgacg ccgggcaaga gcaactcggt cgccgcatac actattctca gaatgacttg
      301 gttgagtact caccagtcac agaaaagcat cttacggatg gcatgacagt aagagaatta
      361 tgcagtgctg ccataaccat gagtgataac actgcggcca acttacttct gacaacgatc
      421 ggaggaccga aggagctaac cgcttttttg cacaacatgg gggatcatgt aactcgcctt
      481 gatcgttggg aaccggagct gaatgaagcc ataccaaacg acgagcgtga caccacgatg
      541 cctgtagcaa tggcaacaac gttgcgcaaa ctattaactg gcgaactact tactctagct
      601 tcccggcaac aattaataga ctggatggag gcggataaag ttgcaggacc acttctgcgc
      661 tcggcccttc cggctggctg gtttattgct gataaatctg gagccggtga gcgtgggtct
      721 cgcggtatca ttgcagcact ggggccagat ggtaagccct cccgtatcgt agttatctac
      781 acgacgggga gtcaggcaac tatggatgaa cgaaatagac agatcgctga gataggtgcc
      841 tcactgatta agcattggta actgtcagac caagtttact catatatact ttagattgat
      901 ttaaaacttc atttttaatt taaaaggatc taggtgaaga tcctttttga taatctcatg
      961 accaaaatcc cttaacgtga gttttcgttc cactgagcgt cagaccccgt agaaaagatc
     1021 aaaggatctt cttgagatcc tttttttctg cgcgtaatct gctgcttgca aacaaaaaaa
     1081 ccaccgctac cagcggtggt ttgtttgccg gatcaagagc taccaactct ttttccgaag
     1141 gtaactggct tcagcagagc gcagatacca aatactgtcc ttctagtgta gccgtagtta
     1201 ggccaccact tcaagaactc tgtagcaccg cctacatacc tcgctctgct aatcctgtta
     1261 ccagtggctg ctgccagtgg cgataagtcg tgtcttaccg ggttggactc aagacgatag
     1321 ttaccggata aggcgcagcg gtcgggctga acggggggtt cgtgcacaca gcccagcttg
     1381 gagcgaacga cctacaccga actgagatac ctacagcgtg agctatgaga aagcgccacg
     1441 cttcccgaag ggagaaaggc ggacaggtat ccggtaagcg gcagggtcgg aacaggagag
     1501 cgcacgaggg agcttccagg gggaaacgcc tggtatcttt atagtcctgt cgggtttcgc
     1561 cacctctgac ttgagcgtcg atttttgtga tgctcgtcag gggggcggag cctatggaaa
     1621 aacgccagca acgcggcctt tttacggttc ctggcctttt gctggccttt tgctcacatg
     1681 ttctttcctg cgttatcccc tgattctgtg gataaccgta ttaccgcctt tgagtgagct
     1741 gataccgctc gccgcagccg aacgaccgag cgcagcgagt cagtgagcga ggaagcggaa
     1801 gagcgcccaa tacgcaaacc gcctctcccc gcgcgttggc cgattcatta atgcagctgg
     1861 cacgacaggt ttcccgactg gaaagcgggc agtgagcgca acgcaattaa tgtgagttag
     1921 ctcactcatt aggcacccca ggctttacac tttatgcttc cggctcgtat gttgtgtgga
     1981 attgtgagcg gataacaatt tcacacagga aacagctatg accatgatta cgccaagcgc
     2041 gcaattaacc ctcactaaag ggaacaaaag ctggagctcc accgcggtgg cggccgctct
     2101 agaactagtg gatctgctgg gcttgctgaa ggtagggggt caagaaccag aggtgtaaag
     2161 tacttgagta attttacttg attactgtac ttaagtatta tttttgggga tttttacttt
     2221 acttgagtac aattaaaaat caatactttt acttttactt aattacattt ttttagaaaa
     2281 aaaagtactt tttactcctt acaattttat ttacagtcaa aaagtactta ttttttggag
     2341 atcacttggg cccggctcga gtttactccc tatcagtgat agagaacgta tgtcgagttt
     2401 actccctatc agtgatagag aacgatgtcg agtttactcc ctatcagtga tagagaacgt
     2461 atgtcgagtt tactccctat cagtgataga gaacgtatgt cgagtttact ccctatcagt
     2521 gatagagaac gtatgtcgag tttatcccta tcagtgatag agaacgtatg tcgagtttac
     2581 tccctatcag tgatagagaa cgtatgtcga ggtaggcgtg tacggtggga ggcctatata
     2641 agcagagctc gtttagtgaa ccgtcagatc gcctggagat ttcgagctcg gtacccgggg
     2701 atcctctagt cagctgacgc gtccaccatg tacacttttc atgtcttact ggtgctagtg
     2761 tgtctacagt tttgtgctca cactgctttt gcagctccaa ctcagtgccc aagccagtgc
     2821 cactgccatg gggacctgca gcatgttatt tgtgacaatg ttgggctaaa gaagatccct
     2881 cgcatatctg aagccacgcg tctcctcaac ctgcaacgca acaacttggg gaatctacca
     2941 actgggggct tcagtgagat gaaagggctc atttctctgc acctgcagca ttgccagatc
     3001 cgagagctct ccggccaggc tttcaaaggg ctcaacaagc tcatctacct ctacctgtct
     3061 gataatgaga tcagcaccat taaacccggt gcttttgagg atctaacaga actcacctat
     3121 ctctacttgg acggcaacca aatcacaagc cttccgaagg gcatcttttc ccccatgatc
     3181 aacctgttca tcctgcagct caacaacaac aagcttcgag agctgcagcc tggtactttc
     3241 aaaggtgcta aggatctccg ctggctttat atgagcggca acgagctgag ctccatacag
     3301 cctggttctc ttgatgaagt ggagaacttg gccattctaa ccctggacca gaacaacctg
     3361 tccacatacc ctctcccggc tatgagcaag ctgcgtgttg tggaggaact caacctctcc
     3421 aaaaaccctc tcagcctcat ccctgaccat gcattccgaa gcttcggacg ctacatggag
     3481 aagctccatc taaatgacat gagcctggag aagttttcca atgctgcctt tgagggagtg
     3541 acggctctca aatctctgca tctggagaac aacaagctga ggtcactacc aaacagcctt
     3601 gagttcagca ccatccaaaa catcactctg tttaacaatc cctggagctg cacctgccca
     3661 ttaacaaacc tcagaaaatg gatggacact actcgtaatc gcccagatgc agtttgcgct
     3721 tcacctgcca accagaaagg aaagcaaata agagacagca ctgctttcac ccgctgcaag
     3781 ggaaaaacaa agagggccag gaaggggaca cgacttggcg cgcctatggt gagcaagggc
     3841 gaggaggata acatggccat catcaaggag ttcatgcgct tcaaggtgca catggagggc
     3901 tccgtgaacg gccacgagtt cgagatcgag ggcgagggcg agggccgccc ctacgagggc
     3961 acccagaccg ccaagctgaa ggtgaccaag ggtggccccc tgcccttcgc ctgggacatc
     4021 ctgtcccctc agttcatgta cggctccaag gcctacgtga agcaccccgc cgacatcccc
     4081 gactacttga agctgtcctt ccccgagggc ttcaagtggg agcgcgtgat gaacttcgag
     4141 gacggcggcg tggtgaccgt gacccaggac tcctccctgc aggacggcga gttcatctac
     4201 aaggtgaagc tgcgcggcac caacttcccc tccgacggcc ccgtaatgca gaagaagacc
     4261 atgggctggg aggcctcctc cgagcggatg taccccgagg acggcgccct gaagggcgag
     4321 atcaagcaga ggctgaagct gaaggacggc ggccactacg acgctgaggt caagaccacc
     4381 tacaaggcca agaagcccgt gcagctgccc ggcgcctaca acgtcaacat caagttggac
     4441 atcacctccc acaacgagga ctacaccatc gtggaacagt acgaacgcgc cgagggccgc
     4501 cactccaccg gcggcatgga cgagctgtac aagtaaatcg atgatgatcc agacatgata
     4561 agatacattg atgagtttgg acaaaccaca actagaatgc agtgaaaaaa atgctttatt
     4621 tgtgaaattt gtgatgctat tgctttattt gtaaccatta taagctgcaa taaacaagtt
     4681 aacaacaaca attgcattca ttttatgttt caggttcagg gggaggtgtg ggaggttttt
     4741 taaagcaagt aaaacctcta caaatgtggt atggctgatt atgatcctct agatcagatc
     4801 taatactcaa gtacaatttt aatggagtac ttttttactt ttactcaagt aagattctag
     4861 ccagatactt ttacttttaa ttgagtaaaa ttttccctaa gtacttgtac tttcacttga
     4921 gtaaaatttt tgagtacttt ttacacctct gtcaagaacc atatgccggt acccaattcg
     4981 ccctatagtg agtcgtatta cgcgcgctca ctggccgtcg ttttacaacg tcgtgactgg
     5041 gaaaaccctg gcgttaccca acttaatcgc cttgcagcac atcccccttt cgccagctgg
     5101 cgtaatagcg aagaggcccg caccgatcgc ccttcccaac agttgcgcag cctgaatggc
     5161 gaatgggacg cgccctgtag cggcgcatta agcgcggcgg gtgtggtggt tacgcgcagc
     5221 gtgaccgcta cacttgccag cgccctagcg cccgctcctt tcgctttctt cccttccttt
     5281 ctcgccacgt tcgccggctt tccccgtcaa gctctaaatc gggggctccc tttagggttc
     5341 cgatttagtg ctttacggca cctcgacccc aaaaaacttg attagggtga tggttcacgt
     5401 agtgggccat cgccctgata gacggttttt cgccctttga cgttggagtc cacgttcttt
     5461 aatagtggac tcttgttcca aactggaaca acactcaacc ctatctcggt ctattctttt
     5521 gatttataag ggattttgcc gatttcggcc tattggttaa aaaatgagct gatttaacaa
     5581 aaatttaacg cgaattttaa caaaatatta acgcttacaa tttaggtggc acttttcggg
     5641 gaaatgtgcg cggaacccct atttgtttat ttttctaaat acattcaaat atgtatccgc
     5701 tcatgagaca ataaccctga taaatgcttc aataatattg aaaaaggaag agt
//
