# Supplementary material for: Small leucine-rich proteoglycans inhibit CNS regeneration by modifying the structural and mechanical properties of the lesion environment
Source: Nat Commun. 2023 Oct 26;14:6814. doi: 10.1038/s41467-023-42339-7 (PMC10603094; doi:10.1038/s41467-023-42339-7)
Supplement: Supplementary file 8 — Supplementary Data 5 [file 41467_2023_42339_MOESM8_ESM.txt]

LOCUS       117.TetRE_fmoda-        5690 bp DNA     circular SYN 28-MAR-2023
DEFINITION  synthetic circular DNA
ACCESSION   .
VERSION     .
KEYWORDS    TetRE:fmoda-mCherry
SOURCE      synthetic DNA construct
  ORGANISM  synthetic DNA construct
REFERENCE   1  (bases 1 to 5690)
  AUTHORS   .
  TITLE     Direct Submission
  JOURNAL   Exported Mar 28, 2023 from SnapGene 6.2.1
            https://www.snapgene.com
FEATURES             Location/Qualifiers
     source          1..5690
                     /mol_type="other DNA"
                     /organism="synthetic DNA construct"
     CDS             1..861
                     /locus_tag="AmpR"
                     /label=AmpR
                     /note="/vntifkey=4"
     misc_feature    2113..2354
                     /locus_tag="MiniTol2\terminal\repat\left\(exact\ends\unknow
                     n)"
                     /label=MiniTol2
                     /label=MiniTol2\terminal\repat\left\(exact\ends\u
                     nknown)
                     /note="/vntifkey=21"
     promoter        2358..2606
                     /locus_tag="TetRE\tight"
                     /label=TetRE
                     /label=TetRE\tight
                     /note="/vntifkey=30"
     promoter        2614..2672
                     /locus_tag="CMV\minimal"
                     /label=CMV\minimal
                     /note="/vntifkey=29"
     CDS             2728..3753
                     /codon_start=1
                     /label=fmoda CDS_ENSDART00000065985.5
                     /translation="MRLIALLLLGLMEVSLAQDPFQWLSSLHSRGYASLQADNTGGECP
                     EECDCPPTFPIAMYCDNRNIQKMPYIPSRMKYVYLQHNQITSVPDNAFGNATNLVWVML
                     HENHINSVGKQAFAKLSNLNRLYLNNNNLTEVPSNLPRSLRDLRLNHNKIGKLAPNAFE
                     GMENLTILLLHHNSLQDIGVGLKGLKSLTLLDVSRNQLKKVPESLPEMLHQLYLDSNSI
                     GAVPANFLNQFSNLQYVRFAHNELTNKGIPQNTFNNSGLVELDLSFNKLESIPVVSTSL
                     QHLYLQANQIKEFTLGSFCSVVDVMNFSRLRVLRLEGNEIGAGDMPSEAALCLRLASDI
                     AV"
     CDS             3763..4473
                     /locus_tag="Cherry"
                     /label=Cherry
                     /note="/vntifkey=4"
     polyA_signal    4483..4678
                     /locus_tag="SV40\polyA\signal"
                     /label=SV40\polyA\signal
                     /note="/vntifkey=25"
     misc_feature    complement(4739..4903)
                     /locus_tag="MiniTol2\terminal\repeat\right\(exact\endunknow
                     n)"
                     /label=MiniTol2
                     /label=MiniTol2\terminal\repeat\right\(exact\end
                     unknown)
                     /note="/vntifkey=21"
ORIGIN
        1 atgagtattc aacatttccg tgtcgccctt attccctttt ttgcggcatt ttgccttcct
       61 gtttttgctc acccagaaac gctggtgaaa gtaaaagatg ctgaagatca gttgggtgca
      121 cgagtgggtt acatcgaact ggatctcaac agcggtaaga tccttgagag ttttcgcccc
      181 gaagaacgtt ttccaatgat gagcactttt aaagttctgc tatgtggcgc ggtattatcc
      241 cgtattgacg ccgggcaaga gcaactcggt cgccgcatac actattctca gaatgacttg
      301 gttgagtact caccagtcac agaaaagcat cttacggatg gcatgacagt aagagaatta
      361 tgcagtgctg ccataaccat gagtgataac actgcggcca acttacttct gacaacgatc
      421 ggaggaccga aggagctaac cgcttttttg cacaacatgg gggatcatgt aactcgcctt
      481 gatcgttggg aaccggagct gaatgaagcc ataccaaacg acgagcgtga caccacgatg
      541 cctgtagcaa tggcaacaac gttgcgcaaa ctattaactg gcgaactact tactctagct
      601 tcccggcaac aattaataga ctggatggag gcggataaag ttgcaggacc acttctgcgc
      661 tcggcccttc cggctggctg gtttattgct gataaatctg gagccggtga gcgtgggtct
      721 cgcggtatca ttgcagcact ggggccagat ggtaagccct cccgtatcgt agttatctac
      781 acgacgggga gtcaggcaac tatggatgaa cgaaatagac agatcgctga gataggtgcc
      841 tcactgatta agcattggta actgtcagac caagtttact catatatact ttagattgat
      901 ttaaaacttc atttttaatt taaaaggatc taggtgaaga tcctttttga taatctcatg
      961 accaaaatcc cttaacgtga gttttcgttc cactgagcgt cagaccccgt agaaaagatc
     1021 aaaggatctt cttgagatcc tttttttctg cgcgtaatct gctgcttgca aacaaaaaaa
     1081 ccaccgctac cagcggtggt ttgtttgccg gatcaagagc taccaactct ttttccgaag
     1141 gtaactggct tcagcagagc gcagatacca aatactgtcc ttctagtgta gccgtagtta
     1201 ggccaccact tcaagaactc tgtagcaccg cctacatacc tcgctctgct aatcctgtta
     1261 ccagtggctg ctgccagtgg cgataagtcg tgtcttaccg ggttggactc aagacgatag
     1321 ttaccggata aggcgcagcg gtcgggctga acggggggtt cgtgcacaca gcccagcttg
     1381 gagcgaacga cctacaccga actgagatac ctacagcgtg agctatgaga aagcgccacg
     1441 cttcccgaag ggagaaaggc ggacaggtat ccggtaagcg gcagggtcgg aacaggagag
     1501 cgcacgaggg agcttccagg gggaaacgcc tggtatcttt atagtcctgt cgggtttcgc
     1561 cacctctgac ttgagcgtcg atttttgtga tgctcgtcag gggggcggag cctatggaaa
     1621 aacgccagca acgcggcctt tttacggttc ctggcctttt gctggccttt tgctcacatg
     1681 ttctttcctg cgttatcccc tgattctgtg gataaccgta ttaccgcctt tgagtgagct
     1741 gataccgctc gccgcagccg aacgaccgag cgcagcgagt cagtgagcga ggaagcggaa
     1801 gagcgcccaa tacgcaaacc gcctctcccc gcgcgttggc cgattcatta atgcagctgg
     1861 cacgacaggt ttcccgactg gaaagcgggc agtgagcgca acgcaattaa tgtgagttag
     1921 ctcactcatt aggcacccca ggctttacac tttatgcttc cggctcgtat gttgtgtgga
     1981 attgtgagcg gataacaatt tcacacagga aacagctatg accatgatta cgccaagcgc
     2041 gcaattaacc ctcactaaag ggaacaaaag ctggagctcc accgcggtgg cggccgctct
     2101 agaactagtg gatctgctgg gcttgctgaa ggtagggggt caagaaccag aggtgtaaag
     2161 tacttgagta attttacttg attactgtac ttaagtatta tttttgggga tttttacttt
     2221 acttgagtac aattaaaaat caatactttt acttttactt aattacattt ttttagaaaa
     2281 aaaagtactt tttactcctt acaattttat ttacagtcaa aaagtactta ttttttggag
     2341 atcacttggg cccggctcga gtttactccc tatcagtgat agagaacgta tgtcgagttt
     2401 actccctatc agtgatagag aacgatgtcg agtttactcc ctatcagtga tagagaacgt
     2461 atgtcgagtt tactccctat cagtgataga gaacgtatgt cgagtttact ccctatcagt
     2521 gatagagaac gtatgtcgag tttatcccta tcagtgatag agaacgtatg tcgagtttac
     2581 tccctatcag tgatagagaa cgtatgtcga ggtaggcgtg tacggtggga ggcctatata
     2641 agcagagctc gtttagtgaa ccgtcagatc gcctggagat ttcgagctcg gtacccgggg
     2701 atcctctagt cagctgacgc gtccaccatg cggctaattg ctctcctgct tttggggctc
     2761 atggaggtct ctctagctca ggatccattc cagtggcttt cttctttaca cagccggggt
     2821 tatgcttctt tacaagccga caacactggt ggagagtgtc ccgaagagtg cgactgtcct
     2881 ccaactttcc caatcgctat gtactgcgac aaccgcaaca ttcaaaagat gccctacatc
     2941 ccatcccgga tgaagtatgt gtacctgcag cacaatcaga tcacctctgt cccagacaat
     3001 gctttcggaa atgccaccaa tcttgtatgg gttatgcttc atgagaatca catcaactca
     3061 gtgggcaaac aagcattcgc taaattgtcg aatttgaatc gcctgtattt gaacaacaac
     3121 aacctgactg aggtaccatc caacctcccg cggtcattac gtgaccttcg tctcaaccac
     3181 aataaaattg gcaagttggc tcccaatgct tttgagggca tggagaattt aaccatactt
     3241 ttactccatc ataacagcct ccaggatatt ggtgttgggc tgaaaggtct gaagtcttta
     3301 actctgctgg atgtgagcag aaaccagctc aagaaggttc cagagagtct ccctgagatg
     3361 cttcaccagc tttatctaga ttcaaactcc attggcgcag ttccagccaa cttcctcaat
     3421 cagttcagca acctgcagta tgtgcgcttt gctcacaatg agctcaccaa caaaggcatc
     3481 ccccaaaaca cattcaacaa cagcgggttg gtggaactgg atctgtcctt caacaaactg
     3541 gagagcattc ctgttgttag taccagtctg caacatctct acctacaggc caatcagatc
     3601 aaagagttca cgctgggcag tttctgcagt gtggtggatg tgatgaactt ctccaggctg
     3661 agagtcttga ggctggaggg aaatgagatc ggcgctggag acatgccttc tgaagccgct
     3721 ctgtgtctcc gcctggcctc agatatcgcc gtgggcgcgc ctatggtgag caagggcgag
     3781 gaggataaca tggccatcat caaggagttc atgcgcttca aggtgcacat ggagggctcc
     3841 gtgaacggcc acgagttcga gatcgagggc gagggcgagg gccgccccta cgagggcacc
     3901 cagaccgcca agctgaaggt gaccaagggt ggccccctgc ccttcgcctg ggacatcctg
     3961 tcccctcagt tcatgtacgg ctccaaggcc tacgtgaagc accccgccga catccccgac
     4021 tacttgaagc tgtccttccc cgagggcttc aagtgggagc gcgtgatgaa cttcgaggac
     4081 ggcggcgtgg tgaccgtgac ccaggactcc tccctgcagg acggcgagtt catctacaag
     4141 gtgaagctgc gcggcaccaa cttcccctcc gacggccccg taatgcagaa gaagaccatg
     4201 ggctgggagg cctcctccga gcggatgtac cccgaggacg gcgccctgaa gggcgagatc
     4261 aagcagaggc tgaagctgaa ggacggcggc cactacgacg ctgaggtcaa gaccacctac
     4321 aaggccaaga agcccgtgca gctgcccggc gcctacaacg tcaacatcaa gttggacatc
     4381 acctcccaca acgaggacta caccatcgtg gaacagtacg aacgcgccga gggccgccac
     4441 tccaccggcg gcatggacga gctgtacaag taaatcgatg atgatccaga catgataaga
     4501 tacattgatg agtttggaca aaccacaact agaatgcagt gaaaaaaatg ctttatttgt
     4561 gaaatttgtg atgctattgc tttatttgta accattataa gctgcaataa acaagttaac
     4621 aacaacaatt gcattcattt tatgtttcag gttcaggggg aggtgtggga ggttttttaa
     4681 agcaagtaaa acctctacaa atgtggtatg gctgattatg atcctctaga tcagatctaa
     4741 tactcaagta caattttaat ggagtacttt tttactttta ctcaagtaag attctagcca
     4801 gatactttta cttttaattg agtaaaattt tccctaagta cttgtacttt cacttgagta
     4861 aaatttttga gtacttttta cacctctgtc aagaaccata tgccggtacc caattcgccc
     4921 tatagtgagt cgtattacgc gcgctcactg gccgtcgttt tacaacgtcg tgactgggaa
     4981 aaccctggcg ttacccaact taatcgcctt gcagcacatc cccctttcgc cagctggcgt
     5041 aatagcgaag aggcccgcac cgatcgccct tcccaacagt tgcgcagcct gaatggcgaa
     5101 tgggacgcgc cctgtagcgg cgcattaagc gcggcgggtg tggtggttac gcgcagcgtg
     5161 accgctacac ttgccagcgc cctagcgccc gctcctttcg ctttcttccc ttcctttctc
     5221 gccacgttcg ccggctttcc ccgtcaagct ctaaatcggg ggctcccttt agggttccga
     5281 tttagtgctt tacggcacct cgaccccaaa aaacttgatt agggtgatgg ttcacgtagt
     5341 gggccatcgc cctgatagac ggtttttcgc cctttgacgt tggagtccac gttctttaat
     5401 agtggactct tgttccaaac tggaacaaca ctcaacccta tctcggtcta ttcttttgat
     5461 ttataaggga ttttgccgat ttcggcctat tggttaaaaa atgagctgat ttaacaaaaa
     5521 tttaacgcga attttaacaa aatattaacg cttacaattt aggtggcact tttcggggaa
     5581 atgtgcgcgg aacccctatt tgtttatttt tctaaataca ttcaaatatg tatccgctca
     5641 tgagacaata accctgataa atgcttcaat aatattgaaa aaggaagagt
//
