# Supplementary material for: Small leucine-rich proteoglycans inhibit CNS regeneration by modifying the structural and mechanical properties of the lesion environment
Source: Nat Commun. 2023 Oct 26;14:6814. doi: 10.1038/s41467-023-42339-7 (PMC10603094; doi:10.1038/s41467-023-42339-7)
Supplement: Supplementary file 9 — Supplementary Data 6 [file 41467_2023_42339_MOESM9_ESM.txt]

LOCUS       118.TetRE_prelp-        5798 bp DNA     circular SYN 28-MAR-2023
DEFINITION  synthetic circular DNA
ACCESSION   .
VERSION     .
KEYWORDS    TetRE:prelp-mCherry
SOURCE      synthetic DNA construct
  ORGANISM  synthetic DNA construct
REFERENCE   1  (bases 1 to 5798)
  AUTHORS   .
  TITLE     Direct Submission
  JOURNAL   Exported Mar 28, 2023 from SnapGene 6.2.1
            https://www.snapgene.com
FEATURES             Location/Qualifiers
     source          1..5798
                     /mol_type="other DNA"
                     /organism="synthetic DNA construct"
     CDS             1..861
                     /locus_tag="AmpR"
                     /label=AmpR
                     /note="/vntifkey=4"
     misc_feature    2113..2354
                     /locus_tag="MiniTol2\terminal\repat\left\(exact\ends\unknow
                     n)"
                     /label=MiniTol2
                     /label=MiniTol2\terminal\repat\left\(exact\ends\u
                     nknown)
                     /note="/vntifkey=21"
     promoter        2358..2606
                     /locus_tag="TetRE\tight"
                     /label=TetRE
                     /label=TetRE\tight
                     /note="/vntifkey=30"
     promoter        2614..2672
                     /locus_tag="CMV\minimal"
                     /label=CMV\minimal
                     /note="/vntifkey=29"
     CDS             2728..3861
                     /codon_start=1
                     /label=prelp CDS_ENSDART00000155521.2
                     /translation="MKAGLAYCCLLVLLLITDVCGQRRPKPKPVRPSTTRKPPAPKKPT
                     SPATKSEPEPQEPTDFPPPILGPPSEFSDCPRECFCPPSHPNALYCENRNLRKVPIIPF
                     RTHYLYLQNNYIDQVTAESFKNCTELKWINLGNNRIRSVEKQVFEKLPNLLYLYMQRNE
                     LKEVPDDLPAGLEQLRLSRNQISKIPPGAFSKMEHLALLDLHHNRISDSSMGKNIFKDL
                     KNLIQLNLAHNILRKMPANIPNTLFQLFLDRNNIEEIPQDYFKNFASLAFVRLNYNQIS
                     DKGLPKSVFNVSSLLDLHLAHNKLSNVPLFNSELEQLHLNNNNIESVNGTEICPPHNVH
                     DENGAPKLRYLRLDGNHLSPPVPLDVIMCFRHLHAIVI"
     CDS             3871..4581
                     /locus_tag="Cherry"
                     /label=Cherry
                     /note="/vntifkey=4"
     polyA_signal    4591..4786
                     /locus_tag="SV40\polyA\signal"
                     /label=SV40\polyA\signal
                     /note="/vntifkey=25"
     misc_feature    complement(4847..5011)
                     /locus_tag="MiniTol2\terminal\repeat\right\(exact\endunknow
                     n)"
                     /label=MiniTol2
                     /label=MiniTol2\terminal\repeat\right\(exact\end
                     unknown)
                     /note="/vntifkey=21"
ORIGIN
        1 atgagtattc aacatttccg tgtcgccctt attccctttt ttgcggcatt ttgccttcct
       61 gtttttgctc acccagaaac gctggtgaaa gtaaaagatg ctgaagatca gttgggtgca
      121 cgagtgggtt acatcgaact ggatctcaac agcggtaaga tccttgagag ttttcgcccc
      181 gaagaacgtt ttccaatgat gagcactttt aaagttctgc tatgtggcgc ggtattatcc
      241 cgtattgacg ccgggcaaga gcaactcggt cgccgcatac actattctca gaatgacttg
      301 gttgagtact caccagtcac agaaaagcat cttacggatg gcatgacagt aagagaatta
      361 tgcagtgctg ccataaccat gagtgataac actgcggcca acttacttct gacaacgatc
      421 ggaggaccga aggagctaac cgcttttttg cacaacatgg gggatcatgt aactcgcctt
      481 gatcgttggg aaccggagct gaatgaagcc ataccaaacg acgagcgtga caccacgatg
      541 cctgtagcaa tggcaacaac gttgcgcaaa ctattaactg gcgaactact tactctagct
      601 tcccggcaac aattaataga ctggatggag gcggataaag ttgcaggacc acttctgcgc
      661 tcggcccttc cggctggctg gtttattgct gataaatctg gagccggtga gcgtgggtct
      721 cgcggtatca ttgcagcact ggggccagat ggtaagccct cccgtatcgt agttatctac
      781 acgacgggga gtcaggcaac tatggatgaa cgaaatagac agatcgctga gataggtgcc
      841 tcactgatta agcattggta actgtcagac caagtttact catatatact ttagattgat
      901 ttaaaacttc atttttaatt taaaaggatc taggtgaaga tcctttttga taatctcatg
      961 accaaaatcc cttaacgtga gttttcgttc cactgagcgt cagaccccgt agaaaagatc
     1021 aaaggatctt cttgagatcc tttttttctg cgcgtaatct gctgcttgca aacaaaaaaa
     1081 ccaccgctac cagcggtggt ttgtttgccg gatcaagagc taccaactct ttttccgaag
     1141 gtaactggct tcagcagagc gcagatacca aatactgtcc ttctagtgta gccgtagtta
     1201 ggccaccact tcaagaactc tgtagcaccg cctacatacc tcgctctgct aatcctgtta
     1261 ccagtggctg ctgccagtgg cgataagtcg tgtcttaccg ggttggactc aagacgatag
     1321 ttaccggata aggcgcagcg gtcgggctga acggggggtt cgtgcacaca gcccagcttg
     1381 gagcgaacga cctacaccga actgagatac ctacagcgtg agctatgaga aagcgccacg
     1441 cttcccgaag ggagaaaggc ggacaggtat ccggtaagcg gcagggtcgg aacaggagag
     1501 cgcacgaggg agcttccagg gggaaacgcc tggtatcttt atagtcctgt cgggtttcgc
     1561 cacctctgac ttgagcgtcg atttttgtga tgctcgtcag gggggcggag cctatggaaa
     1621 aacgccagca acgcggcctt tttacggttc ctggcctttt gctggccttt tgctcacatg
     1681 ttctttcctg cgttatcccc tgattctgtg gataaccgta ttaccgcctt tgagtgagct
     1741 gataccgctc gccgcagccg aacgaccgag cgcagcgagt cagtgagcga ggaagcggaa
     1801 gagcgcccaa tacgcaaacc gcctctcccc gcgcgttggc cgattcatta atgcagctgg
     1861 cacgacaggt ttcccgactg gaaagcgggc agtgagcgca acgcaattaa tgtgagttag
     1921 ctcactcatt aggcacccca ggctttacac tttatgcttc cggctcgtat gttgtgtgga
     1981 attgtgagcg gataacaatt tcacacagga aacagctatg accatgatta cgccaagcgc
     2041 gcaattaacc ctcactaaag ggaacaaaag ctggagctcc accgcggtgg cggccgctct
     2101 agaactagtg gatctgctgg gcttgctgaa ggtagggggt caagaaccag aggtgtaaag
     2161 tacttgagta attttacttg attactgtac ttaagtatta tttttgggga tttttacttt
     2221 acttgagtac aattaaaaat caatactttt acttttactt aattacattt ttttagaaaa
     2281 aaaagtactt tttactcctt acaattttat ttacagtcaa aaagtactta ttttttggag
     2341 atcacttggg cccggctcga gtttactccc tatcagtgat agagaacgta tgtcgagttt
     2401 actccctatc agtgatagag aacgatgtcg agtttactcc ctatcagtga tagagaacgt
     2461 atgtcgagtt tactccctat cagtgataga gaacgtatgt cgagtttact ccctatcagt
     2521 gatagagaac gtatgtcgag tttatcccta tcagtgatag agaacgtatg tcgagtttac
     2581 tccctatcag tgatagagaa cgtatgtcga ggtaggcgtg tacggtggga ggcctatata
     2641 agcagagctc gtttagtgaa ccgtcagatc gcctggagat ttcgagctcg gtacccgggg
     2701 atcctctagt cagctgacgc gtccaccatg aaagctgggc ttgcatactg ctgtcttctt
     2761 gtccttcttc tgatcacgga tgtctgtggc cagcgaaggc caaaaccaaa gcctgttcgc
     2821 ccatctacca ccaggaaacc tcctgcaccg aagaaaccaa cctctcctgc cacaaaatct
     2881 gagcctgaac cccaggaacc cacagacttt ccccctccaa tcttaggccc tccctcagaa
     2941 ttctcagact gccccagaga gtgtttctgc ccaccatcac acccaaatgc cctctattgt
     3001 gaaaaccgca acctccggaa agtcccgatc atcccattcc gcacccacta tctataccta
     3061 caaaacaact acattgatca agttacagcg gaatccttca agaactgcac tgagcttaag
     3121 tggataaatc tgggaaacaa ccggatccgc tcggtggaaa aacaagtgtt tgagaaactt
     3181 ccaaatctcc tttaccttta tatgcaaagg aacgagctga aggaggtgcc cgatgacctg
     3241 ccagctggtc tggagcagct tagactcagc cgcaaccaga tctcaaagat tcccccagga
     3301 gcgttcagca agatggagca tcttgcgctt ttggatctcc atcacaacag aatcagtgac
     3361 agcagcatgg gcaagaacat cttcaaggat ctgaagaact taattcagct caacctggcg
     3421 cacaacatcc tgagaaagat gcctgcgaat ataccaaaca ccctcttcca gttgttcttg
     3481 gatagaaaca acattgagga gattccacag gactacttca agaatttcgc aagccttgcc
     3541 tttgtgagac ttaactacaa ccagattagt gacaaaggtc ttcccaagag cgtgttcaat
     3601 gtcagctcac tgttggattt gcatttggcc cataacaagc tgagcaatgt tcctctgttc
     3661 aactccgagt tggagcaact ccacctcaac aacaacaaca ttgagagtgt aaatggaact
     3721 gagatctgcc cccctcacaa tgtgcatgat gagaatggag cacccaaact gagatacctg
     3781 cgtttggatg gcaatcactt gagtcctcca gtccccctag atgtcattat gtgctttaga
     3841 cacctccatg caatagtgat aggcgcgcct atggtgagca agggcgagga ggataacatg
     3901 gccatcatca aggagttcat gcgcttcaag gtgcacatgg agggctccgt gaacggccac
     3961 gagttcgaga tcgagggcga gggcgagggc cgcccctacg agggcaccca gaccgccaag
     4021 ctgaaggtga ccaagggtgg ccccctgccc ttcgcctggg acatcctgtc ccctcagttc
     4081 atgtacggct ccaaggccta cgtgaagcac cccgccgaca tccccgacta cttgaagctg
     4141 tccttccccg agggcttcaa gtgggagcgc gtgatgaact tcgaggacgg cggcgtggtg
     4201 accgtgaccc aggactcctc cctgcaggac ggcgagttca tctacaaggt gaagctgcgc
     4261 ggcaccaact tcccctccga cggccccgta atgcagaaga agaccatggg ctgggaggcc
     4321 tcctccgagc ggatgtaccc cgaggacggc gccctgaagg gcgagatcaa gcagaggctg
     4381 aagctgaagg acggcggcca ctacgacgct gaggtcaaga ccacctacaa ggccaagaag
     4441 cccgtgcagc tgcccggcgc ctacaacgtc aacatcaagt tggacatcac ctcccacaac
     4501 gaggactaca ccatcgtgga acagtacgaa cgcgccgagg gccgccactc caccggcggc
     4561 atggacgagc tgtacaagta aatcgatgat gatccagaca tgataagata cattgatgag
     4621 tttggacaaa ccacaactag aatgcagtga aaaaaatgct ttatttgtga aatttgtgat
     4681 gctattgctt tatttgtaac cattataagc tgcaataaac aagttaacaa caacaattgc
     4741 attcatttta tgtttcaggt tcagggggag gtgtgggagg ttttttaaag caagtaaaac
     4801 ctctacaaat gtggtatggc tgattatgat cctctagatc agatctaata ctcaagtaca
     4861 attttaatgg agtacttttt tacttttact caagtaagat tctagccaga tacttttact
     4921 tttaattgag taaaattttc cctaagtact tgtactttca cttgagtaaa atttttgagt
     4981 actttttaca cctctgtcaa gaaccatatg ccggtaccca attcgcccta tagtgagtcg
     5041 tattacgcgc gctcactggc cgtcgtttta caacgtcgtg actgggaaaa ccctggcgtt
     5101 acccaactta atcgccttgc agcacatccc cctttcgcca gctggcgtaa tagcgaagag
     5161 gcccgcaccg atcgcccttc ccaacagttg cgcagcctga atggcgaatg ggacgcgccc
     5221 tgtagcggcg cattaagcgc ggcgggtgtg gtggttacgc gcagcgtgac cgctacactt
     5281 gccagcgccc tagcgcccgc tcctttcgct ttcttccctt cctttctcgc cacgttcgcc
     5341 ggctttcccc gtcaagctct aaatcggggg ctccctttag ggttccgatt tagtgcttta
     5401 cggcacctcg accccaaaaa acttgattag ggtgatggtt cacgtagtgg gccatcgccc
     5461 tgatagacgg tttttcgccc tttgacgttg gagtccacgt tctttaatag tggactcttg
     5521 ttccaaactg gaacaacact caaccctatc tcggtctatt cttttgattt ataagggatt
     5581 ttgccgattt cggcctattg gttaaaaaat gagctgattt aacaaaaatt taacgcgaat
     5641 tttaacaaaa tattaacgct tacaatttag gtggcacttt tcggggaaat gtgcgcggaa
     5701 cccctatttg tttatttttc taaatacatt caaatatgta tccgctcatg agacaataac
     5761 cctgataaat gcttcaataa tattgaaaaa ggaagagt
//
