# Supplementary material for: Small leucine-rich proteoglycans inhibit CNS regeneration by modifying the structural and mechanical properties of the lesion environment
Source: Nat Commun. 2023 Oct 26;14:6814. doi: 10.1038/s41467-023-42339-7 (PMC10603094; doi:10.1038/s41467-023-42339-7)
Supplement: Supplementary file 12 — Source Data [file 41467_2023_42339_MOESM12_ESM.xlsx]

## Sheet: Source Data
	Ncan (Ncanb)	0.7237	0.5459	0.3222	-1.5538	0.2503	-0.1002
	Anxa11 (Anxa11a/b)	0.4008	0.4571	0.3769	0.0465	0.285	0.3647	-0.0024	0.0849	0.4109
Source Data

## Sheet: Figure 2
Figure 2a		rat			zebrafish			zebrafish 2
	Serpinf1	21.9268	21.9976	24.1706	0.5114	0.1886	0.703
	Lman1	22.1766	22.4986	22.7472	0.082	-0.0015	0.1831
	Aebp1	21.4311	21.6625	22.8998	0.8481	-23.7366	-0.8687
	Serping1	22.2432	22.1249	21.2594	0.4101	0.7549	22.8372
	Emilin1 (Emilin1a/b)	22.2129	21.6185	21.2239	1.2109	-0.8457	0.0635	0.298	3.6542	1.8733
	Tnn	18.8906	20.381	25.5986	-0.2789	-0.1361	-0.3006
	Fbln1	20.0266	20.5365	20.3407	21.7286	22.7771	0.7653
	Ctsz	24.786	5.7488	23.7982	0.9558	0.239	0.9483
	Ctsh	25.1515	21.8772	1.3783	-0.0898	0.4563	0.3382
	Col4a2	22.0418	22.5262	3.417	0.5514	-0.7236	-0.1266
	P4ha1	22.9116	22.3824	-1.1193	0.2549	0.1987	0.4794
	Col14a1 (Col14a1a/b)	0.2955	21.7663	21.5521	-0.0878	-0.1612	-0.1597	-0.36	0.2382	-1.3856
	Serpina1	25.32	8.2361	7.7148	-0.1957	0.4238	0.504
	Chad	16.8908	16.8259	6.1801	-0.4218	0.0684	-0.2258
	Anxa1 (Anxa1b/c)	6.32	5.2103	6.9694	-0.5753	-0.0372	-0.4228	-0.3673	-0.3085	-0.3018
	Postn (Postnb isoform1/2)	4.4476	6.4831	5.0124	0.0832	-0.253	-0.0693	-2.0819	-0.1169	-0.4236
	Lgals3 (Lgals3a)	5.0706	4.2665	3.7412	-0.3619	-0.1413	-0.0679
	Plxnb2 (Plxnb2a)	4.0232	3.7813	2.1867	0.6397	0.0247	0.1294
	Serpinh1 (Serpinh1b)	3.207	3.3417	2.5278	0.4997	0.0896	0.1878
	Ctsb (Ctsbb)	2.6441	2.7384	2.4486	-0.0714	-0.0138	0.4295
	Col18a1 (Col18a1a)	2.1155	3.2506	2.4458	0.0875	-0.1291	-0.0258
	Tgm2 (Tgm2a)	2.1255	2.6879	1.9507	-0.3296	-0.3474	-0.1281
	Col4a1	1.4847	3.0297	1.8095	24.3857	0	0
	Lum	1.7509	2.0436	1.7124	-0.3125	-0.0787	-0.5303
	A2m (A2ml)	1.6253	2.3394	1.207	-0.4636	0.2043	0.0826
	S100a10 (S100a10a/b)	1.8746	1.6338	1.3489	0.0633	-0.5251	1.2368	0.6304	-0.1833	0.8942
	Nid2 (Nid2a)	1.1973	2.7085	0.9454	0.303	-0.1014	0.1085
	Sparc	2.1279	1.1998	1.4611	0.4621	0.6516	0.2238
	Hspg2	1.5003	1.9985	0.9595	0.0978	0.1655	0.1391
	Lama5	1.4443	1.7637	1.1725	-0.1419	0.1413	-0.1812
	Itih3 (Itih3a)	0.7779	1.5633	1.9001	0.043	-0.1943	0.8875
	Anxa2 (Anxa2b)	1.5539	1.3738	1.2306	0.5903	24.9743	0.5427
	Tgfbi	1.489	1.5276	1.1231	-0.1336	-0.3401	-0.2073
	Col5a3 (Col5a3b)	1.545	1.1774	1.3791	-0.8041	-0.1501	-0.6008
	Col1a2	0.8322	1.7318	1.0644	-0.4293	0.669	-0.4937
	Col1a1 (Col1a1a/b)	0.6765	2.1391	0.7754	-0.6917	0.5476	-0.1459	-0.0985	0.6151	-1.2322
	Lamb1 (Lamb1a/b)	1.4178	1.5966	0.565	0.2972	0.3548	-0.0953	0.0264	0.1342	0.1074
	Ogn	1.2267	1.5506	0.7682	0.0338	0.0483	0.3537
	Ctss (Ctssb.2)	1.6546	1.0878	0.6623	0.4754	1.1474	23.0958
	Lamc1	1.0048	1.363	0.7893	-0.0069	0.1519	0.0801
	Lama2	1.1123	1.4946	0.5055	0.022	-0.2266	0.0915
	Vwa1	1.5952	1.0441	0.4146	22.9902	23.1456	-0.624
	Dcn	0.8669	1.4392	0.7219	0.1736	-0.1276	0.0207
	Lamb2	0.9192	1.2096	0.891	0.3744	0.1153	0.0735
	Anxa3 (Anxa3a)	1.5951	0.6965	0.7071	23.355	0	0
	Fmod (Fmoda/b)	-0.0419	1.5619	1.3066	-0.1491	-0.8353	0.0574	0.0342	-0.2013	0.0336
	Prelp	0.9704	1.2251	0.4799	-0.2241	-0.7087	-0.4219
	Nid1 (Nid1a/b)	0.9821	1.1429	0.483	0.0218	-0.0225	0.0401	0.043	-0.1678	-0.2843
	Lama4	0.6099	1.0701	0.0851	0.5613	0.3564	0.1093
	Ncan (Ncanb)	0.7237	0.5459	0.3222	-1.5538	0.2503	-0.1002
	Anxa11 (Anxa11a/b)	0.4008	0.4571	0.3769	0.0465	0.285	0.3647	-0.0024	0.0849	0.4109
Figure 2b	aspn	fmoda	fmodb	dcn	chad	ogna	prelp	lum
	2.69	0.56	0.68	0.57	0.36	0.91	0.54	0.63
	2.1	0.48	0.45	0.47	0.31	0.84	0.45	0.54
	2.87	0.45	0.39	0.56	0.19	1.41	0.86	0.55
		0.55	0.68	0.61	0.39	0.96	0.55	0.66
								0.62

## Sheet: Figure 5
Figure 5g	control	pdgfrb:aspn	control	pdgfrb:chad	control	pdgfrb:fmod	control	pdgfrb:lum	control	pdgfrb:prelp
	19.059	23.202	17.568	6.132	16.407	5.966	28.505	7.624	30.167	0
	32.151	32.814	29.999	10.111	22.539	13.921	17.236	14.584	43.588	0
	12.264	28.008	34.972	13.431	26.351	11.767	8.949	12.098	37.788	26.19
	17.567	15.081	11.602	15.911	16.407	5.966	20.219	9.944	26.517	22.044
	15.247	33.311	0	6.466	22.539	13.921	27.677	8.618	26.525	26.853
	17.236	31.654	14.916	0	26.351	11.767	5.645	5.635	12.771	31.299
	41.929	39.112	25.027	2.161	18.064	10.109	24.859	7.789	20.22	4.143
	40.769	20.385	38.452	20.553	29.5	3.48	13.59	0	34.181	3.65
	31.82	25.356	38.615	7.294	26.682	18.893	27.179	21.048	21.892	6.141
	14.75	31.986	29.831	0	18.064	1.823	21.213	18.064	18.065	17.109
	45.575	34.472	26.521	18.562	27.179	0.829	0	18.064	38.948	8.618
	19.39	31.654	12.265	9.447	17.236	10.772	30.991	11.932	35.633	20.387
	38.449	35.134	19.059	15.247	0	10.607	17.236	13.59	31.013	28.513
	28.505	29.831	25.854	0	8.121	10.607	10.608	3.646	11.768	8.136
	13.258	29.168	19.059	15.414	28.505	0	20.55	11.932	9.618	2.491
	29.665	28.837	17.899	0	25.854	11.109	20.385	0	10.939	17.402
	34.637	32.317	0	1.326	10.607	11.27	23.368	13.093	29.338	32.498
	34.969	21.379	25.027	8.951	29.665	24.031	18.893	24.859	42.435	15.248
	28.008	33.809	33.645	0	17.733	13.424	22.705	12.43	36.038	28.02
	39.941	20.053	11.104	0	17.899	16.076	24.031	24.694	11.934	14.299
	37.786	16.739	40.106	0	34.803	20.882	43.255	4.478	30.332	15.082
	28.34	39.775	26.019	2.016	28.671	10.938	38.78	12.927	12.928	14.479
	0	15.247	23.368	14.253	24.196	16.573	34.472	21.213	9.945	16.289
	26.019	39.609	22.871	10.938	21.379	21.71	42.592	11.104	30.328	0
	26.517	21.876	27.677	16.408	27.014	7.955	38.624	22.871	23.701	0
	19.556	28.34	35.3	20.053	36.129	12.098	40.935	8.949	20.717	24.211
	24.694	11.767	12.264	24.196	24.362	6.463	24.694	21.71	21.547	15.435
	2.983	40.935	29.997	4.143	0	1.657	32.151	14.253	6.795	11.771
	23.865	12.761	36.46	14.585	30.826	15.744	14.916	24.031	44.084	27.515
	28.837	0	3.153	14.418	17.733	7.292	40.603	31.986	21.71	2.652
	13.093	26.848	14.585	11.105	34.472	4.972	38.615	18.23	37.123	34.638
	28.174	34.472	25.522	12.761	7.126	11.767	32.151	17.567	39.949	24.201
	22.373	4.309	7.791	13.425	13.424	20.219	39.278	12.595	42.925	20.884
	29.997	35.797	38.78	0	39.609	0	40.935	19.059	25.693	16.912
	31.82	45.907	2.817	4.64	23.368	0	6.961	36.295	40.106	21.713
	22.373	29.997	20.219	12.265	35.466	8.784	41.432	21.71	36.138	10.287
	20.716	31.654	12.44	26.351	22.373	0	14.087	10.275	37.289	14.254
	12.264	38.615	28.34	0	30.991	0	25.854	0	21.545	28.01
	32.98	8.784	0	19.887	22.208	24.694	36.129	0	23.382	13.1
	28.174	28.174	17.733	10.275	12.43	0	38.615	33.477	0	24.694
	31.986	28.505	25.854	1.657	38.449	19.887	13.424	14.916	38.127	6.631
	33.974	31.323	14.584	18.893	20.385	12.927	31.986	19.887	37.456	6.795
	25.854	26.019	32.649	6.3	14.418	13.093	20.882	18.064	22.057	9.282
	30.991	27.014	22.539	9.944	35.134	20.219	25.688	8.949	38.289	13.755
	36.46	33.974	8.121	18.727	17.236	8.618	6.961	19.39	17.745	0
	35.3	26.351	40.438	2.326	24.362	0	14.418	29.5	0	25.026
	26.019	23.202	33.477	8.784	19.887	7.789	14.916	25.191	4.147	24.197
	31.157	23.036	18.562	14.418	29.002	18.396	36.129	8.784	48.075	22.871
	28.837	26.848	14.916	12.098	25.356	15.91	0	25.854	32.484	0
	29.5	24.196	46.238	23.036	23.202	2.32	33.974	16.407	32.483	6.3
	34.803	6.463	9.778	15.744	33.643	24.031	18.562	25.191	42.269	0
	23.368	26.848	25.522	12.098	26.351	27.842	7.955	14.916	5.303	16.079
	31.986	19.887	6.298	0	22.871	19.225	45.078	0	38.62	38.624
	32.151	26.848	3.48	15.081	27.842	1.823	29.168	0	27.016	0
	25.356	32.317	12.098	0	14.418	17.236	32.317	0	5.969	1.16
	28.34	28.837	26.682	10.938	20.053	14.087	26.517	1.823	10.784	18.231
	38.946	30.826	15.91	11.27	21.545	13.755	36.295	28.671	20.222	31.82
	30.163	21.213	18.23	0	33.974	19.225	2.154	0	26.028	0
	32.483	36.626	20.385	21.545	31.82	21.379	47.896	1.657	23.368	43.095
		33.477		23.368	16.573	32.649	0	4.143	30.163	0
		23.368			16.573	10.441
					25.191	11.767
					9.447	29.5
						29.665
Figure 5h	control	pdgfrb:aspn	control	pdgfrb:chad	control	pdgfrb:fmod	control	pdgfrb:lum	control	pdgfrb:prelp
	5.92536	5.00406	30.9172	5.97213	11.828	15.8044	33.7707	36.8173	35.2174	7.73088
	28.3378	21.676	24.9356	15.661	78.151	6.44223	10.1845	7.65843	15.2774	17.3084
	125.477	9.82645	27.9844	13.7433	23.8295	48.6935	22.9583	16.6276	30.3582	42.0655
	25.714	24.4148	35.2002	15.1732	32.8693	10.3889	22.6306	6.49763	34.7276	17.4537
	44.0389	34.1446	9.83937	13.0409	32.4167	12.4222	16.9008	21.5548	52.293	26.0053
	39.4628	21.1094	30.7361	36.3899	14.9919	3.13639	24.1207	35.2214	15.0106	5.74344
	16.336	48.8892	18.247	5.72624	22.4471	13.7156	23.1946	15.2234	36.3338	20.6789
	6.7195	38.3325	22.0848	24.2252	23.0036	7.2995	15.9287	4.64718	18.1525	19.1694
	21.2252	42.1818	17.7765	22.1925	40.6858	20.4044	28.8875	8.76951	29.6271	36.5131
	44.7293	56.8769	53.1304	5.21634	24.4107	12.9612	16.3257	7.06086	9.73834	10.9809
	34.4728	39.136	40.3153	6.45467	15.9336	8.40266	34.3004	28.7391	33.5317	14.7554
	15.7373	7.95508	21.7477	46.8315	24.7492	11.2616	25.5001	79.9727	22.4998	53.1558
	26.9396	10.3396	5.55393	37.1913	27.7649	8.59293	53.9761	18.0214	12.8994	36.0866
	11.9699	9.39843	41.1468	17.347	62.5539	18.2982	14.451	6.30768	67.0129	14.0897
	44.9754	28.0874	21.1625	18.6243	25.344	6.63179	17.2075	33.3107	26.1142	13.0319
	11.4188	14.741	11.366	7.08874	22.3641	16.7388	5.08251	9.57972	72.1894	9.20667
	27.9253	8.84942	19.4588	10.1915	18.8996	38.6523	20.3574	26.2835	28.9347	8.56874
	19.447	23.4431	19.2018	6.99427	13.0272	11.8615	20.6005	19.4448	13.7714	6.14691
	18.9108	9.22944	70.1225	12.7511	11.5672	19.5168	9.51028	12.3319	14.4767	8.04254
	9.59194	15.9587	15.9874	9.80844	30.8847	17.4749	14.0827	16.3809	11.371	28.5553
	22.3306	7.26251	19.1198	60.1458	9.30664	12.3532	10.021	8.67591	18.6935	21.629
	25.7687	24.8083	14.7765	18.6373	9.18516	5.40613	55.2419	5.00343	23.3242	18.011
	36.4535	20.3042	39.6206	7.56205	17.3268	12.9426	9.97283	7.29093	51.1401	49.3525
	7.21273	5.28275	4.92114	4.72899	14.3125	3.95076	31.3387	17.8044	78.8545	8.8238
	10.5931	14.9858	7.24873	5.1825	13.5706	6.28563	8.05655	14.7321	6.90408	18.9236
	12.0907	8.40891	27.1444	31.0513	30.4307	6.68207	16.4093	10.9917	33.2627	30.3822
	10.3637	23.2489	19.2204	11.0648	8.33234	12.0256	11.8131	12.8662	10.0283	30.6469
	3.35976	4.24758	18.8863	17.3855	15.6196	23.383	9.16728	8.48642	11.4407	5.59087
	10.9965	20.894	11.2546	19.6298	16.2664	5.10248	16.0449	5.80679	14.7944	6.9357
	51.6169	24.1881	46.0373		18.9485	4.18537	11.11	7.84469	23.4839	1.24595
					27.327	12.6909	37.2822	46.1276	31.1818	7.43652
					17.3068	10.7984	26.1947	17.8595
					8.03871		26.208	21.8181
					15.3932		15.3612	6.07771
							9.83493	5.38097
							5.02298	8.42568
							50.8529	15.5053
							27.9838	6.97641
							51.6934	10.7673
							27.3809	3.29925
							20.7802	8.30923
							40.629	9.04473
							60.2114	24.1725
Figure 5i	control	pdgfrb:chad	pdgfrb:lum	pdgfrb:chad;pdgfrb:lum
	24.694	38.946	35.797	0
	27.014	21.545	12.927	2.486
	34.969	15.251	30.991	2.154
	25.854	18.893	7.126	26.848
	32.151	40.769	19.059	24.031
	41.929	28.34	0	0
	38.283	18.064	19.556	14.75
	31.654	27.677	24.859	18.562
	31.82	34.803	8.286	15.744
	27.511	15.578	22.871	12.098
	26.351	20.882	12.098	10.938
	36.46	4.475	14.916	12.098
	38.946	29.168	15.413	0
	22.871	33.477	0	15.744
	28.34	15.247	14.75	7.292
	24.196	19.225	13.755	15.744
	44.747	32.649	17.401	0
	24.196	18.064	1.657	0
	15.91	3.315	1.657	17.236
	34.803	21.876	0	0
	35.3	11.932	13.093	4.972
	39.278	21.379	15.247	7.458
	42.758	0	0	8.949
	33.643	30.328	22.871	17.401
	10.441	13.424	12.927	0
	34.969	13.093	13.755	26.351
	22.373	24.694	0	0
	46.57	19.059	34.14	15.578
	33.477	22.539	10.938	13.093
	28.008	0	24.362	2.652
	38.615	10.109	12.43	0
	38.449	10.275	14.418	0
	25.356	0	25.854	0
	17.07	25.854	9.115	0.5
	30.826	15.578	32.151	16.407
	34.969	28.837	25.688	14.916
	36.626	20.716	17.401	11.601
	40.438	0	17.733	6.795
	32.317	3.149	26.682	0
	9.612	20.716	27.677	13.59
	33.311	35.466	25.688	0
	20.882	22.208	32.151	0
	44.25	20.053	22.042	0
	33.643	0	13.59	0
	28.671	0	22.208	10.772
		0	13.424	18.727
		5.635	17.567	17.899
		2.988	22.705	0
Figure 5j	control	pdgfrb:chad	pdgfrb:lum	pdgfrb:chad; pdgfrb:lum
	70.9675	56.2955	22.202	16.3853
	33.335	21.2595	9.55685	15.3044
	63.5545	25.9085	16.4664	6.62162
	47.8521	46.7967	21.3208	11.3209
	46.9653	37.4918	5.8593	9.86043
	40.0617	11.3625	37.3449	5.68441
	29.7652	20.4354	18.5009	8.14431
	39.7095	61.7614	32.0504	19.0079
	41.1514	20.5191	14.8364	17.2605
	10.1169	27.5123	23.026	15.5219
	53.4906	9.61562	18.6782	19.1154
	28.9008	5.99697	41	6.12647
	40.1516	52.3551	48.7942	5.92602
	77.2817	55.0981	18.3793	8.49665
	22.9556	5.84091	13.6318	14.5584
	16.5226	19.3833	9.57888	11.2728
	31.1532	18.4018	11.1625	33.1052
	46.2788	21.9334	47.656	5.03935
	83.6393	19.1125	31.5345	33.1387
	20.9998	18.6836	9.84337	7.77515
	68.6513	16.9056	43.2167	14.421
	34.5631	21.8361	6.57429	21.2125
	7.39404	14.8395	20.7486	8.89013
	37.5589	22.3562	21.6799	36.9494
	21.1282	32.0589	38.1296	12.5398
	38.658	5.02739	83.2544	13.4262
	25.4957	20.2281	46.3876	12.0562
	27.8695	11.8717	10.8541	5.84194
	14.3389	7.02515	12.2567	6.46747
	61.5566	61.7365	10.1997	8.47617
	32.8093	12.1672	16.7481	15.7643
	16.9668	3.36359	29.5779	26.5619
	49.8243	6.65655	8.01451	9.82527
	10.2742	24.6235	5.5589	7.29138
	25.0786	8.80152	17.6131	7.67782
	30.0826	11.604	29.4825	36.4888
	40.6301	22.1775	23.5798	9.17739
	15.1532	8.10926	28.8385	6.95029
	8.41017	24.4475	56.1586	42.3247
	9.80064	14.4272	6.31111	35.5294
	31.3954	13.0027	28.018	9.58463
	37.6826	36.9541	22.9024	13.0372
	62.8838	27.3296	36.838	22.2968
	54.8966	36.0878	30.3665	1.60621
	43.4222	22.5597	5.50938	7.41203

## Sheet: Figure 6
Figure 6d	control	pdgfrb:chad	control	pdgfrb:fmod	control	pdgfrb:lum	control	pdgfrb:prelp
	0.994	34.637	23.036	33.311	22.539	30.991	21.71	11.767
	30.163	30.66	31.157	10.109	37.123	7.624	20.55	36.792
	29.997	21.876	0	15.752	40.603	34.969	27.014	21.71
	21.379	25.356	26.185	16.739	33.146	19.887	8.286	21.213
	25.356	24.694	27.842	20.219	1.16	29.168	39.609	10.441
	30.163	22.705	25.191	35.3	12.43	33.311	27.677	38.118
	31.82	22.208	8.286	23.368	24.528	26.351	28.34	34.637
	32.151	31.82	21.545	13.921	23.533	29.997	30.328	19.059
	29.831	39.278	20.882	1.989	15.91	14.418	3.812	29.831
	28.34	37.123	37.123	24.031	28.008	30.494	20.385	28.008
	3.48	32.814	14.584	27.014	25.356	15.247	36.129	33.146
	24.528	33.477	18.893	29.334	27.345	23.699	44.912	10.441
	19.887	29.831	23.036	28.34	22.373	20.716	31.986	32.98
	34.14	36.129	2.32	5.303	8.618	6.132	18.893	24.031
	28.505	28.34	30.991	27.677	7.955	15.91	13.59	13.755
	19.722	29.665	25.854	34.803	9.115	8.784	39.443
	33.643	31.488	34.306	8.121	27.842	31.488	3.48	36.957
	27.014	3.646	30.991	38.78	19.722	11.796	37.123	11.932
	27.511	29.002	6.795	42.095	7.789	34.803	6.629	11.435
	33.974	28.671	9.944	22.042	20.716	26.517	23.865	30.494
	33.477	23.368	27.511	31.323	33.974	0	18.396	26.351
	35.797	25.688	14.087	19.225	20.55	33.477	16.241	0
	6.463	25.688	29.997	38.946	11.104	24.196	17.567	19.39
	15.744	19.556	35.466	20.55	24.031	30.494	40.935	0
	28.008	37.62	25.356	20.882	19.887	18.562	23.699	8.286
	37.786	29.831	0	22.208	29.168	1.492	19.722	39.278
	26.019	21.545	37.62	38.946	24.196	34.637	38.946	17.899
	29.168	35.632	33.974	28.34	21.048	30.826	18.727	28.174
	20.053	19.39	30.66	19.059	27.842	29.831	0	29.168
	43.752	17.567	26.848	15.081	6.298	39.278	0	9.612
	36.46	38.118	28.671	31.323	20.053	29.5	0	31.654
	29.334	32.98	21.048	27.014	30.163	15.744	26.682	34.472
	20.053	21.048	10.275	21.213	19.887	20.882	41.598	18.23
	40.106	40.769	25.356	17.899	32.98	33.311	27.677	29.334
	28.837	19.225	28.671	24.528	37.123	30.826	0	29.831
	33.477	14.418	29.5	20.55	34.637	28.505	26.682	15.744
	30.163	32.814	33.477	25.191	19.39	24.694	15.578	28.505
	32.317	20.053	39.775	30.163	21.213	12.595	35.466	25.522
	26.682	23.865	36.626	24.196	15.91	20.55	27.179	27.677
	19.556	12.761	29.334	22.042	30.826	14.916	44.25	38.283
	22.705	42.261	11.27	46.073	27.014	32.317	21.048	27.842
	27.677	15.91	4.309	10.938	29.997	21.876	26.848	39.775
	0	30.66	25.356	16.407	35.797	21.876	32.483	26.351
	11.435	27.842	26.682	9.778	24.694	30.66	4.309	0
	3.48	31.82	24.859	30.66	21.876	16.407	37.455	22.373
					32.814		20.385
					21.876
Figure 6f	ctrl	SLRPs	CSPGs
	386.89	181.84	158.4
	195.85	337.94	26.78
	48.46	165.21	132.46
	159.01	82.02	87.73
	1067.12	180.46	70.51
	403.58	65.45	83.97
	156.98	88.49	259.12
	358.74	83.84	200.01
	1031.97	89.93	59.41
	303.38	222.64	53.24
	426.47	181.8	159.77
	54.6	202.33	252.77
	262.11	95.49	58.82
	229.44	105.65	221.25
	191.44	446.79	372.8
	512.07	584.53	28.55
	529.86	548.94	26.48
	539.99	530.99	26.37
	171.81	621.57	50.18
	1503.53	763.6	57.24
	861.45	565.39	112.32
	410.25	954.7	88.27
	527.03	899.05	110.47
	292.11	366.94	87.17
	859.3	1052.04	392.02
	268.76	1004.98	354.64
	308.07	572.71	204.56
	612.59	57.15	107.4
	407.31	128.67	205.5
	489.22	424.63	115.17
	453.74	123.19	89.4
	707.01	210.36	253.4
	529.21	343.96	42.18
	435.46	722.08	89.65
	583.47	556.85	476.35
	405.77	192.83	1141.98
	170.52	964.78	39.61
	356.83	694.52	84.1
	254.59	568.98	125.39
	209.43	269.73	350.26
	202.35	341.59	150.18
	230.52	501.47	75.38
	207.61	604.8	492.32
	376.59	806.26	235.76
	406.96	468.94	135.78
	359.99	298.56	218.83
	486.97	507.95	346.02
	829.29	325.04	150.11
	458.25	684.4	144.01
	1015.1	491.19	114.38
	821.07	275.96	69.83
	1212.51	294.86	497.77
	767.48	711.23	44.85
	1222.92	583.82	252.29
	185.49	758.33	191.21
	1090.06	707.17	335.56
	875.14	1089.13	182.81
	153.92	457.16	311.03
	581.25	341.26	267.4
	780.63	981.67	37.63
	798.35	916.04	210.38
	635.44	449.43	44.15
	1691.03	334.03	34.82
	951.4	346.45	272.16
	213.46	225.05	73.68
	541.65	113.49	538.66
	176.13	206.47	146.27
	406.02	411.52	54.24
	257.75	288.51	221.73
	272.199	424.67	324.08
	163.329	248.9	334.39
	229.161	631.41	98.54
	133.751	603.68	22.14
	483.12	316.75	441.7
	540.251	495.1	44.69
	146.1	116.47	287.37
	573.103	512.43	411.33
	492.458	269.87	245.01
	156.858	841	325.12
	502.886	552.17	214.99
	470.948	196.72	261.36
	625.919	248.84	230.11
	362.538	339.42	149.93
	397.492	371.6	360.87
	287.991	732.88	823.31
	271.173	818.58	919.76
	289.507	792.46	458.57
	179.85	682.76	527.41
	239.728	414.51	102.43
	246.317	267.94	98.68
	453.714	343.01	84.98
	384.659	667.34	58.54
	377.148	634.17	96.87
	548.321	662.94	169.51
	379.879	894.98	622.55
	470.449	731.57	78.92
	254.814	541.54	118.64
	444.382	485.73	341.35
	801.543	1223.01	301.79
	781.153	385	479.29
	485.926	509.01	250.81
	834.059	1752.81	411.46
	558.877	266.94	165.92
	385.765	1576.78	262.33
	382.895	1064.81	56.07
	449.275	790.89	70.94
	154.016	570.59	338.68
	488.46	605.66	233.85
	419.61	470.02	50.09
	553.868	783.58	353.19
	207.378	539.59	158.4
	698.648	942.31	155.09
	344.432	490.87	65.9
	715.696	644.22	59.33
	596.561	1010.95	79.36
	393.987	777.3	49.78
	325.138	389.72	66.02
	545.033	421.27	244.93
	1144.57	621.96	564.83
	722.101	553.86	109.14
	587.578	845.52	149.92
	736.405	366.6	82.96
	171.378	377.96	1056.01
	1106.43	374.14	782.45
	1434.3	193.1	593.5
	1002.82	601.2	168.59
	887.165	366.01	359.78
	573.496	690.65	442.59
	568.961	592.46	299.32
	1008.87	203.11	280.16
	402.816	951.09	363.41
	195.997	287.76	204.79
	463.206	495.62	529.76
	456.338	384.84	208.08
	445.542	507.24	120.51
	1108.08	1051.77	203.07
	958.453	271.11	46.71
	679.713	68.73	34.85
	862.412	358.54	438.57
	733.693	405.22	47.6
	723.041	399.57	24.6
	870.108	393.87	59.89
	529.858	441.15	50.7
	724.939	647.58	35.81
	547.619	632.19	23.86
	569.835	591.96	268.64
	469.492	303.85	347.43
	1292.01	305.62	54.43
	674.373	671.73	50
	624.94	401.95	63.16
	583.442	506.54	22.32
	648.106	1310.21	204.93
	733.483	434.72	77.54
	499.136	810.14	107.9
	649.602	516.01	44.09
	620.887	343.21	258.51
	751.63	99.31	43.84
	371.436	254.55	35.53
	820.385	201.55	38.5
	713.996	432.48	22.12
	316.91	465	75.31
	300.549	205.64	58.69
	389.31	718.32	91.14
	774.34	708.82	84.17
	610.867	838.36	42.34
	821.353	446.22	23.04
	643.069	944.28	10.89
	358.062	845.09	46.06
	437.856	572.35	65.49
	302.237	865.59	72.68
	994.568	315.66	18.51
	433.304	137.49	73.79
	935.18	64.9	92.71
	367.406	248.54	40.23
	356.701	397.49	98.98
	548.344	348.37	126.84
	632.14	130.76	41.22
	1203.52	114.05	38.19
	567.868	87.06	73.49
	247.279	98.5	89.56
	540.551	421.72	104.57
	577.632	88.29	168.2
	515.499	323.2	41.02
	857.76	615.57	31.44
	680.524	221.41	44.78
	165.53	402.41	19.87
	205.154	420.54	171.59
	252.483	307.36	148.05
	496.319	553.47	426.99
	227.278	907.52	141.78
	719.376	407.48	202.37
	482.775	812.4	163.01
	440.301	803.58	67.15
	465.677	276.48	66.35
	760.445	1030.7	39.47
	172.145	474.49	92.85
	247.46	319.48	30.16
	246.337	324.98	20.73
	349.686	628.38	86.32
	239.646	893.87	340.01
	283.027	640.46	57.76
	328.302	201.49	225.15
	146.876	176.77	26.61
	376.955	393.1	40.66
	250.352	1327.51	100.45
	305.602	735.32	128.6
	449.589	1024.42	87.59
	535.818	637.23	58.26
	642.216	330.14	57.5
	717.127	392.97	30.9
	676.802	452.73	40.27
	549.867	467.2	39.23
	534.94	832.57	95.87
	784.131	1100.6	53.97
	717.754	539.02	66.27
	450.077	323.12	40.4
	567.084	1208.37	20.12
	783.027	924.09	135.51
	848.219	968.32	176.72
	398.005	195.52	302.2
	603.662	333.9	312.33
	547.914	1001.9	529.47
	330.784	986.76	54.18
	530.213	226.72	65.4
	749.068	899.17	65.96
	298.479	123.02	83.41
	284.938	396.32	62.49
	345.932	388.3	33.39
	1457.05	854.43	127.98
		454.99	930.44
		835.02	275.14
		249.81	191.93
		417.41	195.1
		422.72	195.17
		903.1	630.93
		1341.29	310.14
		691.85	154.83
		831.27	658.66
		687.15	524.84
		480.43	1017.06
		701.66	392.09
		788.68	261.18
		704.22	75.93
		423.94	94.62
		344.69	139.14
		620	47.04
		662.74	51.99
		291.41	42.2
		727.26	48.94
		330.89	129.09
		673.51	133.82
		250.24	640.47
		762.8	1075.96
		314.21	798.44
		476.91	174.73
		351.2	219.8
		446.38	108.77
		536.6	81.69
		30.5	125.97
		1071.24	81.44
		327.21	90.65
		582.01	240.65
		559.03	24.68
		230.31	34.73
		347.66	22.58
		259.11	31.79
		581.66	269.29
		538.66	48.51
		210.02	27.9
		1871.68	176.94
		280.34	34.15
		407.83	33.95
		374.32	86.98
		775.46	30.15
		736.2	64.12
		306.88	190.18
		419.85	99.87
		527.02	216.17
		1752.96	70.11
		473.73	53.59
		353.05	59.42
		463.94	87.21
		1631.38	167.25
		323.42	26.64
		888.1	148.01
		1089.19	123.91
		1452.56	614.27
		681.59	311.42
		1366.71	204.54
		867.12	103.33
		732.26	164.11
		644.39	107
		455.65	16.38
		378.89	119.96
		1225.84	56.33
		470.02	62.2
		879.68	98.7
		931.37	74.75
		530.71	20.79
		136.38	57.44
		569.22	38.19
		1053.19	37.39
		266.97	312.17
		320.83	140.81
		1052.97	78.92
		557.73	51.21
		506.84	8.43
		645.65	338.3
		1470.57	98.39
		290.59	40.53
		278.8	69.59
		612.15	57.24
		667.11	77.17
		951.74	40.45
		297.88	26.26
		664.19
		368.21
		97.7
		296.74
		449.39
		182.16
Figure 6g	ctrl	SLRPs	CSPGs
	131.7	1145.21	259.52
	106.78	114.81	322.03
	37.48	175.48	213.61
	121.38	456.57	97.32
	68.29	307.21	141.79
	208.74	667.28	173.35
	248.17	235.9	123.7
	142.22	174.19	64.11
	128.84	337.78	65.36
	99.21	260.78	60.61
	119.73	853.27	325.05
	120.87	229.51	112.19
	154.89	520.18	258.07
	111.66	99.33	274.84
	54.83	175.24	132.46
	334.82	28.88	143.97
	153.45	134.44	221.51
	316.08	310.69	199.94
	153.98	292.11	104.04
	60.11	544.21	468.49
	62.77	313.11	151.92
	520.49	79.26	100.03
	338.73	139.93	528.42
	67.16	1057.07	193.15
	61.92	296.28	240.49
	556.65	212.88	189.56
	340.19	714.97	106.91
	824.71	93.22	94.1
	869.4	250.95	178.75
	717.97	225.79	517.9
	1167.78	165.77	199.5
	237.57	124.37	491.51
	514.16	71.68	108.66
	225.77	105.01	141.29
	302.69	63.9	304.37
	99.69	73.85	536.77
	393.18	76.34	246.6
	514.51	96.93	244.87
	444.13	425.03	50.04
	248.69	47.61	343.57
	370.4	166.26	89.42
	227.67	62.84	585.13
	617.6	174.47	691.48
	505.97	380.54	684.84
	623.57	560.26	513.47
	149.24	334.82	239.94
	156.14	48.72	130.74
	283.77	128.89	190.56
	992.61	503.09	174.59
	457.19	219.38	110.9
	491.94	180.32	233.65
	494.53	202.1	81.41
	60.89	531.86	56.75
	767.05	348.15	226.59
	200.82	1008.99	298.63
	565.21	1742.91	182.22
	526	423.1	197.52
	387.17	357	191.93
	494.26	542.5	166.54
	108.47	327.39	35.32
	70.1	269.08	167
	257.44	410.13	63.13
	198.99	114.34	199.32
	812.85	271.25	57.93
	246.91	385.94	44.25
	459.8	451.51	112.3
	155.57	799.73	200.45
	596.25	485.36	235.82
	405.64	538.95	172.17
	449.22	417.3	175.14
	471.62	372.48	221.64
	281.67	150.13	111.68
	532.33	411.99	127.63
	469.13	378.7	125.21
	845.52	140.53	183.62
	386.98	221.05	161.81
	79.47	123.22	94.63
	450.13	159.58	179.45
	219.63	139.16	538.25
	98.46	201.07	82.45
	277.78	104.79	117.49
	143.92	314.35	154.91
	100.54	403.38	293.77
	375.26	650.62	481.99
	424.46	668.81	147.05
	396.15	453.64	73.69
	113.31	961.11	127.11
	386.55	1581.37	278.51
	143.12	1185.77	735.28
	303.87	651.14	228.21
	197.54	825.06	180.41
	352.63	458.4	164.24
	219.42	321.53	262.46
	325.13	684.9	137.89
	237.16	374.01	171.91
	143.31	613.85	66.04
	223.79	660.06	446.08
	89.16	337.45	208.1
	483.57	528.06	339.56
	227.46	735.29	379.04
		898.51	315.96
		488.48	202.98
		637.22	221.23
		570.19	200.34
		689.66	339.06
		862.77	318.11
		445.63	361.01
		1611.15	228.36
		385.07	137.68
		521.45	188.64
		882.97	341.17
		351.19	190.84
		793.76	164.68
		646.73	159.12
		1139.99	100.89
		549.29	270.44
		352.66	451.64
		957.86	161.31
		361.8	368.94
		278.5	185.32
		534.98	240.05
		306.34	137.59
		643.38	278.57
		223.06	100.66
		230.44	429.53
		265.46	56.35
		489.38	91.35
		821.42	383.55
		339.45	861.15
		348.5	323.58
		543.62	284.74
		735.26	121.63
		414.78	84.88
		378.16	69.38
		470.9	177.49
		823.54	52.18
		144.42	370.98
		436.33	155.65
		468.53	124.31
		868.22	121.76
		90.92	306.99
		181.69	97.47
		1781.28	82.38
		249.93	341.5
		197.35	280.34
		215.82	222.07
		787.88	201.19
		787.06	90.81
		192.49	327.2
		415.64	177.3
		407.31	400.89
		612.42	48.98
		192.02	123.28
		224.22	50.25
		331.63	220.34
		105.79	315.49
		86.3	185.95
		219.84	275.79
		125.36	194.54
		128.57	232.43
		109.24	135.39
		217.14	59.15
		361.28	363.38
		526.07	153.43
		134.48	98.36
		124.75	192.32
		437.3	224.38
		236.73	422.81
		531.3	128.42
		400.42	340.9
		354.57	134.06
		187.64	251.72
		819.2	123.47
		213.41	223.12
		202.32	215.99
		694.91	150.8
		171.58	83.37
		176.12	83.63
		210.79	346.18
		622.32	65.08
		82.94	193.89
		512.61	80.45
		296.15	61.45
		237.57	48.65
		407.82	202.39
		115.82	303.75
		186.91	89.45
		158.87	341.48
		452.27	97.96
		80.27	209.02
		86.68	153.41
		186.36	188.76
		231.85	1653.03
		211.36	581.54
			78.33
			241.77
			183.39
			210.96
			768.93
			207.52
			353.54
			375.95
			95.64
			223.17
			370.83
			477.15
			551.24
			336.39
			158.64
			174.16
			197.33
			478.62
			68.62
			157.89
			190.25
			64.17
			607.3
			237.2
			478.76
			264.09
			325.56
			154.37
			387.89
			481.1
			95.98
			141.93
			205.7
			252.8
			446.49
			237.54
			389.44
			250.46
			252.33
			171.17
			132.95
			48.66
			330.82
			145.49
			503.27
			308.72
			543
			329.65
			120.67
			155.5
			295.58
			256.09
			149.13
			59.63
			273
			64.42
			157.96
			303.63
			165.41
			119.52
			58.58
			34.85
			77.78
			201.54
			127.32
			420.95
			596.5
			135.18
			79.11
			59.63
			204.51
			214.52

## Sheet: Figure 7
Figure 7b	control	pdgfrb:chad	control	pdgfrb:fmod	control	pdgfrb:lum	control	pdgfrb:prelp
	0.688	0.752	0.715	0.723	0.726	0.712	0.72	0.756
	0.731	0.741	0.721	0.788	0.721	0.761	0.738	0.737
	0.734	0.753	0.699	0.733	0.725	0.722	0.752	0.738
	0.742	0.755	0.729	0.735	0.695	0.693	0.72	0.735
	0.704	0.665	0.689	0.738	0.644	0.747	0.711	0.733
	0.711	0.691	0.652	0.756	0.716	0.746	0.689	0.728
	0.769	0.771	0.723	0.764	0.667	0.732	0.707	0.707
	0.74	0.728	0.726	0.724	0.738	0.735	0.709	0.75
	0.729	0.74	0.735	0.759	0.682	0.732	0.72	0.756
	0.748	0.73	0.677	0.749	0.707	0.737	0.714	0.744
	0.726	0.738	0.749	0.773		0.738	0.688	0.745
			0.697	0.753		0.739	0.689	0.729
Figure 7c	control	pdgfrb:chad	control	pdgfrb:fmod	control	pdgfrb:lum	control	pdgfrb:prelp
	5.291	5.311	5.344	5.302	5.316	5.297	5.327	5.319
	5.316	5.312	5.308	5.301	5.299	5.288	5.284	5.34
	5.278	5.305	5.312	5.328	5.322	5.288	5.33	5.303
	5.298	5.292	5.309	5.326	5.309	5.247	5.32	5.242
	5.301	5.316	5.315	5.322	5.301	5.345	5.322	5.33
	5.318	5.25	5.33	5.346	5.326	5.302	5.313	5.305
	5.32	5.311	5.35	5.317	5.34	5.347	5.338	5.305
	5.286	5.343	5.332	5.329	5.355	5.256	5.322	5.307
	5.313	5.255	5.286	5.324	5.321	5.308	5.287	5.284
	5.313	5.328	5.376	5.296	5.296	5.272	5.329	5.289
	5.289	5.309	5.312	5.266	5.299	5.26	5.345	5.251
	5.345	5.271	5.329	5.342	5.365	5.273	5.368	5.33
	5.32	5.278	5.312	5.355	5.323	5.318	5.325	5.331
	5.304	5.309	5.262	5.305	5.32	5.301	5.297	5.329
	5.298	5.301	5.304	5.248	5.36	5.322	5.331	5.289
	5.313	5.28	5.361	5.334	5.291	5.358	5.352	5.295
	5.301	5.305	5.324		5.378	5.33	5.363	5.288
					5.345	5.307	5.317	5.265
					5.324	5.265	5.266	5.249
					5.322	5.29	5.299	5.303
					5.321	5.277	5.299	5.309
					5.312	5.298	5.305	5.281
					5.31		5.327	5.294
							5.345	5.272
Figure 7e	control	pdgfrb:chad	control	pdgfrb:fmod	control	pdgfrb:lum	control	pdgfrb:prelp
	350.25	136.34	187.9	140.21	67.046	43.051	230.76	259.92
	325.79	372.37	106.62	114.23	508.7	7.8395	242.83	259.86
	146.94	94.942	222.82	99.582	94.209	85.595	147.67	192.81
	282.07	175.48	295.42	204.41	149.02	14.404	322.27	100.11
	186.69	172.26	161.69	69.397	337.53	14.248	256.99	124.82
	152.51	231.93	197.92	61.974	117.96	82.937	243.7	94.858
	121.64	243.35	219.23	43.902	184.25	126.087	298.81	139.49
	199.73	314.135	204.37	197.73	178.35	65.822	289.45	105.659
	159.33	122.43	283.37	175.4	194.63	311.87	193.02	116.44
	189.12	235.91	580.12	237.1	102.96	58.992	330.91	187.825
	92.749	283.13	201.49	243.28	203.96	14.055	145.15	428.3
	100.46	156.56	131.047	97.799	240.37	370.41	188.64	177.76
	331.42	158.71	220.95	89.212	132.15	83.879	369.09	117.54
	148.56	164.76	223.51	126.32	184.39	254.66	315.55	133.07
	158.58	257.59	239.12	88.651	320.33	58.291	429.37	56.501
	116.05	152.84	279.7	51.698	243.43	82.756	187.29	72.617
	137.2	273.6	267.53	274.24	183.17	150.46	205.53	249.28
	164.9	261.71	228.54		233.46	80.519		101.36
	143.52	185.62	356.89		238.86	199.3		11.172
	124.87	113.95	210.12		86.15	95.919		203.38
	327.32	139.17	142.88		139.31	233.18		108.523
	170.97	53.8735	217.8		324.2	179.16		243.76
	98.956	157.89			136.33	75.788		53.958
	163.913	140.31			115.54
	223.59	95.34
	139.12	155.36
	383.12
	280.51
	155.71
	162.42
Figure 7f	control	pdgfrb:chad	control	pdgfrb:fmod	control	pdgfrb:lum	control	pdgfrb:prelp
	1.2017	1.0086	0.86221	0.74553	0.23694	0.2025	2.2516	1.02927
	0.77876	1.5521	0.54815	0.80917	1.3598	0.0776537	0.8569	0.98224
	0.95147	0.48005	0.95385	0.6328	0.38442	0.29327	0.97327	0.9668
	0.90675	1.3635	0.64299	1.5021	0.85762	0.22926	1.0937	0.70273
	1.1799	1.0495	0.62511	0.31354	0.72627	0.19389	0.94348	0.61027
	0.66892	1.4033	1.1294	0.28242	0.48841	0.4532	2.137	0.74803
	0.63337	0.83149	0.97903	0.56037	0.70615	0.529027	2.3788	0.82827
	1.0407	0.906815	1.5758	1.126	1.3946e-15	0.55188	1.0818	1.46375
	0.78011	0.58685	0.97108	1.0289	0.73334	0.67325	1.05774	0.60365
	0.85451	1.269	3.2175	1.1376	0.62608	0.38989	1.7996	1.08716
	0.59186	0.90541	1.528	1.3975	0.62271	0.095021	0.4634	4.0238
	0.74076	0.53432	0.656415	0.89502	0.66671	0.86308	1.1295	1.2027
	1.0149	0.87889	1.4856	0.55497	0.56984	0.49968	1.4326	0.88303
	0.66263	0.75132	1.9897	0.59736	0.61336	0.794	0.91559	0.63504
	0.67623	0.65375	1.3654	0.45862	0.77766	0.32674	0.49703	0.23237
	0.71529	0.6217	0.99957	0.63957	0.61082	0.57394	1.2928	0.58338
	0.65767	0.90206	1.7613	0.98816	0.551	0.50154	1.3927	1.3401
	0.65048	1.36745	0.89271		0.50055	0.45261		0.61055
	0.6671	0.87327	1.4723		0.778695	0.54489		0.25216
	0.72414	0.83775	0.93539		0.4775	0.67489		1.3481
	1.5948	0.70465	0.78433		0.74947	0.58905		0.45152
	0.6603	0.60659	1.3854		0.63899	0.98165		0.845725
	0.45444	0.49607			0.73726	1.3453		0.93892
	0.95097	0.7537			0.49148
	0.9707	0.87103
	0.783443	0.63045
	1.0786
	0.83341
	0.60473
	0.72603

## Sheet: Suppl. Figure 1a,c,e
Suppl. Figure 1a,c,e	A1_4dpf	A2_1dpl	B1_4dpf	B2_1dpl	C1_4dpf	C2_1dpl	Protein IDs	Majority protein IDs	Protein names	Gene names	Division	Category
	23.7327	24.7776	23.4784	25.1829	25.0495	24.2772	A0A024B5K5	A0A024B5K5		ece2b
	26.7424	25.6141	25.0965	26.5298	25.4748	25.7069	A0A097;A0A0R4IPR9	A0A097;A0A0R4IPR9		si:dkey-152p16.6
	26.1468	25.8308	26.0202	26.164	26.2179	26.2001	A0A0A0MPG9;Q7ZUN6	A0A0A0MPG9;Q7ZUN6		paics
	25.5851	26.8121	26.326	25.6472	25.2631	26.0558	A0A0A0MPK9;R4GE22	A0A0A0MPK9;R4GE22		scaf4b
	25.4077	26.1437	25.9612	26.7909	25.1945	26.3699	A0A0A0MPL4;A0A2R8QRW0	A0A0A0MPL4;A0A2R8QRW0		stx7l
	23.7553	22.9484	23.747	23.4814	23.9602	24.398	A0A0A0MPN0;F1R405	A0A0A0MPN0;F1R405		bcl9
	25.6644	24.0705	24.3208	24.3984	25.4597	25.2902	A0A0A0MPU2;F1QX95;A0A2R8QJD6	A0A0A0MPU2;F1QX95;A0A2R8QJD6		obsl1b
	27.1077	27.7305	27.3485	27.6613	26.8394	26.816	A0A0B4J1A5;A0A0R4IRM2	A0A0B4J1A5		ewsr1a
	29.3865	29.2475	29.2106	29.1648	29.2777	29.2916	A0A0B4J1A6;Q08CK7;X1WC53	A0A0B4J1A6;Q08CK7	Insulin-like growth factor 2 mRNA-binding protein 1	igf2bp1
	24.902	25.6218	25.3073	25.2274	25.046	25.5525	A9C3V8;A0A0B4J1B0;A0A2R8Q8A4;A0A2R8RHK1;A0A2R8QC11;A0A2R8RTZ0	A9C3V8;A0A0B4J1B0;A0A2R8Q8A4;A0A2R8RHK1;A0A2R8QC11;A0A2R8RTZ0		igf2bp2a
	26.2576	26.5955	26.1937	26.7878	26.5047	26.7093	A0A0F6PK88	A0A0F6PK88		ak2
	25.5135	25.5731	25.5427	25.2055	25.1425	25.4957	A0A0G2KCW6	A0A0G2KCW6		ddb1
	24.6957	25.0979	24.629	25.0071	24.5729	25.3024	A0A0G2KCY3	A0A0G2KCY3		ap3b1a
	26.2625	26.0925	25.8977	26.41	26.4866	26.2141	A0A0G2KDJ5;CON__ENSEMBL:ENSBTAP00000006074	A0A0G2KDJ5		comp	Core matrisome	ECM Glycoproteins
	22.0756	22.2018	22.3956	22.0766	22.2694	21.9848	A0A0G2KE28	A0A0G2KE28		frrs1b
	29.2641	28.85	28.4088	28.4708	28.6321	29.0477	A0A0G2KEX1	A0A0G2KEX1		arf4b
	22.9607	23.6327	23.1462	23.4387	23.1216	24.1563	A0A0G2KFS5	A0A0G2KFS5		armc6
	22.6016	23.6819	23.6276	23.8243	23.654	24.0962	A0A0G2KFV1	A0A0G2KFV1		top1mt
	24.0427	24.7125	24.2797	24.6379	23.9814	24.7506	A0A0G2KG42	A0A0G2KG42
	24.7185	24.5317	24.5707	24.255	24.57	24.8108	A0A0G2KGL2;A0A0G2KKC3	A0A0G2KGL2;A0A0G2KKC3		gart
	25.8053	26.7872	25.8836	27.0385	26.194	27.0261	A0A2U3TVS8;A0A0G2KGY0;Q6PG31	A0A2U3TVS8;A0A0G2KGY0;Q6PG31	RNA-binding protein with serine-rich domain 1	rnps1
	26.6536	26.8986	26.6153	26.6768	26.8915	26.9446	A0A0G2KH95	A0A0G2KH95		psmd2
	23.328	23.351	22.7833	23.4433	23.2207	23.188	A0A0G2KHK8	A0A0G2KHK8		cdc37
	22.3233	23.5843	22.9986	24.7374	22.4863	24.0101	A0A2R8Q587;A0A2R8QBP7;A0A0G2KHM6;A0A2R8QDI7;A0A2R8RMD9	A0A2R8Q587;A0A2R8QBP7;A0A0G2KHM6;A0A2R8QDI7		pxdn	Core matrisome	ECM Glycoproteins
	25.9582	25.9802	26.2772	26.0506	26.0979	26.1894	A0A0G2KI51	A0A0G2KI51		lama2	Core matrisome	ECM Glycoproteins
	27.6062	27.3597	27.0451	27.4318	27.5251	28.3238	A0A0G2KJE9	A0A0G2KJE9		trpm6
	25.5228	25.6945	25.263	25.5117	25.4799	25.7461	Q66HW5;A0A0G2KJF1	Q66HW5;A0A0G2KJF1		clpxa
	24.7783	26.645	25.0497	26.9456	25.2492	27.3449	A0A0G2KJM7	A0A0G2KJM7		lima1a
	25.2122	24.1269	24.8782	23.8541	25.1338	23.8694	A0A0G2KKE8	A0A0G2KKE8
	25.1568	25.1565	24.5012	24.8963	24.5343	24.6341	A0A0G2KLD8	A0A0G2KLD8
	26.8297	25.7537	26.0927	25.9842	25.7006	26.445	A0A0G2KLM5	A0A0G2KLM5
	26.6769	26.6948	27.2617	26.8711	28.1004	27.4987	A0A0G2KMC2	A0A0G2KMC2
	24.1924	23.4	23.7812	23.1457	23.977	23.518	A0A0G2KNS1	A0A0G2KNS1
	26.4846	25.9812	26.8336	26.2664	26.8071	26.5399	A0A0G2KNY9	A0A0G2KNY9
	25.4641	25.6571	25.8508	25.5512	25.2101	25.9911	A0A0G2KPJ7	A0A0G2KPJ7
	25.2493	26.5625	25.6701	25.6905	25.7382	25.8467	A0A0G2KQ04;A0A2R8Q6R9;Q803E0	A0A0G2KQ04;A0A2R8Q6R9;Q803E0	Paladin	pald1
	24.3598	26.7945	24.5182	26.7847	22.9436	26.4507	A0A0G2KQ62;E7FG71	A0A0G2KQ62		fbn2b	Core matrisome	ECM Glycoproteins
	25.1104	24.9875	24.8221	24.4741	25.039	25.217	A0A0G2KQA6;E9QBI1;E9QC85;A0A0R4IEM0;E7FAB6	A0A0G2KQA6
	23.6793	24.0346	23.7565	23.7821	24.0828	23.9193	A0A0G2KQI8	A0A0G2KQI8
	25.6135	25.5491	25.7709	25.711	25.8275	25.6663	A0A0G2KQU1	A0A0G2KQU1
	23.1282	23.1682	22.686	23.136	22.7528	23.0776	A0A0G2KSF3	A0A0G2KSF3
	22.5851	23.0732	22.6442	22.4859	22.5622	22.2104	A0A0G2KSN1	A0A0G2KSN1
	25.9198	26.318	26.1036	26.4001	26.0143	26.4622	A0A0G2KSV9	A0A0G2KSV9
	24.6405	24.1615	24.8817	23.6152	23.5645	23.8565	A0A0G2KT66	A0A0G2KT66
	25.9342	26.3393	25.8143	26.1538	25.7498	26.0989	A0A0G2KTI4;A0A0G2KGS0;E7FG36	A0A0G2KTI4;A0A0G2KGS0
	25.8227	25.8017	25.3662	25.4505	25.0341	25.3227	A0A0G2KTT4;E9QFY7	A0A0G2KTT4;E9QFY7		si:dkey-167k11.5
	28.8892	28.4503	28.658	28.5055	28.5838	28.8167	A0A0G2KUJ0	A0A0G2KUJ0
	26.0144	25.7543	26.0818	26.2888	26.0689	26.2655	A0A2R8QCE4;A0A0G2KUL6;A0A2R8QMJ2	A0A2R8QCE4;A0A0G2KUL6;A0A2R8QMJ2
	25.2125	25.2321	25.35	25.8192	25.3049	25.1501	A0A0G2KV14	A0A0G2KV14
	26.0977	26.1013	26.127	26.2477	25.7951	26.2121	A0A0G2KW52	A0A0G2KW52
	25.7696	23.8066	23.6763	21.7338	23.605	24.0039	A0A0G2KWG8;A0A0G2L163;A0A2R8RWX9	A0A0G2KWG8;A0A0G2L163;A0A2R8RWX9
	25.3018	25.0036	25.3499	25.4248	25.2449	25.3426	A0A0G2KXI9	A0A0G2KXI9
	24.4873	24.1223	24.7929	24.5798	24.5924	24.2507	A0A0G2KXZ1	A0A0G2KXZ1
	24.7261	27.3102	24.6782	27.3943	25.0192	27.4943	A0A0G2KYR2;A0A0G2KYQ8;A0A0G2KN09;A0A0G2L8Z4	A0A0G2KYR2;A0A0G2KYQ8;A0A0G2KN09
	22.9707	22.6227	23.274	23.6878	23.8988	23.7339	A0A0G2KYZ5	A0A0G2KYZ5
	28.6955	28.2856	28.6609	28.6099	28.5653	27.8384	A0A0G2KZ18	A0A0G2KZ18
	25.625	26.0807	25.6035	26.2188	25.9789	26.2411	A0A0G2KZA4	A0A0G2KZA4
	25.4677	25.8674	25.4654	25.5347	25.1293	25.1686	A0A0G2KZE8	A0A0G2KZE8
	26.2606	26.5649	25.833	26.1778	26.0964	26.5938	A0A0G2KZU0;F1QD15	A0A0G2KZU0;F1QD15		LOC101883373
	26.467	26.8815	26.3681	26.6733	26.5993	26.9121	A0A0G2L009	A0A0G2L009
	23.7444	23.441	23.0812	23.0142	23.213	23.2486	A0A0G2L0J2	A0A0G2L0J2
	21.9644	23.3673	22.8404	22.9039	22.5868	23.4126	A0A0G2L0N2	A0A0G2L0N2
	23.6846	23.2477	24.2276	23.9123	23.3732	22.8673	A0A0G2L0S9	A0A0G2L0S9
	28.8346	28.8709	28.8236	28.807	28.8524	28.7806	A0A0G2L1F5;A0A140LGS5;A0A140LG71	A0A0G2L1F5;A0A140LGS5
	26.2955	26.0871	26.4828	25.6903	26.3026	25.8854	A0A0G2L2K5;A0A2R8Q7M1	A0A0G2L2K5;A0A2R8Q7M1
	23.5875	26.3018	24.5455	22.5139	23.8576	23.3951	A0A0G2L2Q2	A0A0G2L2Q2
	23.8504	22.7639	22.8304	23.3527	23.0434	23.5368	A0A0G2L2R7	A0A0G2L2R7
	22.9882	23.3195	22.9292	23.9094	23.489	24.0117	A0A0G2L2X4	A0A0G2L2X4
	22.7115	23.2973	22.5493	22.6854	22.9748	22.9056	A0A0G2L325	A0A0G2L325
	26.5408	25.9744	26.5178	26.2177	25.6701	25.6507	A0A2R8QK05;A0A0G2L365;A0A2R8Q9M0	A0A2R8QK05;A0A0G2L365;A0A2R8Q9M0
	22.7775	22.8169	22.5938	22.7881	26.1424	23.1285	A0A0G2L3N5	A0A0G2L3N5
	24.3394	24.0768	24.3307	25.079	25.091	25.3285	A0A0G2L5F9	A0A0G2L5F9
	24.8164	25.0217	25.4764	25.1488	24.6342	25.5614	A0A0G2L5S8	A0A0G2L5S8
	26.2043	25.7581	26.0604	25.8773	26.1077	25.967	A0A0G2L5W0;A0A2R8RXX8	A0A0G2L5W0
	24.1297	23.4057	23.2687	23.1236	23.4375	23.602	A0A0G2L677	A0A0G2L677
	29.4095	32.2912	30.9713	30.0682	29.7499	29.2703	A0A0G2L6F5	A0A0G2L6F5
	28.3566	27.1653	26.3947	23.0817	26.83	28.2358	A0A0G2L6F9	A0A0G2L6F9
	22.0916	22.7431	22.7018	22.6578	23.4534	23.077	A0A0G2L6L8;F1R5P2;F1QEJ3;O73878;F1RCL1;F1R5F3;A0A0R4IEC7;A0A2R8RS29;O73875;E7F2W4;F1R4B3;O13146;A0A0R4IJK3;A0A2R8QJW7;Q5VSJ4;O13148;E7F533;A0A2R8QFV0;F1QJD4;F1QU92;F1QZT3	A0A0G2L6L8;F1R5P2;F1QEJ3;O73878;F1RCL1;F1R5F3	Receptor protein-tyrosine kinase	ephb1;ephb4b;epha4b
	24.9872	25.1864	24.4989	25.1332	24.7626	24.9564	A0A0G2L6V9	A0A0G2L6V9
	28.9127	28.3588	28.6239	28.4638	29.1346	28.2944	A0A0G2L7C5	A0A0G2L7C5
	25.1942	24.585	23.9638	24.7763	24.4534	24.9159	A0A0G2L833	A0A0G2L833
	26.0172	26.0602	26.1951	26.0273	26.3636	26.0793	A0A2R8QHX0;A0A2R8QLL7;A0A0G2L836;A0A140LFY0	A0A2R8QHX0;A0A2R8QLL7;A0A0G2L836;A0A140LFY0		nid1b	Core matrisome	ECM Glycoproteins
	23.2631	23.8424	24.0905	23.8348	24.4674	24.345	A0A0G2L8G8	A0A0G2L8G8
	25.8386	26.3278	25.8177	26.5396	25.8257	26.4676	A0A0G2L974	A0A0G2L974
	25.6779	24.4955	24.794	24.7278	24.9239	25.1008	A0A0G2L9C0	A0A0G2L9C0
	23.9236	23.7217	23.1893	24.1231	23.731	25.1358	A0A0G2L9G1	A0A0G2L9G1
	26.0502	27.1571	26.9616	26.4716	26.7852	26.6767	A0A0G2L9K3	A0A0G2L9K3
	24.3159	24.2669	24.073	24.1845	23.9329	24.5957	A0A0H2UKC6;Q803I4;X1WCS5	A0A0H2UKC6;Q803I4	E3 ubiquitin-protein ligase RING2	rnf2
	27.2389	26.6299	26.8548	26.5231	26.9216	25.9196	A0A0H2UKE9;Q6DBW9;A0A2R8Q1M7;A0A1D5NSZ1	A0A0H2UKE9;Q6DBW9;A0A2R8Q1M7	CD99 antigen-like protein 2	cd99l2
	25.1426	24.4788	24.5856	24.1409	24.5359	24.3689	A8WG88;A0A0H2UKF8;A0A0R4IL51	A8WG88;A0A0H2UKF8;A0A0R4IL51	Thioredoxin-related transmembrane protein 2-A	tmx2a
	21.7243	22.0655	21.9379	22.155	20.9946	22.0157	A0A0H2UKI6	A0A0H2UKI6
	24.613	24.9542	24.6971	24.936	24.9366	24.8034	A0A0H2UKK7;E7F5M0	A0A0H2UKK7;E7F5M0		nup214
	27.5119	27.6375	27.7378	27.6426	27.3387	27.9663	A0A0H2UKN4;A0A0H2UKT2;A0A0H2UKJ5;F1R868	A0A0H2UKN4;A0A0H2UKT2
	22.8671	23.4185	22.8694	22.1458	23.3027	23.1761	F1QZI8;A0A0H2UKP2	F1QZI8;A0A0H2UKP2		col4a2	Core matrisome	Collagens
	23.2244	22.6509	23.669	23.3235	24.0806	23.2894	A0A0H2UKQ5	A0A0H2UKQ5
	25.4499	25.3119	25.9289	25.9682	25.8511	26.1954	A0A2R8QQI9;A0A286YA23;A0A2R8RIR6;A0A0H2UKQ6	A0A2R8QQI9;A0A286YA23;A0A2R8RIR6;A0A0H2UKQ6
	24.3417	24.0725	24.108	24.1113	23.8224	24.2468	A0A0H2UKT7;F1QTS3;A0A0G2L107	A0A0H2UKT7;F1QTS3;A0A0G2L107	Coronin	coro7
	25.2796	24.869	25.1853	25.4831	26.1217	25.6105	A0A0H2UKU2	A0A0H2UKU2		col2a1b	Core matrisome	Collagens
	26.057	25.8398	25.8042	25.7947	25.8523	25.6176	A0A0H2UKW6;F1QML8;R4GEN9;R4GEY4	A0A0H2UKW6;F1QML8		akap8l
	22.9571	23.568	23.3456	24.4263	24.7013	23.5498	A0A0J9YIW5;E7EYK1;A0A2R8Q879;A0A2R8QQH8	A0A0J9YIW5;E7EYK1		rabl6b
	27.0976	26.6615	26.1379	27.9261	27.2129	27.5608	X1WD67;A0A0J9YJ13;X1WG90	X1WD67;A0A0J9YJ13;X1WG90		wu:fb18f06
	24.995	24.2341	24.4373	25.3476	24.7179	25.1325	A0A0J9YJ24;A0A0R4IDS3;A0A0R4ILC0	A0A0J9YJ24;A0A0R4IDS3;A0A0R4ILC0
	23.3374	23.3316	23.6413	23.8688	24.082	23.5651	H0WFE9;A0A0J9YJ57;A0A2R8PYM0;A0A2R8Q2V5;Q5RG05	H0WFE9;A0A0J9YJ57;A0A2R8PYM0;A0A2R8Q2V5;Q5RG05		si:dkey-207j16.2
	25.5931	26.2408	25.7839	25.3192	25.1865	25.4259	A0A0J9YJ98	A0A0J9YJ98
	22.6236	23.5358	23.9336	24.1421	22.7901	23.9032	A0A0J9YJL9;E9QHT2;B8JIS9	A0A0J9YJL9;E9QHT2		si:ch211-103a14.2
	24.8034	25.7974	24.4685	23.513	22.9496	24.5727	A0A0J9YJN1;A5PN48;F1RBU8;Q1LWX7;A8CYR1;F8W2E9;A0A0R4IRB1	A0A0J9YJN1;A5PN48		brd3b
	23.8509	24.0714	24.9592	25.12	24.8199	24.9478	A0A0N4STX9	A0A0N4STX9
	25.8828	25.101	25.7085	25.96	26.4725	27.3794	A0A0N4SU18;F1R8R0;A0A2R9YJI9;X1WGB2	A0A0N4SU18
	25.5278	25.782	25.6495	25.5868	25.4107	25.8989	A0A0N4SU43;A0A0N4STP0	A0A0N4SU43
	24.3112	24.4583	22.6995	23.6109	23.4653	24.2952	A0A0N4SUC0;R4GDR4	A0A0N4SUC0
	25.7168	25.3975	25.8685	25.75	25.4121	25.7536	A0A0N4SUE6;F6NUF6	A0A0N4SUE6;F6NUF6
	28.7697	29.1697	28.7587	29.4234	29.0466	29.2835	F1Q7G3;A0A0N4SUF2;Q1LXJ8	F1Q7G3;A0A0N4SUF2;Q1LXJ8		cki
	24.1155	23.6734	24.0056	24.8279	24.5766	24.2472	A0A0R4I9A0;Q803F5	A0A0R4I9A0;Q803F5	Adipocyte plasma membrane-associated protein	apmap
	22.5626	23.273	22.3888	23.229	23.407	23.573	A0A0R4I9A3;Q567Z7	A0A0R4I9A3;Q567Z7	Protein BUD31 homolog	bud31
	22.7699	22.881	22.3058	22.6888	22.7337	22.6804	A0A0R4I9A5;A0A0R4I9G0;Q9DFG8	A0A0R4I9A5;A0A0R4I9G0;Q9DFG8	Probable E3 ubiquitin-protein ligase makorin-2	mkrn2
	22.7072	24.7604	22.3326	25.0816	23.913	24.5853	A0A0R4I9A8;A5JV83	A0A0R4I9A8;A5JV83	Heat shock protein beta-11	hspb11
	25.3988	25.2761	25.6649	25.3574	24.9782	25.322	A0A0R4I9B2;Q803D2	A0A0R4I9B2;Q803D2	Lissencephaly-1 homolog B	pafah1b1b
	24.2948	23.4561	23.7407	23.1855	24.397	23.0976	A0A0R4I9B3;F1QGL7;Q6DGS3;F1QL80;I3IT67	A0A0R4I9B3;F1QGL7;Q6DGS3	Calcium/calmodulin-dependent protein kinase type II delta 2 chain	camk2d2
	26.4285	26.6442	26.258	26.6134	26.3794	26.6867	A0A0R4I9C1;Q6TGS6;Q1LWM3;Q1LWM1;Q1LWM2;Q1LWM0	A0A0R4I9C1;Q6TGS6;Q1LWM3;Q1LWM1;Q1LWM2	Tyrosine--tRNA ligase, cytoplasmic;Tyrosine--tRNA ligase	yars
	23.9726	22.919	23.7033	23.0343	23.7714	22.908	A0A0R4I9C3;Q6DRG1	A0A0R4I9C3;Q6DRG1	RNA-binding protein 42	rbm42
	26.976	26.767	26.8146	27.303	26.7974	27.4221	A0A0R4I9C6;Q803Y4	A0A0R4I9C6;Q803Y4	Ubiquitin-fold modifier 1	ufm1
	25.8614	25.9913	26.2555	25.8813	25.8664	26.1087	A0A0R4I9D1;Q6P298	A0A0R4I9D1;Q6P298	Cytosolic Fe-S cluster assembly factor nubp1	nubp1
	30.9355	31.3936	31.032	31.0734	30.9422	31.4233	A2CET0;A0A0R4I9D6	A2CET0;A0A0R4I9D6		sympk
	25.8968	25.7732	25.435	25.4682	25.5434	25.9863	A0A0R4I9E5;Q503E9	A0A0R4I9E5;Q503E9	Importin subunit alpha-6	kpna5
	26.6808	27.241	26.9379	27.0279	26.6922	27.1844	A0A0R4I9E8	A0A0R4I9E8
	25.7144	25.3525	25.6912	25.5499	25.4607	25.3928	A0A0R4I9F2;F1R4W2	A0A0R4I9F2;F1R4W2	Galectin	lgals3	Matrisome-associated	ECM-affiliated Proteins
	28.0147	28.5387	28.1052	28.7735	28.1678	28.7154	A0A0R4I9F5;Q6NYS8	A0A0R4I9F5;Q6NYS8	Dolichyl-diphosphooligosaccharide--protein glycosyltransferase 48 kDa subunit	ddost
	22.3649	22.2459	22.3655	23.1578	23.1309	22.6326	A0A0R4I9H0;Q66I67	A0A0R4I9H0;Q66I67	Intraflagellar transport protein 20 homolog	ift20
	25.4225	25.4382	25.265	25.5304	25.5041	25.7535	F1QWP0;A0A0R4I9I2;Q7ZUX2;A0A140LG27	F1QWP0;A0A0R4I9I2		cstf2
	28.0978	27.8666	27.9211	27.6479	28.3073	27.6447	A0A0R4I9L4;A0A0R4IUG4;A0A0R4IYS0;A0A0R4IH19;A0A0R4IYQ0;A0A0R4INJ9;Q5RIF5	A0A0R4I9L4;A0A0R4IUG4;A0A0R4IYS0;A0A0R4IH19;A0A0R4IYQ0;A0A0R4INJ9;Q5RIF5		tnnt2e
	23.9901	22.1128	24.6953	24.3218	24.0855	23.4742	A0A0R4I9N8;E7F7T1	A0A0R4I9N8;E7F7T1		ppp1r1b
	23.8399	24.8165	25.4097	24.3623	23.8445	24.7475	A0A0R4I9Q1	A0A0R4I9Q1
	22.1271	21.988	22.1224	22.9229	22.3465	21.7626	A0A0R4I9Q7;A0A0R4IE31;A0A0R4IA05;A0A2R8QNE8;A0A2R8QS29;A0A0R4IG92;A0A2R8QRF0;A0A2R8Q7D6;A0A2R8QKK0;A0A2R8Q8B9;A0A2R8QKL0;A0A0R4IEU6;A0A0R4ISR1;A0A2R8QK85;A0A0R4IUS7;Q5RGC3;E7F3R4;E9QBJ3;F1QTD2	A0A0R4I9Q7;A0A0R4IE31;A0A0R4IA05;A0A2R8QNE8;A0A2R8QS29;A0A0R4IG92;A0A2R8QRF0;A0A2R8Q7D6;A0A2R8QKK0;A0A2R8Q8B9;A0A2R8QKL0;A0A0R4IEU6;A0A0R4ISR1;A0A2R8QK85
	27.2113	27.0585	26.9195	27.6589	27.5709	27.2049	Q1LWS2;A0A0R4I9Q9	Q1LWS2;A0A0R4I9Q9		hcls1
	26.6381	26.7003	26.086	26.448	26.3319	26.4961	A0A0R4I9S5;F1QVJ2;B8A5C4;E9QI84	A0A0R4I9S5;F1QVJ2;B8A5C4		naa15b
	23.1734	23.4844	22.7117	22.4124	22.912	22.3678	A0A0R4I9V4;A0A0R4IPG4	A0A0R4I9V4;A0A0R4IPG4
	23.1076	22.0778	23.9256	23.0681	24.3826	23.1873	A0A0R4I9W0;A0A2R8QCJ3;F1R6D1	A0A0R4I9W0;A0A2R8QCJ3;F1R6D1		cdh13
	23.9551	24.3495	23.7538	24.1652	23.6439	23.8125	A0A0R4IA19;A0A0R4IPU2	A0A0R4IA19;A0A0R4IPU2
	26.3813	25.7205	26.4313	25.3026	25.865	25.6332	A0A0R4IA23;A0A0J9YJE8;A0A2R8RU53;A0A0R4IZ21	A0A0R4IA23;A0A0J9YJE8;A0A2R8RU53
	28.4168	27.8582	28.1164	28.6631	28.5303	28.5071	A0A0R4IA30;A0A0R4IA64	A0A0R4IA30;A0A0R4IA64
	25.7766	26.2545	25.6638	26.8983	26.3304	26.4559	E7F243;A0A0R4IA44;E9QF83;K7DYN2	E7F243;A0A0R4IA44;E9QF83		phldb2b
	26.3568	26.478	26.3522	26.6824	26.2276	26.9408	A9JTF1;A0A0R4IA73;Q6P0D0	A9JTF1;A0A0R4IA73;Q6P0D0	Protein quaking-A	qkia
	24.1097	25.2099	24.9276	24.4326	24.8424	24.6228	F1QL92;A0A2R8QPC3;A0A0R4IA78	F1QL92;A0A2R8QPC3;A0A0R4IA78		mbd3b
	27.3348	27.5461	27.001	27.451	27.4271	27.6869	A0A0R4IQI9;A0A0R4IA93;A0A0R4IU27;A0A0R4IDK3	A0A0R4IQI9;A0A0R4IA93
	25.6295	25.4021	25.8839	26.117	26.0351	25.4866	F1R6P0;A0A0R4IAB6	F1R6P0;A0A0R4IAB6		mrps5
	22.9438	22.9054	23.8968	22.5116	23.4175	22.4355	A0A0R4IAE0	A0A0R4IAE0
	24.5716	25.4312	23.6261	23.9997	24.2966	24.6806	A0A0R4IAE3;Q6NY64	A0A0R4IAE3;Q6NY64	Serine/threonine-protein phosphatase 2A 55 kDa regulatory subunit B delta isoform	ppp2r2d
	22.7867	23.2704	23.5447	23.5999	24.5153	23.1437	A0A0R4IC05;A0A0R4IAE4	A0A0R4IC05;A0A0R4IAE4
	26.8254	27.0889	26.9742	26.8711	26.9872	26.8737	A0A0R4IAH3;A0A0R4IG25;A0A0R4IVE3;A0A0R4IG15	A0A0R4IAH3
	24.492	24.9467	24.842	26.7286	26.0622	26.3315	A0A0R4IAL5;A0A0R4IMN8	A0A0R4IAL5;A0A0R4IMN8
	26.8805	26.8999	26.6162	26.7552	26.6127	26.7383	A0A0R4IAP2;Q7ZVK5;A0A0J9YJ03;F6NHC4;Q7SZN9;F1Q8M8	A0A0R4IAP2;Q7ZVK5		pcbp2
	24.7503	24.9838	24.6714	24.5608	24.1012	24.8129	E9QGM4;A0A0R4IAQ8;E7F981;F1R4A0	E9QGM4;A0A0R4IAQ8;E7F981		nup98
	28.4649	28.1008	28.5378	28.49	28.5486	28.6291	A0A0R4IAS2;A0A286YAI4	A0A0R4IAS2;A0A286YAI4
	24.1402	23.8446	23.9666	24.2905	24.8336	23.7489	Q2HX28;A0A0R4IAS5;Q5RH87	Q2HX28;A0A0R4IAS5;Q5RH87		abcc9
	24.2192	24.9815	24.4384	25.4655	24.7341	24.8383	A0A140LH54;A0A0R4IAU3;F1QPR2;A0A140LGX0	A0A140LH54;A0A0R4IAU3;F1QPR2;A0A140LGX0		rfc4
	24.5045	24.6459	24.0337	24.759	24.5278	24.779	A0A0R4IAU8;Q7SY48;A0A2R8QF62;A0A2R8QQD1;A0A2R8QET8	A0A0R4IAU8;Q7SY48	HEAT repeat-containing protein 1	heatr1
	24.0786	24.4689	23.9157	24.1794	24.2864	24.8382	A0A2R8RHI1;B0UXN4;A0A0R4IAX0	A0A2R8RHI1;B0UXN4;A0A0R4IAX0		fnbp1l
	26.4159	25.8364	27.1986	26.2551	27.2854	26.0328	A0A0R4IAX2	A0A0R4IAX2
	24.1976	24.8143	24.0785	24.4493	24.1799	24.3647	A0A0R4IB13	A0A0R4IB13
	24.2016	25.0331	24.2676	24.8408	24.4114	25.2355	A0A2R8RN13;A5PN03;A0A0R4IB26;F1R4F6;A0A2R8Q7R6;Q1LUT1	A0A2R8RN13;A5PN03;A0A0R4IB26;F1R4F6;A0A2R8Q7R6;Q1LUT1	Enhancer of mRNA-decapping protein 4	edc4
	22.7117	24.0794	22.7569	23.5738	22.829	24.0379	F1QB08;A0A2R8Q5K8;A0A0R4IB32;A0A0R4IPI3;A0A0R4IYZ8;A0A0R4IRY0	F1QB08;A0A2R8Q5K8;A0A0R4IB32		baiap2a
	25.2587	25.7408	26.1729	25.6091	26.0185	26.2306	A0A0R4IKW4;A0A0R4IB66	A0A0R4IKW4;A0A0R4IB66
	25.9667	27.1209	25.831	25.8597	25.1727	27.0528	A0A0R4IBA9;A0A0R4IFW9;A3KQB2;F1QM91	A0A0R4IBA9;A0A0R4IFW9;A3KQB2		eif4g2b
	23.8123	26.6823	25.5309	26.1228	27.0708	26.7708	A0A0R4IBI3;A0A2R8QU65;A0A2R8Q8E5;A0A286Y806;A0A0R4INR0;A0A0R4IK69;Q6P6Y1	A0A0R4IBI3;A0A2R8QU65;A0A2R8Q8E5;A0A286Y806;A0A0R4INR0;A0A0R4IK69;Q6P6Y1	LisH domain and HEAT repeat-containing protein KIAA1468 homolog	zgc:66014
	22.8375	23.3185	22.329	21.8945	23.4659	23.7183	A0A0R4IBI6	A0A0R4IBI6
	25.7579	26.038	25.3777	25.6349	25.7729	26.0225	A0A0R4IBJ2	A0A0R4IBJ2
	23.2366	23.224	24.5093	23.0037	22.4287	23.2706	A0A0R4IYM5;A0A0R4IBK2	A0A0R4IYM5;A0A0R4IBK2
	23.7342	24.8939	24.15	23.4747	23.6934	24.5754	E7FFE0;A0A0R4IBP1;F8W5V5;F8W2X2	E7FFE0;A0A0R4IBP1;F8W5V5;F8W2X2		nelfa
	26.7482	26.8305	26.7972	26.5232	26.6703	26.6457	Q6TGT8;A0A0R4IBS6	Q6TGT8;A0A0R4IBS6		sgcd
	24.9426	25.4911	24.5259	24.9953	25.2256	25.283	A0A0R4IBS8;A0A0R4IIY5;A0A0R4ID61	A0A0R4IBS8;A0A0R4IIY5;A0A0R4ID61
	25.6132	24.7577	25.4441	25.4809	25.461	25.5273	F1QP64;A0A0R4IBT0;E9QF75;E9QHL8	F1QP64;A0A0R4IBT0		sf1
	24.189	24.29	24.6588	24.1534	24.5806	24.2979	A0A0R4IBT7	A0A0R4IBT7
	24.0684	22.8372	23.2564	23.1225	23.6843	23.9546	A0A0R4IBU4;Q08C57	A0A0R4IBU4;Q08C57	Adrenodoxin-like protein, mitochondrial	fdx1l
	27.1445	25.9111	27.4967	27.4622	27.9054	26.7777	A0A0R4IBX9	A0A0R4IBX9
	24.5974	25.4829	25.3362	25.2203	25.9231	25.0226	A0A0R4IP97;A0A0R4IBY0;A0A0R4IWT6;A0A0R4IRC0	A0A0R4IP97;A0A0R4IBY0;A0A0R4IWT6;A0A0R4IRC0
	25.6669	26.4943	25.9282	25.8055	25.6123	26.5175	A0A0R4IBY2;Q7T2A0;I3ITA0	A0A0R4IBY2;Q7T2A0;I3ITA0		tra2a
	21.8341	22.6753	22.1457	22.7217	22.4074	22.3897	A0A0R4IBY3;A0A0R4IKR4	A0A0R4IBY3;A0A0R4IKR4
	26.4256	26.767	26.664	26.6296	26.5034	26.6915	A0A0R4IC11;Q6DHE6;A0A0R4IKM7;A0A0R4ICR3	A0A0R4IC11;Q6DHE6;A0A0R4IKM7	Lysine--tRNA ligase	kars
	22.8969	23.4695	23.0896	24.5157	23.2784	23.4995	A0A0R4IH73;A0A0R4IC19	A0A0R4IH73;A0A0R4IC19
	25.5702	25.4553	26.1943	25.4457	25.8424	25.244	A0A0R4IC20;B3DHT3	A0A0R4IC20;B3DHT3		zgc:194297
	26.4465	25.5057	26.6815	25.7981	26.6185	25.9514	A0A0R4IC33;F1QGN3;F1R0S9	A0A0R4IC33;F1QGN3;F1R0S9	ELAV-like protein	elavl3
	22.6018	23.0708	22.111	23.7497	23.2305	25.0587	A0A0R4IC35	A0A0R4IC35
	26.0669	26.1802	27.0795	26.199	26.1244	26.0261	A0A0R4II13;A0A0R4IC72	A0A0R4II13;A0A0R4IC72
	23.158	26.5723	25.6097	27.21	26.2385	26.1251	A0A2R8QUE8;A0A0R4IC81;A0A2R8RY78;A0A2R8Q5X0;A0A140LGD8;F1QMR4;A0A140LGU2	A0A2R8QUE8;A0A0R4IC81;A0A2R8RY78
	22.0053	24.5201	23.2523	23.4269	22.8362	24.3721	A0A0R4IC95;A0A2R8QGD9	A0A0R4IC95;A0A2R8QGD9
	23.8757	24.3149	24.8092	24.9407	24.4114	26.3306	Q5U403;A0A0R4ICC6;A0A0R4IS81	Q5U403;A0A0R4ICC6;A0A0R4IS81	Diphosphomevalonate decarboxylase	mvd
	23.3321	23.2444	23.4532	22.7498	22.8667	23.332	A0A0R4ICH2;A0A0R4IER2	A0A0R4ICH2;A0A0R4IER2
	24.4471	22.9186	24.4392	23.5302	24.6144	23.4558	A0A0R4ICH7	A0A0R4ICH7
	26.6891	27.175	26.9458	26.9877	26.6873	26.9767	A0A0R4ICI1;A0A286YAI7;E9QD58;A2BG87;A0A2R8QM71;A0A2R8QG30;A0A2R8RYT4;F1REC7	A0A0R4ICI1
	25.7887	26.4619	25.239	25.8228	25.5536	26.035	A0A0R4ICL5	A0A0R4ICL5
	25.5073	23.8949	24.3621	23.9888	24.0895	23.8688	A0A286YA34;A0A0R4ICR2;A3KGZ6	A0A286YA34;A0A0R4ICR2;A3KGZ6	Serine/threonine-protein phosphatase	ppp3cca
	27.8663	27.0089	27.0121	26.7652	27.1343	27.013	Q6PH44;A0A0R4ICR8;Q1LVH2;Q1LVH3;F1R8Z4	Q6PH44;A0A0R4ICR8;Q1LVH2;Q1LVH3;F1R8Z4		bsg
	27.9321	27.7651	27.9519	27.8422	28.3611	27.6169	A0A0R4ICV9;F1QYM4;A0A0R4IG09;F1R2E7	A0A0R4ICV9;F1QYM4;A0A0R4IG09		eif4h
	25.1694	23.7549	25.7005	26.3788	25.902	25.0874	A0A0R4ICW0;A0A0R4INK8;A0A0R4IL48;A0A0R4IF59;A0A0R4ISY7	A0A0R4ICW0;A0A0R4INK8;A0A0R4IL48;A0A0R4IF59;A0A0R4ISY7
	25.3884	25.8031	25.4744	25.9302	25.7366	26.0308	A0A0R4ICW1;A0A2R8QHX5;A0A0R4IFU3	A0A0R4ICW1;A0A2R8QHX5;A0A0R4IFU3
	24.1645	23.8746	23.9263	24.6648	24.3456	25.3112	Q19VG7;A0A2R8QHK0;A0A0R4ICZ6	Q19VG7;A0A2R8QHK0;A0A0R4ICZ6		antxr2a
	25.4079	25.906	25.3581	25.907	25.3295	25.8228	A0A0R4ID09;B0R0M9;A0A2R8Q8Y4;A0A0R4IZP9;A0A2R8QD85;A0A2R8Q7F4;A0A2R8Q0B7;A0A2R8Q303;A0A2R8QCB2;A0A2R8Q2C3;A0A2R8PXK0;A0A2R8QDW8;E7F0L8;A0A2R8RZE0;A0A2R8PZ58;A0A0R4IBF0;A0A2R8QDB0;E7F202;F1QZB3;A0A2R8S028;F1R778;A0A2R8QE59;A0A2R8QV79;A0A2R8QFD5;A0A2R8QHT9;E7F723;Q6DBX4	A0A0R4ID09;B0R0M9;A0A2R8Q8Y4	Ribosomal protein S6 kinase	rps6ka3a
	23.0879	23.8334	23.308	23.4946	22.8388	23.3184	A0A0R4ID58;F1QXU6;E7F3E1;F1QMP3	A0A0R4ID58;F1QXU6;E7F3E1		rnf40
	26.5187	26.8638	26.4905	26.3997	26.3939	26.7758	A2BHA7;A2BHA8;A2BHA9;A2BHB0;A2BHB2;Q6P0K2;A0A0R4ID65;K7DY51;A2BHA6;K7DYA2	A2BHA7;A2BHA8;A2BHA9;A2BHB0;A2BHB2;Q6P0K2;A0A0R4ID65;K7DY51;A2BHA6;K7DYA2		srsf7a
	25.784	25.3843	25.7549	25.425	25.6094	25.5507	A0A0R4ID68	A0A0R4ID68
	28.6285	28.2858	28.7997	28.5994	28.7506	28.6532	A0A0R4ID71	A0A0R4ID71
	26.1082	26.0452	26.146	26.5503	26.4436	26.5499	A0A0R4IDB2;F1QJE5	A0A0R4IDB2;F1QJE5		ppm1g
	29.372	30.4567	28.7639	29.4813	29.6949	29.3128	A0A0R4IDB7	A0A0R4IDB7
	30.9053	30.4417	30.7654	30.9697	31.4155	31.4981	A0A0R4IDD1;F6NTZ9	A0A0R4IDD1;F6NTZ9		a2ml	Matrisome-associated	ECM Regulators
	26.283	25.5261	26.0564	25.7684	25.99	25.7181	A0A0R4IDE1;E7FH53	A0A0R4IDE1;E7FH53		myot
	21.5169	23.4873	21.745	21.8881	22.0755	23.1261	A0A0R4IDE6;A0A2R8RJ10	A0A0R4IDE6
	23.8331	23.8896	23.6389	23.4978	23.7401	24.2283	A0A0R4IDG4;A0A0R4IP30;A0A140LG98;A0A140LGK6	A0A0R4IDG4;A0A0R4IP30
	22.7233	24.1954	23.0768	23.384	23.1335	24.6371	A0A0R4IDL2	A0A0R4IDL2
	26.475	26.7722	26.6369	26.9917	26.8506	26.7553	A0A0R4IDN1;A0A0R4IY30	A0A0R4IDN1		lamb1a	Core matrisome	ECM Glycoproteins
	26.3754	25.5743	25.715	25.3274	25.8864	25.3584	A0A0R4IDN9;A0A0R4IHQ4;A0A0R4IL96	A0A0R4IDN9
	24.1921	25.7696	24.0443	24.5872	24.0185	23.8307	A0A0R4IU48;A0A0R4IDS0	A0A0R4IU48;A0A0R4IDS0
	23.056	23.1614	22.9685	22.8756	23.9188	23.0756	A0A0R4IDT0;A2BGH2;A0A0R4IXC7;F1Q4S2	A0A0R4IDT0;A2BGH2;A0A0R4IXC7;F1Q4S2		ppil2
	24.0303	23.9882	23.8982	24.4225	23.987	24.6334	A0A0R4IDW9;A8E7C9	A0A0R4IDW9;A8E7C9		sec23ip
	26.6709	27.1603	26.5343	27.13	26.7406	27.1329	A0A0R4IDY9;F1R653;A0A2R8QIW0;A0A0R4IPZ3	A0A0R4IDY9;F1R653;A0A2R8QIW0	Histone deacetylase	hdac1
	23.3584	23.8476	23.8357	23.7427	23.7388	23.9554	A0A2R8Q2M3;E7F3X7;A0A0R4ISI0;A0A0R4IDZ5;A0A2R8PVG8;A0A2R8QNH2	A0A2R8Q2M3;E7F3X7;A0A0R4ISI0;A0A0R4IDZ5;A0A2R8PVG8		wu:fe01c10
	24.4806	23.6828	24.2962	23.9996	24.0597	24.139	A0A0R4IDZ8	A0A0R4IDZ8
	24.1779	24.4972	24.6187	24.8461	24.4494	24.3393	A0A0R4IE20	A0A0R4IE20
	24.2577	24.2095	23.9695	24.5885	24.5578	23.72	A0A0R4IE29	A0A0R4IE29
	23.1364	23.6109	22.9108	23.2795	22.2776	23.4366	A0A0R4IE47;Q6DGR4	A0A0R4IE47;Q6DGR4	Protein HGH1 homolog	hgh1
	23.0531	23.834	23.246	23.4957	23.1141	24.7408	A0A0R4IE55;A5PMU4	A0A0R4IE55;A5PMU4	Ankyrin repeat and sterile alpha motif domain-containing protein 1B	anks1b
	24.5493	24.3296	24.0515	25.5211	25.2405	25.1233	A0A2R8Q037;A0A0R4IEI5;A0A0R4ICW5	A0A2R8Q037;A0A0R4IEI5
	24.1446	24.037	24.7876	23.9209	24.554	24.0842	A0A0R4IEK3;Q5PYH5;A0A0R4IVS8;A0A0R4IJV7;A0A0R4IU29;Q5PYH7;A0A0R4ISR6	A0A0R4IEK3;Q5PYH5;A0A0R4IVS8	Discs large homolog 1-like protein	dlg1l
	23.6631	23.728	23.1669	22.9602	22.9936	23.8247	A0A0R4IEK9;F1QH82;Q6DRF9	A0A0R4IEK9;F1QH82;Q6DRF9	WD repeat-containing protein 55	wdr55
	28.918	28.6454	28.8269	28.4715	28.7377	28.3661	A0A0R4IEP3;Q6ZM50;A0A2R8Q153	A0A0R4IEP3;Q6ZM50;A0A2R8Q153		capza1b
	22.8752	22.2929	22.5545	22.3664	23.2272	22.1257	F1R7B8;F1R4M6;A0A0R4IEP6;Q6NUT7	F1R7B8;F1R4M6;A0A0R4IEP6;Q6NUT7	Sortilin	sort1a;sort1
	24.0412	24.3368	24.3848	24.4743	23.4042	23.7825	B0UY93;A0A0R4IEP9	B0UY93;A0A0R4IEP9		tnika
	23.5999	23.4387	23.8144	23.635	21.8689	23.2116	A0A0R4IER0;A0A0R4IKP3	A0A0R4IER0;A0A0R4IKP3
	26.3106	24.9189	26.1995	25.6456	27.0167	25.5379	A0A0R4IER4;A0A2R8RZT9;A0A0R4INP3	A0A0R4IER4;A0A2R8RZT9;A0A0R4INP3
	28.0957	27.5089	28.1119	27.7385	28.3584	27.6976	A0A0R4IEW8;F1QGR7;A9C3U8;Q1MT20	A0A0R4IEW8;F1QGR7	ELAV-like protein	elavl4
	28.1989	27.8264	28.4665	27.7912	28.1108	27.8238	A0A0R4IEZ2;F1RCB6;A0A2R8RQJ8;X1WEN2	A0A0R4IEZ2;F1RCB6		zgc:86725
	24.5439	25.2706	24.6448	24.8877	24.8147	24.8252	A0A2R8RZM1;A0A0R4IF18;A2BGY1;F8W3H3;F8W355;F8W3V3;F1R953;A2BGY2;A0A2R8QHM8;E7FFJ4;F1R306;B0V2S9;F1RBK4;A0A286Y804	A0A2R8RZM1;A0A0R4IF18;A2BGY1		arvcfb
	24.9963	25.4516	24.8674	25.4355	25.0042	25.5013	A0A0R4IF39	A0A0R4IF39
	23.9295	24.7423	23.7801	24.6207	23.8619	24.5129	A0A0R4IV33;A0A0R4IF46;A0A0R4ITT5	A0A0R4IV33;A0A0R4IF46;A0A0R4ITT5
	25.807	25.9313	25.6954	26.2629	25.8382	26.2921	A0A0R4IF65	A0A0R4IF65
	24.0824	24.3346	24.3832	23.8819	24.4648	24.3603	A0A0R4IFH4;A0A140LGJ3;Q789K9	A0A0R4IFH4;A0A140LGJ3;Q789K9		ube2a
	23.1833	23.4107	22.1035	23.4648	23.2974	23.4131	A0A2R8QGI4;A0A2R8QJB4;A0A0R4IFI0;A0A0R4IAI4	A0A2R8QGI4;A0A2R8QJB4;A0A0R4IFI0;A0A0R4IAI4
	27.9426	28.071	27.9096	28.0843	27.9946	28.1208	A0A0R4IFJ4	A0A0R4IFJ4
	27.2951	27.5275	27.036	27.5651	27.4775	27.7155	A0A0R4IFK0;F1QMV0	A0A0R4IFK0;F1QMV0		capn2a
	24.7319	24.4393	24.7279	24.5485	24.8899	24.8896	A0A0R4IFK5	A0A0R4IFK5
	25.9494	25.98	25.9124	25.8271	25.881	25.9652	A0A0R4IFK9	A0A0R4IFK9
	26.8433	27.1758	26.8719	27.0448	26.8443	27.3129	A0A0R4IFL5	A0A0R4IFL5
	25.4996	26.1625	26.0301	24.2627	27.6376	25.4158	A0A0R4IFR3;B8JK16;B8JK17	A0A0R4IFR3;B8JK16;B8JK17		ank1a
	25.0062	25.2093	24.972	24.7588	24.8893	24.6399	A0A0R4IFR6;Q6DGM3	A0A0R4IFR6;Q6DGM3	39S ribosomal protein L15, mitochondrial	mrpl15
	23.4962	23.4192	22.9722	23.0867	23.1132	23.1405	A0A0R4IFT8;A0A0R4IKT6	A0A0R4IFT8
	26.8522	25.6108	27.2321	25.447	27.1742	25.7088	Q6PH15;A0A0R4IFU7;A0A0R4IGM0;D7RVR7	Q6PH15;A0A0R4IFU7;A0A0R4IGM0;D7RVR7	Amino acid transporter	slc1a2b
	25.1699	24.1928	24.6394	23.9703	25.7062	24.2917	A0A0R4IFU8;E9QD53;E9QHQ2;E7F9I0;Q7T351;Q567H4;A0A2R8PZM0	A0A0R4IFU8;E9QD53;E9QHQ2;E7F9I0;Q7T351		crema;creb1b;atf1
	24.3113	22.0552	23.7868	22.8702	24.3175	23.1021	A0A0R4IFX9;A0A286Y8B4;A0A2R8RMV2;A0A2R8Q9J0;F1R0Y5;F1QS08	A0A0R4IFX9;A0A286Y8B4;A0A2R8RMV2;A0A2R8Q9J0;F1R0Y5	Anion exchange protein	slc4a10b
	28.4849	28.4234	28.9167	28.1053	28.2194	27.8216	A0A0R4IG45	A0A0R4IG45
	24.087	23.7919	24.9	23.7207	24.6802	23.162	A0A0R4IG79;A0A0R4IZC2;A0A2R8RK12;A0A2R8RTS0;A0A2R8Q859	A0A0R4IG79;A0A0R4IZC2;A0A2R8RK12;A0A2R8RTS0;A0A2R8Q859
	24.5791	24.7622	24.1104	24.8763	23.7345	25.4433	A5PMP1;A0A0R4IG81	A5PMP1;A0A0R4IG81		capn1b
	24.5826	24.1069	24.5343	23.5732	23.9248	24.5	Q06S87;A0A0R4IGA6;E7F0I1	Q06S87;A0A0R4IGA6	5-hydroxyisourate hydrolase	urah
	22.4414	21.5335	21.857	22.3853	21.945	22.7399	A0A0R4IGB7;B0S8I3;Q802D3	A0A0R4IGB7;B0S8I3;Q802D3	Exportin-4	xpo4
	24.2879	23.8491	23.8483	23.7837	24.1288	23.6727	A2BIP9;A0A0R4IQW8;Q503T8;F1QSQ7;F1QDL5;A0A0R4IGD1;F1QSI6;B3DJV4;A0A2R8QDI9;A0A2R8Q1W7	A2BIP9;A0A0R4IQW8;Q503T8;F1QSQ7;F1QDL5;A0A0R4IGD1;F1QSI6;B3DJV4;A0A2R8QDI9;A0A2R8Q1W7		si:ch211-130m23.3;zgc:110158;ssbp3a;ssbp4
	29.1585	29.1871	29.0682	29.9111	29.5303	29.5393	A0A2R8Q209;A0A0R4IGD5;A0A2R8QNB3;A0A0R4IR96;A0A0R4IXK4	A0A2R8Q209;A0A0R4IGD5;A0A2R8QNB3
	24.5571	24.4365	24.958	24.5904	24.6873	24.458	A0A0R4IGD7;A0A2R8QLB0;F1RBD7;E9QD74;E9QFY5	A0A0R4IGD7;A0A2R8QLB0;F1RBD7;E9QD74	Phosphoinositide phospholipase C	plcd1a
	26.3654	26.0666	26.2352	26.4249	26.4309	26.5996	Q7ZVA3;A0A2R8QI34;A0A0R4IGE6;A0A2R8QNY2	Q7ZVA3;A0A2R8QI34;A0A0R4IGE6;A0A2R8QNY2		sh3gl1b
	24.6671	25.1363	24.3553	25.1565	24.6202	25.3517	A0A1S6L757;A0A0R4IGF2;Q6NV46;O93599	A0A1S6L757;A0A0R4IGF2;Q6NV46;O93599	Signal transducer and activator of transcription	stat3
	30.7628	29.4617	30.4504	30.0565	31.0386	30.0828	A0A2R8QNR8;A0A0R4IGG3;Q90XG0;E9QBF0	A0A2R8QNR8;A0A0R4IGG3;Q90XG0;E9QBF0	Triosephosphate isomerase B;Triosephosphate isomerase	tpi1b
	23.7345	22.4981	21.3863	22.9046	22.4692	22.8752	A0A0R4IGH7	A0A0R4IGH7
	26.1386	26.6628	24.9997	24.7505	24.9794	24.8079	A0A0R4IGI4;A0A2R8RX97;A0A2R8QAU5;A0A2R8PWJ7	A0A0R4IGI4;A0A2R8RX97;A0A2R8QAU5
	30.0458	30.5464	30.2744	29.8404	29.4452	30.019	O93423;A0A2R8Q993;F1QCQ7;A0A2R8RTR5;A0A2R8QIZ7;A0A2R8QD47;A0A0R4IGK4;A5PLE0	O93423;A0A2R8Q993;F1QCQ7;A0A2R8RTR5;A0A2R8QIZ7;A0A2R8QD47;A0A0R4IGK4		stom
	23.4573	23.6114	23.4519	23.4857	23.3123	23.6257	A0A0R4IGL6;A0A2R8PW57;Q8JFV5;K7DYC2;K7DYG3	A0A0R4IGL6;A0A2R8PW57;Q8JFV5		hectd1
	25.3912	25.1934	27.5386	23.6362	25.7092	22.93	A0A0R4IGM2;F5HSE3	A0A0R4IGM2;F5HSE3	Nipped-B-like protein A	nipbla
	22.8393	24.0568	22.9679	23.5043	22.0499	23.3456	A0A2R8RMC9;A0A0R4IGM5;A9JTC5;A0A0R4IXD3;A0A0R4IKF5	A0A2R8RMC9;A0A0R4IGM5;A9JTC5		utp6
	24.0848	24.8385	24.4243	24.9865	24.7613	25.4629	F1R5N2;A0A0R4IGM8;Q5SP05	F1R5N2;A0A0R4IGM8		mia3
	28.0938	28.6209	28.2236	28.7591	28.5347	28.7398	A0A0R4IGN3;A0A0R4IBZ3	A0A0R4IGN3
	25.8653	25.7251	25.9338	25.5377	26.1132	25.5236	A0A0R4IGP1;G8JL25;Q5XXA7	A0A0R4IGP1;G8JL25;Q5XXA7	Hepatoma-derived growth factor-related protein 2	hdgfrp2
	23.2697	22.486	22.9344	22.4591	22.2188	23.2894	A0A2R8QR15;A0A286Y9P5;A0A2R8QM53;A0A2R8Q844;Q1LWJ4;A0A0R4IGP2;B0R0Q2	A0A2R8QR15;A0A286Y9P5;A0A2R8QM53;A0A2R8Q844;Q1LWJ4;A0A0R4IGP2;B0R0Q2	Tyrosine-protein kinase receptor	igf1ra;igf1rb
	26.8939	27.1712	26.9087	27.302	26.9802	27.2215	A0A0R4IGP6;A0A0R4IAV3;A0A0R4IAN1	A0A0R4IGP6
	27.2156	26.5095	26.8215	27.4529	27.1381	26.6815	A0A0R4IGQ7	A0A0R4IGQ7
	29.4446	28.7826	29.3174	28.7821	29.3663	28.8787	A0A0R4IGQ8;A0A140LH33	A0A0R4IGQ8
	23.6614	24.0795	23.6905	23.658	23.0821	24.0331	A0A0R4IGT8;A0A0R4IM82;A0A0R4IV96	A0A0R4IGT8;A0A0R4IM82
	23.2489	22.7293	24.1469	22.6387	22.9847	22.9419	Q1LXZ0;F1QFF3;A0A0R4IGU8;A0A2R8PWA9	Q1LXZ0;F1QFF3;A0A0R4IGU8;A0A2R8PWA9		sbf1
	27.2493	26.0735	27.1329	26.6865	27.464	26.6927	A0A0R4IH04;A0A2R8RZY5	A0A0R4IH04;A0A2R8RZY5
	25.5232	26.0001	25.7945	25.9761	25.7833	26.0428	A0A0R4IH07;B6IDE7	A0A0R4IH07;B6IDE7		frem2b	Matrisome-associated	ECM-affiliated Proteins
	25.6464	25.929	25.7874	26.5586	26.0797	27.2791	A0A0R4IH08;F1R1L5;F1Q5E3;A0A2R8Q2A4;A0A2R8Q6I1;A0A2R8Q2R4	A0A0R4IH08;F1R1L5		itpr3
	25.4888	25.3767	25.4224	23.8993	24.5752	24.8424	Q1L8P7;A0A0R4IH11;B3DIU2	Q1L8P7;A0A0R4IH11;B3DIU2	Thrombospondin-3b	thbs3b	Core matrisome	ECM Glycoproteins
	24.6952	24.2953	24.0186	25.4894	25.058	25.1684	A0A0R4IH39;A9ULS4	A0A0R4IH39;A9ULS4		rab6a
	25.7689	25.8014	25.1206	25.6241	25.5031	25.8509	A0A0R4IH55	A0A0R4IH55
	26.7437	26.4007	26.8391	26.7396	26.811	26.704	B8A652;A0A0R4IH56;F1R1W0;E7F0J6;A0A2R8PWA5	B8A652;A0A0R4IH56;F1R1W0		kdm2aa
	25.8431	26.0112	25.9382	26.0155	25.875	25.9458	A0A0R4IH79;A0A0R4IPW4	A0A0R4IH79
	23.7769	22.9987	23.4948	24.915	24.2161	23.1909	A0A0R4IH96;Q7ZTS0;A0A0R4IPQ5	A0A0R4IH96;Q7ZTS0		bco1
	22.2369	22.7645	21.3072	22.325	21.972	22.2496	A0A0R4IHD6	A0A0R4IHD6
	25.9798	25.9059	25.7026	26.0102	25.9966	26.0093	A0A0R4IHE1	A0A0R4IHE1
	25.7742	25.7654	25.9545	25.9924	25.7267	25.9644	F1QC13;A0A0R4IHF0;F8W2S9;F8W497	F1QC13;A0A0R4IHF0		pacsin2
	24.0678	24.3446	23.6909	24.0415	23.5222	24.6706	A0A2R8Q7L8;A0A0R4IHH9;F1R1W8;F8W3W1	A0A2R8Q7L8;A0A0R4IHH9;F1R1W8		aatf
	26.5767	26.2927	26.6344	26.4678	26.9984	26.6652	A0A0R4IHI4;A0A0R4IY79	A0A0R4IHI4;A0A0R4IY79
	25.9444	26.2096	26.4264	26.1548	26.2665	26.4801	A0A0R4IHK8;B8A5K2;F8W4L2;F8W3N5	A0A0R4IHK8;B8A5K2		itga6b
	24.0669	24.3797	24.1402	24.1047	24.1613	24.5804	A0A0R4IHL6;A0A0R4IW61;Q7ZU92;A0A0R4IYB9	A0A0R4IHL6;A0A0R4IW61;Q7ZU92	Poly(A)-specific ribonuclease PARN	parn
	27.986	27.9381	27.9165	26.83	27.3968	27.4927	A0A0R4IHN7;A0A2R8PYV3	A0A0R4IHN7
	28.5368	27.6746	28.2851	28.6105	28.655	28.861	A0A0R4IHQ0;B8JL43;A0A2R8RRA6;Q6P3G0;E7FBJ1;X1WE71	A0A0R4IHQ0;B8JL43;A0A2R8RRA6;Q6P3G0	Serotransferrin	tfa
	23.2932	24.7041	23.2428	23.0153	23.4514	24.7818	A0A0R4IHQ7;F1Q7C7;A0A0R4II65	A0A0R4IHQ7;F1Q7C7		cyp2aa2
	25.6131	25.5569	24.9968	25.088	25.3802	24.9551	Q5RGA7;A0A0R4IHR0;A0A2R8RUD6;A0A2R8QN59;E9QE61	Q5RGA7;A0A0R4IHR0;A0A2R8RUD6;A0A2R8QN59;E9QE61		bpnt1
	28.7971	28.3714	28.6452	28.4209	28.7929	28.5444	A0A0R4IHT0;A0A0R4II73;A0A0R4IB76	A0A0R4IHT0;A0A0R4II73
	23.3247	25.1445	23.8579	24.5979	24.1436	22.6072	Q90Y37;A0A0R4IHT4	Q90Y37;A0A0R4IHT4	Rho-associated protein kinase	rock2a
	27.0223	27.1229	27.2269	27.4696	27.4305	27.3358	A0A0R4IHU9	A0A0R4IHU9
	30.5749	29.8103	30.5343	29.9091	30.4049	29.9679	A0A0R4IHV1	A0A0R4IHV1
	25.9365	26.14	25.8275	26.1528	25.5654	25.9998	A0AUR9;A0A0R4IHV6;B0S7K9	A0AUR9;A0A0R4IHV6;B0S7K9		gps1
	22.7317	22.5278	22.7172	23.4227	24.7441	24.4713	A0A0R4IHX2;A0A0R4ILL8	A0A0R4IHX2;A0A0R4ILL8
	25.7471	25.6067	25.666	25.2682	25.4492	25.5705	A0A0R4IHZ5;A0A0R4ITI5;A0A0R4ITR2;F6PBZ5;A0A0R4IHN8	A0A0R4IHZ5;A0A0R4ITI5;A0A0R4ITR2
	24.1759	24.7914	24.202	25.1602	24.3231	25.1595	A0A0R4II20	A0A0R4II20		lama1	Core matrisome	ECM Glycoproteins
	22.7909	23.0148	23.4375	23.5768	23.5328	23.4113	A0A0R4II39;D1L3Y5	A0A0R4II39;D1L3Y5		dyrk1b
	23.3407	24.2284	24.1808	24.4237	23.4312	24.1854	A0A0R4II47;F1QZM7;Q4V9P9	A0A0R4II47;F1QZM7;Q4V9P9	Nucleolar protein 11-like	nol11
	25.7979	26.1261	26.6298	25.6453	25.8151	26.2993	A0A0R4II70;B8A4T6;E9QHV3;A0A2R8Q2X8;A0A2R8QSK3	A0A0R4II70;B8A4T6;E9QHV3		col9a1b	Core matrisome	Collagens
	25.8217	26.0056	25.8839	26.0263	25.9272	26.0593	A0A0R4II89;A0A0R4IGK9	A0A0R4II89;A0A0R4IGK9
	26.6806	25.8784	26.4923	26.6595	27.4868	26.3887	Q1RLQ1;A0A0R4II97;Q5RIC7	Q1RLQ1;A0A0R4II97	Stathmin	stmn1a
	24.0677	22.274	24.5951	24.0188	25.5138	23.0293	A0A0R4IIA6	A0A0R4IIA6
	27.4201	27.4437	27.5184	27.4438	27.4503	27.2961	A0A0R4IIA7;F1QUA3;A0A2R8QS77;A0A2R8QCK6;Q0V975;A0A0R4IID7;A0A2R8QEM1	A0A0R4IIA7;F1QUA3		tln2a
	23.9476	24.3244	24.0522	24.2437	24.2217	24.0947	F1R9T0;A0A2R8RQM6;A0A0R4IIB7;F1QE89	F1R9T0;A0A2R8RQM6;A0A0R4IIB7;F1QE89		aldh5a1
	23.7976	22.2067	23.8619	23.6039	24.5565	23.7807	A0A0R4IIH0;A3KNV8;A0A0R4IYY8	A0A0R4IIH0;A3KNV8;A0A0R4IYY8		ubfd1
	26.0319	26.2185	26.1821	26.3708	26.1375	26.5063	A0A0R4IIH3;A0A0R4IP61;A0A0R4IZS0;A0A0J9YJG0	A0A0R4IIH3;A0A0R4IP61;A0A0R4IZS0;A0A0J9YJG0
	24.3517	23.9966	24.1688	24.8009	24.7069	24.258	A0A0R4IIH4;A0A0R4IRZ3	A0A0R4IIH4
	26.9732	26.294	26.8875	26.5109	27.0496	26.5395	A0A0R4IIH9;F8W3J8	A0A0R4IIH9;F8W3J8		adkb
	25.7181	23.8481	25.2426	24.7542	25.5951	24.8033	A0A0R4IIJ5;A0A0R4IRJ0;A0A0R4IUH5	A0A0R4IIJ5;A0A0R4IRJ0;A0A0R4IUH5
	25.3293	24.7594	24.995	25.2559	24.9953	24.7597	Q6TNQ4;Q803J1;A0A0R4IIM0;F1RDJ8;Q6NYP1;A2RV07	Q6TNQ4;Q803J1;A0A0R4IIM0;F1RDJ8;Q6NYP1;A2RV07		snx12
	24.6426	24.6506	23.8497	24.1128	24.2839	25.0137	A0A2R8QL18;A0A0R4IIN9;A0A2R8QBK0;A0A0R4ILB1	A0A2R8QL18;A0A0R4IIN9;A0A2R8QBK0;A0A0R4ILB1
	23.7372	22.715	23.4399	23.06	23.2043	23.0369	A0A0R4IIP1;A0A0R4IQ00	A0A0R4IIP1
	23.4366	22.766	22.6562	22.9421	22.1923	23.3966	A0A0R4IIV9;A0A0R4IML8	A0A0R4IIV9;A0A0R4IML8
	23.6338	23.1742	24.7298	22.4204	23.3077	22.5664	A0A0R4IIW6	A0A0R4IIW6
	23.7077	24.0604	23.1519	23.9488	22.8384	24.4751	A0A0R4IIX0	A0A0R4IIX0
	25.7451	24.9018	25.6285	24.6396	25.4036	25.0599	A0A0R4IJ00;A0A0R4IG42;A0A0R4IEP7;A0A0R4IXI3;A0A0G2KZ36;A0A0R4IE12	A0A0R4IJ00;A0A0R4IG42;A0A0R4IEP7;A0A0R4IXI3;A0A0G2KZ36
	22.7143	22.8993	23.245	23.2711	22.9351	23.2667	Q6NV05;A0A0R4IJ04	Q6NV05;A0A0R4IJ04		rbm14b
	26.5237	26.535	26.6875	26.7046	26.9594	26.7936	A0A2R8Q487;A0A2R8Q0F5;A0A0R4IJ30;Q5U3A7;A0A0R4ILJ7	A0A2R8Q487;A0A2R8Q0F5;A0A0R4IJ30;Q5U3A7	Dynamin-like 120 kDa protein, mitochondrial;Dynamin-like 120 kDa protein, form S1	opa1
	27.2829	26.8253	27.2085	26.8244	26.9958	26.7248	Q6AZB2;A0A0R4IJ61;F1REG7;B0S6X0	Q6AZB2;A0A0R4IJ61	Succinyl-CoA:3-ketoacid-coenzyme A transferase	oxct1a
	28.0506	28.4509	28.1457	28.4969	28.1792	28.4766	A0A0R4IJ71;E7F4T0;E9QCV2;A0A2R8QR17	A0A0R4IJ71;E7F4T0;E9QCV2;A0A2R8QR17		plecb
	23.5296	23.9711	23.732	23.4969	23.3264	23.8457	F6NHQ1;Q08BE3;A0A0R4IJ91;A0A2R8QQ99;F6NHV5;A0A0R4IWW2;A0A0R4IVJ2	F6NHQ1;Q08BE3;A0A0R4IJ91;A0A2R8QQ99;F6NHV5		slmapa
	22.1644	23.4935	23.66	23.024	22.8653	21.5001	A0A0R4IJB1	A0A0R4IJB1
	24.0598	24.2999	24.2682	24.3968	24.1936	24.3589	A0A0R4IJC7;E9QCT7	A0A0R4IJC7
	22.4616	22.2195	21.8644	22.569	23.2669	22.9217	A0A0R4IJE4;A0A0R4IW08;A0A2R8QIG5	A0A0R4IJE4;A0A0R4IW08;A0A2R8QIG5
	28.4311	28.6447	28.265	28.498	28.3507	28.9533	E7F2X5;A0A0R4IJF2;E9QDD7	E7F2X5;A0A0R4IJF2;E9QDD7		itga1
	25.6411	25.3213	25.8413	25.2994	25.2957	25.5275	A0A0R4IJF5;Q6PBL0	A0A0R4IJF5;Q6PBL0	Mitochondrial import inner membrane translocase subunit tim16	pam16
	23.3876	24.6438	23.7605	24.7274	24.1336	24.5986	A0A0R4IJG1;E7F0G7;A0A1D5NT00;A2CEF7;F1RE94;B8JJ28;A0A1D5NT22;A2BHA2;F1Q5N2	A0A0R4IJG1;E7F0G7;A0A1D5NT00;A2CEF7		mark2b;mark3b
	24.9168	24.8727	25.1048	25.0423	24.5262	25.2595	A0A0R4IJI9;A0A286YA53;A0A0R4IMQ6	A0A0R4IJI9;A0A286YA53
	26.8987	27.2425	26.8274	26.8754	26.2412	26.8701	A0A0R4IJL2;A0A2R8QPJ2;A0A2R8RN33	A0A0R4IJL2;A0A2R8QPJ2;A0A2R8RN33
	27.6668	27.9837	27.9263	27.6791	27.7017	27.3947	Q6IQK3;A0A0R4IJN3;Q7SZZ5	Q6IQK3;A0A0R4IJN3;Q7SZZ5		vamp3;vamp2
	27.4364	26.6559	26.8743	27.0862	28.0236	27.5278	A0A0R4IJP7;A0A0R4ISB0	A0A0R4IJP7;A0A0R4ISB0
	26.2166	26.0534	26.048	26.2606	26.2415	26.454	A0A0R4IJR6;A0A0R4IQ86;A0A0R4IL00;A0A0R4IFF8;A0A0R4IY18;A0A0R4IRW1	A0A0R4IJR6;A0A0R4IQ86;A0A0R4IL00;A0A0R4IFF8
	23.0406	25.577	25.1199	26.0257	26.1083	25.7376	A0A0R4IJR7	A0A0R4IJR7
	22.1069	24.1756	23.0073	24.1847	22.8228	24.3359	A0A0R4IJS1;A0A0R4IR38;F8W5T2	A0A0R4IJS1;A0A0R4IR38
	28.4509	28.6034	28.4116	28.4752	28.5355	28.5741	A0A0R4IJT8;Q7ZU96	A0A0R4IJT8;Q7ZU96		cct8
	23.4339	22.7257	22.6696	22.9539	22.9395	23.63	A0A0R4IJV5	A0A0R4IJV5
	25.9641	26.3936	25.2118	26.349	25.4354	25.1905	A0A0R4IJY6	A0A0R4IJY6
	25.6415	25.3178	24.8931	24.775	25.0101	25.2088	A0A0R4IK06;A0A2R8RKP9;A2CER9	A0A0R4IK06;A0A2R8RKP9;A2CER9		ankfy1
	25.4893	25.7983	26.0144	25.5537	25.8932	26.2271	E7F4I2;Q66I72;A0A0R4IK10	E7F4I2;Q66I72;A0A0R4IK10		f11r.1
	25.3025	25.3822	25.7801	25.8189	25.6296	25.7911	A0A0R4IK14;A0A0R4INT2	A0A0R4IK14;A0A0R4INT2
	23.7972	25.0956	24.1364	25.0126	23.7343	25.4861	A0A0R4IK18	A0A0R4IK18		ctsc	Matrisome-associated	ECM Regulators
	23.6093	23.63	23.7243	23.6441	23.9101	24.1162	A0A0R4IK35	A0A0R4IK35
	26.64	26.683	28.9958	27.7356	26.2559	27.4991	A0A2R8QNE5;A0A2R8RZ05;A0A0R4IK97;A0A0J9YJ62	A0A2R8QNE5;A0A2R8RZ05;A0A0R4IK97;A0A0J9YJ62
	25.6293	25.7705	25.9075	25.7906	25.9195	25.9311	A0A0R4IKD0	A0A0R4IKD0
	23.9139	23.764	23.2921	24.3235	24.087	23.5012	F8W5Q4;A0A0R4IKD6;A0JME2	F8W5Q4;A0A0R4IKD6;A0JME2	Activating transcription factor 7-interacting protein 1	atf7ip
	29.8183	29.4103	29.5591	29.4086	29.7832	29.3706	A0A0R4IKE0;F1QXT6;F1QNI9	A0A0R4IKE0;F1QXT6;F1QNI9	Calsequestrin	casq1a
	31.3316	31.4553	31.8828	31.881	32.1836	32.3692	A0A0R4IKF0	A0A0R4IKF0
	23.3935	24.5338	23.6014	23.911	24.3322	23.865	A0A0R4IKF7	A0A0R4IKF7
	25.2833	24.4857	25.5135	24.7247	25.8346	24.8613	A0A0R4IKG8	A0A0R4IKG8
	26.1663	26.2315	24.8463	24.9129	25.0144	26.0164	A0A0R4IKH1;E7F1Y3;A0A0R4IX54	A0A0R4IKH1;E7F1Y3		si:zfos-411a11.2
	24.3431	24.3408	24.307	24.3079	24.3502	23.9882	A0A0R4IKH3;A0A1D5NSI5;A0A140LFU9	A0A0R4IKH3;A0A1D5NSI5;A0A140LFU9
	31.7161	31.3665	32.111	31.5111	32.0947	31.3648	A0A0R4IKJ0;Q24JV6	A0A0R4IKJ0
	24.3773	24.039	23.3195	24.1635	24.1582	23.8819	A0A0R4IVD0;A0A0R4IKJ3	A0A0R4IVD0;A0A0R4IKJ3
	23.8044	22.1999	23.8553	23.998	23.8417	23.8756	A0A0R4IKN2	A0A0R4IKN2
	23.3386	23.4017	23.5515	23.4615	23.3843	23.2893	A0A0R4ITB0;A0A0R4IKR8	A0A0R4ITB0;A0A0R4IKR8
	23.2256	23.1346	23.2526	23.4525	23.7862	23.5121	A0A0R4IKV1;A0A2R8QCY3	A0A0R4IKV1;A0A2R8QCY3
	24.652	24.3627	24.7468	24.3641	24.4463	24.5907	A0A0R4IKV3;F1R3X7;E9QC75	A0A0R4IKV3;F1R3X7		nadk2
	27.3147	27.3696	27.1656	27.4444	27.2435	27.6609	A0A0R4IKW3;Q7ZVA6	A0A0R4IKW3;Q7ZVA6	Eukaryotic initiation factor 4A-III	eif4a3
	24.4397	24.8178	24.133	24.3232	23.7782	24.5546	A0A0R4IKX4;E7FCX4;F1Q594;F8W570	A0A0R4IKX4;E7FCX4		tsr1
	25.6422	26.2886	25.4606	26.0344	25.4952	26.0503	I3IT87;G1K2F5;F1RD00;F1Q9V1;A0A0R4IL09;Q7ZW98;Q6NWK2;F1QLI6;A8E7K7	I3IT87;G1K2F5;F1RD00;F1Q9V1;A0A0R4IL09;Q7ZW98;Q6NWK2	AP-2 complex subunit mu-B;AP-2 complex subunit mu-A	ap2m1b;ap2m1a
	26.1429	26.2851	26.0097	26.0176	26.2987	26.2915	A0A0R4IL10;Q4TVV3	A0A0R4IL10;Q4TVV3	Probable ATP-dependent RNA helicase DDX46	ddx46
	28.7595	28.8816	28.571	28.8895	28.6706	28.6848	A0A0R4IL29	A0A0R4IL29
	26.2303	26.2898	26.153	26.5041	26.3241	26.3983	A0A0R4IL71	A0A0R4IL71
	27.37	27.792	27.3567	27.6343	27.2436	27.768	A0A0R4ILA8;F1QUQ7;A0A1D5NS51	A0A0R4ILA8;F1QUQ7		psmc3
	24.2523	24.5684	24.075	24.2067	24.0021	24.4411	A5WWE4;A0A0R4ILD9	A5WWE4;A0A0R4ILD9		eif2b1
	27.1665	26.7849	27.2564	26.8156	27.0782	26.6294	F1QHE9;A0A0R4ILG5	F1QHE9;A0A0R4ILG5		ndufs7
	24.4994	23.8644	24.9689	24.1819	24.0341	24.2528	A0A0R4ILG8	A0A0R4ILG8
	25.0751	25.0172	24.6675	24.5449	24.3405	25.017	A0A0R4ILH7;A0A0R4IZ70	A0A0R4ILH7;A0A0R4IZ70
	23.8145	23.9997	24.6345	23.7443	25.6346	26.1757	A0A0R4ILJ1;A0A0R4ILU5;A0A0J9YJ46;A0A0R4IXG9;A0A0R4IS95;A0A0R4INY9;A0A0R4ICK5	A0A0R4ILJ1
	25.828	25.2268	25.173	25.6054	25.6956	25.4686	A0A0R4ILL2;Q503X2	A0A0R4ILL2;Q503X2	39S ribosomal protein L4, mitochondrial	mrpl4
	24.5216	25.0708	24.7648	24.4559	23.8909	24.9952	A0A0R4ILM1	A0A0R4ILM1
	23.6122	24.0229	23.8242	23.9656	24.2353	23.9302	A0A0R4ILN1	A0A0R4ILN1
	26.0408	26.1176	26.0687	25.4677	25.5001	25.4095	A0A0R4ILN2	A0A0R4ILN2
	24.2405	24.2159	26.0336	24.6586	24.1841	24.7254	A0A0R4ILS8	A0A0R4ILS8
	27.2	27.3039	27.0261	27.3259	26.9662	27.2021	A0A0R4ILW8;F1R4B6	A0A0R4ILW8;F1R4B6		ggps1
	24.062	24.111	24.1293	24.1342	24.4138	23.8895	A0A0R4ILX2;A3KPZ2	A0A0R4ILX2;A3KPZ2		cratb
	25.9581	26.4014	25.7756	26.337	25.6228	26.548	A0A0R4ILY1;A0A0R4ITW7	A0A0R4ILY1		ctsa	Matrisome-associated	ECM Regulators
	25.4267	25.7747	25.6028	25.7387	25.3945	25.6758	A0A0R4IM03;B0V3D7;B0V3D8	A0A0R4IM03
	23.8576	25.316	24.7668	24.5286	24.5449	25.0816	A0A0R4IPE3;A0A0R4IM23;A0A2R8Q3R2	A0A0R4IPE3;A0A0R4IM23;A0A2R8Q3R2
	25.6279	25.9741	25.6526	25.4829	25.2866	25.807	A0A0R4IM33;Q66I22	A0A0R4IM33;Q66I22	Serrate RNA effector molecule homolog	srrt
	25.1016	24.5681	24.6427	25.0545	24.1406	24.0004	B3DI91;A0A0R4IM47;F1QBI5;A0A2R8RMX4;A0A2R8PVI8;A0A2R8RLQ8;E7FGT3;A0A2R8QMT3;E9QHH4	B3DI91;A0A0R4IM47;F1QBI5;A0A2R8RMX4;A0A2R8PVI8;A0A2R8RLQ8;E7FGT3;A0A2R8QMT3;E9QHH4		asap1a;asap1b
	30.8576	30.0535	30.9286	30.8732	31.5743	30.2458	A0A0R4IM99;A0A0R4INL7	A0A0R4IM99;A0A0R4INL7
	24.9168	24.259	25.3082	24.6373	25.7986	24.5437	F1QAA4;F6PF93;A0A0R4IMF6;F1R518	F1QAA4;F6PF93;A0A0R4IMF6		eif4ba
	24.4481	24.4604	24.8903	24.4484	24.5499	24.5337	A0A0R4IMF9;Q5RKN4	A0A0R4IMF9;Q5RKN4	Putative oxidoreductase GLYR1	glyr1
	26.5392	26.4858	26.023	26.2176	26.3583	26.3147	A0A0R4IMG2	A0A0R4IMG2
	26.06	27.5285	26.4019	27.3777	26.7285	27.3692	A0A0R4IML0;A0A2R8Q5S0;A0A0R4IZL5;A0A2R8QD05;X1WEC4;A0A2R8QCX4;A0A2R8RPR6;F1R3V3	A0A0R4IML0;A0A2R8Q5S0
	25.0776	25.0705	25.223	24.9504	25.0737	24.8743	A0A0R4IMM2;Q498Z6	A0A0R4IMM2;Q498Z6	28S ribosomal protein S7, mitochondrial	mrps7
	26.7524	27.0054	26.4561	26.8784	26.4882	26.4567	Q6P022;A0A0R4IMP0;I3ITB5;I3ITA8;I3ITG9;I3ISW3;I3ISL9	Q6P022;A0A0R4IMP0		u2af2b
	22.3261	22.6717	22.1259	22.6198	23.3187	20.8867	A0A0R4IMR1	A0A0R4IMR1
	22.4361	23.4251	23.165	23.3746	22.7608	23.0177	Q7ZW35;Q5TZ57;A0A0R4IMR9	Q7ZW35;Q5TZ57;A0A0R4IMR9		znf395
	30.028	30.3405	30.3209	29.8591	29.8552	29.9436	A0A0R4IMS3;Q8JGR4	A0A0R4IMS3;Q8JGR4	60S ribosomal protein L24	rpl24
	25.2461	25.4204	25.289	26.2097	26.0037	25.833	A0A0R4IMS4;Q6PGV0;F6NRL4;Q4V969;A0A0R4IBX6	A0A0R4IMS4;Q6PGV0		lrrfip2
	27.2816	27.3018	27.5625	27.4011	27.3966	27.3078	A0A0R4IMS9	A0A0R4IMS9
	26.0152	26.1517	25.8395	25.8558	25.1246	26.0385	A0A0R4IMX2;A0A0R4IAZ9	A0A0R4IMX2;A0A0R4IAZ9
	25.8597	25.8905	26.267	26.0893	26.5549	26.5298	A0A0R4IMY8;Q503V0	A0A0R4IMY8;Q503V0	Charged multivesicular body protein 6	chmp6
	25.5729	25.6983	25.9773	25.6412	26.0001	25.6906	F1RBV6;A0A0R4IMY9;A0A0R4IAV8;A0A0R4IWK8;A2CJ04;A0A0R4IML3	F1RBV6;A0A0R4IMY9;A0A0R4IAV8		dtng
	27.3993	27.4335	27.3051	27.5475	27.3732	27.6237	A0A0R4IMZ8	A0A0R4IMZ8
	30.7065	29.9024	29.9661	29.816	30.487	29.8862	A0A0R4IN07;A0A0R4IVL6	A0A0R4IN07;A0A0R4IVL6		col5a3b	Core matrisome	Collagens
	24.0194	24.3982	24.1926	24.0578	23.7561	24.277	A0JMF4;A0A0R4IN26;A0A0R4IPW8	A0JMF4;A0A0R4IN26;A0A0R4IPW8		2023-09-15
	25.5574	25.4134	25.0139	25.3252	24.8789	25.3861	A0A0R4IN28;F1QYU5;F1QBL6	A0A0R4IN28;F1QYU5		si:ch211-173b16.3
	26.5437	26.6588	28.3289	26.612	28.0304	27.1458	A0A0R4IN44;A0A0R4IH83;A0A2R8QAU6;A0A0R4IP90	A0A0R4IN44;A0A0R4IH83;A0A2R8QAU6;A0A0R4IP90
	28.0171	27.8208	27.9951	27.8709	28.044	27.843	A0A2R8QKL9;A0A0R4IN46	A0A2R8QKL9;A0A0R4IN46		tgm1l1	Matrisome-associated	ECM Regulators
	24.755	22.1864	23.9608	22.1301	24.0959	22.626	E9QF57;A0A0R4IN54;E7FD40	E9QF57;A0A0R4IN54;E7FD40		bin1a
	26.2945	25.8014	26.2972	26.0263	26.1662	25.7904	A0A0R4IN76;A0A140LH76;E7FBL2;A0A2R8RQS2;A0A2R8QQ91;F8W5I0;A2CEP6	A0A0R4IN76;A0A140LH76
	21.6449	23.0648	22.3667	22.6892	22.3156	22.8607	A0A0R4IN79;A0A0R4ICP8	A0A0R4IN79;A0A0R4ICP8
	23.5754	24.1608	23.5929	24.4372	23.1914	22.4327	Q1LVI0;A0A2R8QD88;A0A2R8Q198;A0A0R4IN87;Q1LVH9	Q1LVI0;A0A2R8QD88;A0A2R8Q198;A0A0R4IN87		gatad2ab
	24.7568	23.9869	24.3221	24.2054	24.1754	23.5224	A0A0R4INB1	A0A0R4INB1		tgm1l4	Matrisome-associated	ECM Regulators
	26.5209	26.5308	26.1833	26.7834	26.0576	26.5726	A0A2R8Q359;A0A2R8Q946;E7EXY5;A0A2R8RMY7;A0A0R4INC0	A0A2R8Q359;A0A2R8Q946;E7EXY5;A0A2R8RMY7;A0A0R4INC0		eml1
	24.1075	24.2572	21.8244	23.7047	23.8304	23.4951	A0A0R4IX35;A0A0R4INE3	A0A0R4IX35;A0A0R4INE3
	33.868	33.5351	33.7478	33.3567	33.6762	33.2759	A0A0R4INI3;A0A2R8Q7G9;A0A2R8Q8V2	A0A0R4INI3;A0A2R8Q7G9;A0A2R8Q8V2
	25.3894	25.5394	25.2852	26.0854	25.3781	25.8459	A0A0R4INK2;F1QZD3;F1QSE7;E9QCE6	A0A0R4INK2;F1QZD3;F1QSE7		uap1
	25.834	26.5754	25.4588	25.6973	26.2338	26.1844	A0A0R4INM0	A0A0R4INM0
	23.4767	24.3318	23.2375	23.8169	23.087	23.7437	A0A0R4INN3	A0A0R4INN3
	24.8054	23.9272	24.5893	24.2121	25.2601	24.4213	A0A2R8QHM9;A0A0R4INS3;F1QK94	A0A2R8QHM9;A0A0R4INS3;F1QK94		amph
	25.471	25.2412	25.5902	25.6419	25.7858	25.3901	B8JIC5;A0A0R4INT7;A0A0G2L0J3	B8JIC5;A0A0R4INT7		homer1b
	23.511	23.2947	24.3059	24.0184	23.2971	23.6587	A0A0R4INU0;A0A2R8PYG3;F1R8X0;A0A2R8QAC6	A0A0R4INU0;A0A2R8PYG3;F1R8X0;A0A2R8QAC6
	25.6322	26.221	26.1204	25.9933	25.5444	25.8067	A0A0R4INU1;A0A0R4IVW2	A0A0R4INU1
	27.0362	26.8497	26.979	26.6203	26.8395	26.8167	A0A0R4INZ8;A0A2R8Q4A3	A0A0R4INZ8;A0A2R8Q4A3
	28.084	28.4163	28.0828	28.2453	28.0901	28.0932	A0A0R4IP12	A0A0R4IP12
	24.5468	24.947	24.3233	25.0838	24.0749	24.4479	A0A0R4IP53;A0A0R4IWP5;A0A0R4IUV6	A0A0R4IP53;A0A0R4IWP5
	26.4152	26.1706	26.3726	26.3692	26.5318	26.3197	A0A0R4IP59	A0A0R4IP59		col14a1b	Core matrisome	Collagens
	24.2922	23.3609	25.3782	23.6487	24.8166	23.8455	A0A0R4IP71	A0A0R4IP71
	26.3408	26.509	26.5285	26.6882	26.402	26.8341	A0A0R4IP79;F1QGX0	A0A0R4IP79;F1QGX0	Integrin beta	itgb6
	22.6747	22.7672	22.1239	22.6526	23.0016	23.0271	A0A0R4IPA3;A0A0R4IUW4;Q08BR4;A0A0R4IT84	A0A0R4IPA3;A0A0R4IUW4;Q08BR4;A0A0R4IT84	Histone-lysine N-methyltransferase SETDB1-B	setdb1b
	24.3744	23.6735	24.6105	23.6374	25.0735	23.5765	A0A0R4IPB8	A0A0R4IPB8
	23.0159	23.5755	23.238	23.6126	22.424	24.0275	A0A0R4IPD5	A0A0R4IPD5
	23.2811	24.5144	23.2298	23.7406	24.1996	24.3336	A0A0R4IPD6	A0A0R4IPD6
	21.6873	24.5642	19.0414	23.082	20.7278	22.9527	A0A0R4ITC5;A0A0R4IPE4;A0A2R8Q370	A0A0R4ITC5;A0A0R4IPE4
	23.5352	23.2116	23.5533	23.3703	22.2207	23.5622	A0A0R4IPF8;Q802V1	A0A0R4IPF8;Q802V1		ss18
	28.6835	28.6418	28.792	28.5989	28.9636	29.3582	A0A0R4IPH2	A0A0R4IPH2
	25.5005	25.6742	25.4062	25.81	25.6449	25.7766	Q7T2C8;A0A0R4IPH8	Q7T2C8;A0A0R4IPH8		txnrd1
	25.4466	25.6724	25.5596	25.9922	25.3832	25.877	A5WWM0;A0A0R4IPK7;Q08BZ6;B3DGU1	A5WWM0;A0A0R4IPK7		vps4b
	25.3366	24.4948	24.976	25.4649	25.4335	24.0403	A0A0R4IPL1	A0A0R4IPL1
	25.4662	26.554	24.5512	27.0589	26.5613	27.0027	A0A2R8S036;A0A2R8Q265;A0A0R4IPL8	A0A2R8S036;A0A2R8Q265;A0A0R4IPL8
	24.4052	25.1752	24.5546	24.999	24.5338	25.1217	Q502G6;F1QEL4;A0A0R4IPN2	Q502G6;F1QEL4;A0A0R4IPN2		sptlc1
	30.2834	30.1348	30.3269	30.3785	30.1637	30.3096	A0A0R4IPN8;Q0Z946;Q71PD7	A0A0R4IPN8;Q0Z946;Q71PD7	Histone H2A;Histone H2A.V	h2afvb;h2afv
	21.2464	23.1493	23.0053	23.3534	21.9993	23.8595	A0A2R8PYK7;A0A0R4IPN9;A0A2R8PVL4;A0A0R4IPU0;A0A2R8QBK7;H0WEW1	A0A2R8PYK7;A0A0R4IPN9;A0A2R8PVL4;A0A0R4IPU0;A0A2R8QBK7
	23.7967	23.8274	24.3569	24.1648	24.577	24.0552	A0A2R8QR36;Q802U5;A2CEP3;A0A2R8QJ46;A0A2R8QMQ9;A0A0R4IPQ0;A2CEP2;A0A2R8Q0C3;A2CEP5;X1WES2;F1RDJ4;X1WDG0;X1WBJ6;X1WEN5;A0A0R4IG19	A0A2R8QR36;Q802U5;A2CEP3;A0A2R8QJ46;A0A2R8QMQ9;A0A0R4IPQ0;A2CEP2;A0A2R8Q0C3;A2CEP5		sh3glb2b
	25.8487	26.2035	25.8463	26.0449	25.9481	26.2161	F1R3Q3;A0A0R4IPQ7;A0A140LGQ2;F1QQ74;A0A140LGH9;F1QKY9	F1R3Q3;A0A0R4IPQ7;A0A140LGQ2		2023-09-06
	27.2417	26.7437	27.4773	26.7502	26.8452	26.4595	A0A0R4IPV1	A0A0R4IPV1
	29.3957	29.7844	29.5167	29.8465	29.6683	29.902	A0A0R4IPV5	A0A0R4IPV5
	23.7195	22.3036	23.4709	23.2724	22.9338	22.4247	A3KPZ6;A0A0R4IPX0	A3KPZ6;A0A0R4IPX0		DKEY-63J1.3-001
	24.0564	24.0784	24.2735	24.0273	24.5463	23.4386	A0A0R4IPX4	A0A0R4IPX4
	25.6893	26.3661	25.8995	26.0419	25.7087	26.3078	A0A0R4IQ11	A0A0R4IQ11
	24.8784	24.7105	26.5697	23.8953	25.3552	24.5552	A0A0R4IQ16;F1QSA4	A0A0R4IQ16;F1QSA4		mag
	25.6723	25.9272	25.6039	25.8026	25.2454	25.7248	A0A0R4IQ20	A0A0R4IQ20		p4ha1a	Matrisome-associated	ECM Regulators
	23.9809	24.2367	24.9842	23.8281	25.0334	23.9042	A0A0R4IQ55;A2BFN6;A2BFN7	A0A0R4IQ55;A2BFN6;A2BFN7		hmbsa
	25.5427	24.4659	25.3867	25.4939	25.4912	24.9536	A0A0R4IQ83	A0A0R4IQ83
	24.6873	25.4433	24.3564	24.6384	24.4021	24.5666	A0A0R4IQ97	A0A0R4IQ97
	26.3414	26.8726	26.2492	27.0832	26.622	27.2113	A0A286Y8W6;A0A0R4IQB8	A0A286Y8W6;A0A0R4IQB8
	25.0985	24.8179	25.0223	24.7141	25.16	24.6259	A0A0R4IQE9	A0A0R4IQE9
	23.4923	24.2513	23.8168	24.0522	24.224	23.7056	A0A0R4IQG7	A0A0R4IQG7
	28.0524	28.3787	28.0247	28.7832	28.963	28.6989	F1R417;A0A0R4IQJ2;Q5RH75;E7FDG0	F1R417;A0A0R4IQJ2		rock2b
	25.7373	24.9955	25.3906	25.1351	25.7547	25.0984	A0A0R4IQN0	A0A0R4IQN0
	30.424	29.7262	30.5456	30.0601	30.4377	29.9848	A0A0R4IQN8;A0A2R8QLG5;E9QCS9;F1RE85;Q8JIU7	A0A0R4IQN8;A0A2R8QLG5;E9QCS9		naca
	26.9229	27.0249	26.1177	26.7257	25.3446	26.8832	A0A0R4IQQ6;A0A0R4I9P1;A0A0R4IGK1;A2BIL7	A0A0R4IQQ6;A0A0R4I9P1;A0A0R4IGK1;A2BIL7	Tyrosine-protein kinase BAZ1B	baz1b
	24.6534	24.8992	24.9642	24.934	24.6127	25.021	A0A0R4IQR0;A7MC00;A0A0J9YJI1	A0A0R4IQR0;A7MC00;A0A0J9YJI1		mapre2
	25.9003	26.8526	26.1476	26.7893	26.2576	26.8034	A0A0R4IVG9;A0A0R4IQS8;Q6ZM60	A0A0R4IVG9;A0A0R4IQS8;Q6ZM60	Calcium-transporting ATPase	atp2a2b
	27.2374	27.1207	27.4722	26.3833	27.1552	26.8109	F1QW17;A0A0R4IQT3;A0A2R8PWY6;A0A2R8QIR1;A0A286YAD2	F1QW17;A0A0R4IQT3;A0A2R8PWY6;A0A2R8QIR1;A0A286YAD2
	23.3378	22.7149	23.8195	23.0653	23.0154	23.4835	A0A0R4IQU4;A2CF42;A0A2R8QM89	A0A0R4IQU4;A2CF42;A0A2R8QM89		lrsam1
	26.389	26.7283	26.1897	26.242	25.1962	26.6443	A0A0R4IQW7	A0A0R4IQW7
	22.7072	22.2762	23.3412	22.8154	23.0481	21.9242	A0A0R4IQX3	A0A0R4IQX3
	24.2708	22.8135	23.9751	23.0257	24.4442	23.4121	A0A0R4IR55;A0A0R4IR15;A0A2R8Q2W8	A0A0R4IR55;A0A0R4IR15;A0A2R8Q2W8
	24.6229	23.1451	24.6036	22.1329	24.867	23.665	A0A0R4IR49;A0A0R4IJ48	A0A0R4IR49
	27.7864	27.8265	27.7946	27.7553	27.7018	27.8017	A0A0R4IR54	A0A0R4IR54
	22.1984	23.1759	22.6628	22.0672	22.311	22.1814	A0A2R8QI82;A0A0R4IR56;A0A286YBW2;A0A0R4IRG5;A0A0R4IQA3	A0A2R8QI82;A0A0R4IR56;A0A286YBW2;A0A0R4IRG5;A0A0R4IQA3
	25.491	26.1329	25.4322	26.1461	25.5008	26.2283	A0A0R4IR57	A0A0R4IR57
	25.2071	25.6372	25.2782	25.9095	25.191	26.7441	A0A0R4IR75;A0A0R4IRD0	A0A0R4IR75;A0A0R4IRD0
	23.904	23.839	23.0123	24.1737	24.2705	24.1195	Q1LVN0;A0A0R4IR86	Q1LVN0;A0A0R4IR86		chd2
	24.4574	24.687	24.769	24.5296	24.0865	24.8083	A0A0R4IRB5	A0A0R4IRB5
	23.9906	23.8088	23.5238	22.464	23.8075	23.7741	A0A0R4IRC7;F1R8S1	A0A0R4IRC7;F1R8S1		avl9
	24.5214	22.5255	24.7831	23.1381	24.6533	23.2061	A0A0R4IRC9	A0A0R4IRC9
	23.714	24.6061	23.8642	24.1736	23.2419	22.8289	A0A0R4IRI3	A0A0R4IRI3
	26.0882	25.364	26.2802	25.4626	25.661	25.1251	A0A0R4IRJ2	A0A0R4IRJ2
	25.6074	26.1575	25.1182	26.2947	25.2859	25.5783	A0A0R4IRJ8	A0A0R4IRJ8
	23.0754	23.6154	22.9671	23.0666	23.0032	23.2581	Q4KMD2;A0A0R4IRK6	Q4KMD2;A0A0R4IRK6		exosc3
	23.7359	24.9709	23.514	24.7061	24.2934	24.9816	A0A2R8Q6Z5;A0A2R8QT99;A0A0R4IRL4	A0A2R8Q6Z5;A0A2R8QT99;A0A0R4IRL4
	23.469	24.9141	24.2552	24.8185	24.8918	25.0445	F1QLZ8;A0A0R4IRL6	F1QLZ8;A0A0R4IRL6		slc27a4
	26.4941	26.4583	24.7031	27.2039	27.0683	27.4275	A0A0R4IRN5;E7F290;A0A0R4IJB0	A0A0R4IRN5;E7F290;A0A0R4IJB0		si:ch211-222l21.1
	24.9153	24.2334	23.9591	25.8395	24.7149	25.2983	A0A0R4IRP5;A0A0R4IMX7	A0A0R4IRP5;A0A0R4IMX7
	25.4291	25.7859	25.6886	26.2347	25.8025	26.1464	A0A0R4IRS1	A0A0R4IRS1
	27.1822	28.1307	28.4273	28.4791	27.9835	28.4982	A0A0R4IRS8	A0A0R4IRS8
	22.9478	23.9213	23.6414	23.0022	22.4606	23.5306	A0A0R4IRT2	A0A0R4IRT2
	24.9826	25.5067	25.4294	25.904	25.3502	25.7437	A0A2R8QP54;A0A0R4IRT6	A0A2R8QP54;A0A0R4IRT6
	23.9433	23.8506	22.7899	23.5311	23.531	23.8675	B0V123;A0A0R4IRW7	B0V123;A0A0R4IRW7	Condensin complex subunit 1	ncapd2
	26.1164	27.1561	26.1368	27.1525	26.5646	27.4492	A0A0R4IRW8;E9QHT1	A0A0R4IRW8;E9QHT1		zgc:100868
	21.7221	22.9529	22.4269	22.9376	22.5021	22.8782	A0A0R4IRX7;F1QR96;A0A2R8Q267;R4GET0	A0A0R4IRX7;F1QR96;A0A2R8Q267;R4GET0	Coronin	coro2a
	31.3816	30.9295	31.4435	31.0118	31.4807	31.2146	Q9PTF3;A0A0R4IS05	Q9PTF3;A0A0R4IS05	Nucleoside diphosphate kinase	nme3
	25.8323	25.4723	25.4268	25.665	26.483	25.0974	A0A0R4IS09	A0A0R4IS09		col14a1b	Core matrisome	Collagens
	26.4054	29.6207	28.2953	28.5727	28.0958	29.888	A0A0R4IS22;Q7SYI9	A0A0R4IS22;Q7SYI9		zgc:66475
	23.6878	24.2893	23.8719	23.8998	23.6452	24.004	A0A0R4IS23;A2BEA6	A0A0R4IS23;A2BEA6	AT-rich interactive domain-containing protein 3A	arid3a
	23.1115	23.2637	22.1296	21.6037	21.541	22.6458	B0V151;A0A2R8RNA7;A0A286Y902;A0A0R4IS36;K7DY48	B0V151;A0A2R8RNA7;A0A286Y902;A0A0R4IS36		sh3glb1b
	22.7121	22.8432	22.9806	23.1694	23.4383	23.1642	A0A0R4IS45;A0A0R4IUV4	A0A0R4IS45
	23.6352	24.3448	23.838	24.6129	24.3114	24.4933	A0A2R8QK98;A0A0R4IS53;A0A2R8RK01;E7F237;A0A2R8Q516;Q6DH32;REV__F8W4M8;REV__F1QUV8	A0A2R8QK98;A0A0R4IS53;A0A2R8RK01;E7F237;A0A2R8Q516		gapvd1
	27.5709	27.1481	27.2875	26.9427	27.5073	27.2768	A2BFY7;A0A0R4IS70;A0A0R4I9N0;A0A0R4IUQ3;A0A0R4ICS4	A2BFY7;A0A0R4IS70		purba
	25.7098	23.6279	26.4675	26.3506	23.1981	22.7745	A0A0R4IS83;A0A0R4IRR6	A0A0R4IS83		postnb	Core matrisome	ECM Glycoproteins
	23.9213	21.8868	24.3637	22.9622	24.2087	23.1497	A0A0R4IS84	A0A0R4IS84
	26.7516	26.0285	26.661	26.4016	27.0367	26.4125	A0A0R4ISB3;A0A2R8RX36	A0A0R4ISB3;A0A2R8RX36		anxa3a	Matrisome-associated	ECM-affiliated Proteins
	23.3624	23.473	23.9271	24.4337	23.504	23.4165	A0A0R4IUZ0;A0A0R4ISB5;A0A0R4IXN4	A0A0R4IUZ0;A0A0R4ISB5;A0A0R4IXN4
	26.7992	27.5863	26.8298	27.8855	26.9254	27.7563	F1Q828;A0A0R4ISC3	F1Q828;A0A0R4ISC3		map1sa
	26.0552	25.9968	25.7209	25.8395	25.9296	26.009	A0A0R4ISJ3;Q802V7;A0A0R4IMS1	A0A0R4ISJ3
	21.8943	22.1701	21.9426	21.8375	21.8926	22.1647	A0A0R4ISJ6;A0A0R4IAZ0	A0A0R4ISJ6
	25.3288	24.8667	25.0811	25.3125	25.4729	25.502	A0A0R4ISN6	A0A0R4ISN6
	26.3038	26.1075	25.2773	26.6453	25.2148	25.9034	A0A0R4ISP1	A0A0R4ISP1
	26.636	26.77	27.1823	26.8891	26.681	26.4311	A0A0R4ISQ4;X1WE12;X1WCY1	A0A0R4ISQ4;X1WE12;X1WCY1		fxyd6l
	22.3571	22.4058	22.0806	22.7716	21.5118	22.3699	G1K2F2;A0A0R4ISZ0;Q5PQZ4;Q6P0E7	G1K2F2;A0A0R4ISZ0;Q5PQZ4;Q6P0E7	Transcription factor AP-2-epsilon	tfap2e;tfap2c
	28.8786	28.489	28.9882	28.696	29.0762	28.7054	Q6P948;A0A0R4IT09;A0A2R8QAA8;A0A2R8Q5C3;F1QBT9;E7F9W7;E9QBJ0	Q6P948;A0A0R4IT09;A0A2R8QAA8	Pyruvate dehydrogenase E1 component subunit alpha	pdha1a
	23.6123	24.307	23.7044	25.1869	24.042	24.474	A0A0R4IT32	A0A0R4IT32
	28.863	28.2801	28.0104	27.9383	28.3532	28.1485	A0A0R4IT40	A0A0R4IT40
	24.7757	24.8804	24.7598	24.8438	24.7694	25.2887	A0A0R4IT69;F1R222;A0A0R4IJC6	A0A0R4IT69;F1R222;A0A0R4IJC6		dctn4
	24.9808	25.572	25.0499	25.5831	25.0094	25.7278	A0A0R4IT72;A0A140LH97;A0A0R4IEF2;A0A140LGD6;A0A0R4IU44;CON__Q0V8M9	A0A0R4IT72;A0A140LH97		itih3b	Matrisome-associated	ECM Regulators
	23.9135	23.7144	23.7699	23.1396	23.8405	24.0177	A0A0R4ITA7	A0A0R4ITA7
	25.6831	26.1119	25.7784	25.8747	25.804	26.1132	A0A0R4ITA8;E7FDP2;A0A2R8RK99;A0A2R8QEU0;X1WDM7	A0A0R4ITA8;E7FDP2;A0A2R8RK99;A0A2R8QEU0	ATP-dependent 6-phosphofructokinase	pfkpa
	24.0435	24.2354	24.6744	24.6713	24.8061	24.9096	A0A0R4ITC3	A0A0R4ITC3
	23.0769	22.5422	22.2761	23.195	22.8818	22.0881	A0A0R4ITC8;A0A0R4IR24	A0A0R4ITC8
	26.9431	26.7483	27.1768	26.6029	26.7883	26.1904	A0A0R4ITI9	A0A0R4ITI9
	27.2396	28.7023	28.0869	26.8488	26.1599	27.6249	A0A0R4ITL8	A0A0R4ITL8
	23.6968	22.3449	22.6123	23.9204	23.6755	24.3975	F1QM90;A0A0R4ITN2	F1QM90;A0A0R4ITN2		gc
	25.105	25.368	25.2329	25.3382	25.4713	25.5913	A0A0R4ITN4	A0A0R4ITN4
	26.1781	24.5798	25.6131	25.4018	26.0544	25.0679	A0A2R8QCN4;A0A0R4ITP1	A0A2R8QCN4;A0A0R4ITP1
	27.5478	27.5183	28.2892	28.5771	28.5043	28.0995	Q6PC91;A0A0R4ITU6;A0A0R4IUA8	Q6PC91;A0A0R4ITU6	Transcription factor BTF3 homolog 4	btf3l4
	25.055	22.9212	24.6677	25.101	25.7786	24.8358	A0A2R8Q9S7;A0A0R4ITV0;A0A2R8RJ62;Q7T133	A0A2R8Q9S7;A0A0R4ITV0;A0A2R8RJ62;Q7T133		pcp4l1
	23.0345	23.9961	23.2117	23.0633	21.8749	22.8455	A0A0R4ITV5;A0A0R4IMM7	A0A0R4ITV5;A0A0R4IMM7
	29.0859	29.0795	29.2878	29.7023	29.4497	29.8056	A0A0R4ITV7;F1QEW2	A0A0R4ITV7;F1QEW2		si:dkey-183i3.5
	25.154	24.7038	25.7319	25.0083	25.5016	24.8781	A0A0R4ITX9;Q8UUR3	A0A0R4ITX9;Q8UUR3	Cytoglobin-1	cygb1
	24.2471	24.4595	23.582	24.1834	23.3871	24.3599	A0A0R4ITY1;E7F860	A0A0R4ITY1;E7F860		ciz1a
	23.161	23.9383	23.9663	23.8275	23.376	24.126	A0A0R4ITZ2;Q66L58	A0A0R4ITZ2;Q66L58	Protein VAC14 homolog	vac14
	24.1794	23.4139	23.3705	22.7301	22.98	23.2232	A0A0R4ITZ7	A0A0R4ITZ7
	23.8847	24.3464	23.8981	24.0274	23.6038	24.2017	A0A0R4IU05	A0A0R4IU05
	27.5023	28.1041	27.6683	27.7462	27.5819	27.9542	A0A0R4IU07;F1QDE7;A1L1F4;F1RC71;E9QD11	A0A0R4IU07;F1QDE7;A1L1F4	Sister chromatid cohesion protein PDS5 homolog A	pds5a
	23.7598	23.9411	24.0973	24.2362	24.0473	24.1112	A0A0R4IU19;A0A2R8QP48;A0A286Y946	A0A0R4IU19
	24.6601	24.6717	25.419	24.9223	24.9132	24.7618	Q7ZUV7;A0A0R4IU34;F1Q8W2	Q7ZUV7;A0A0R4IU34;F1Q8W2	Protein EMSY	emsy;zgc:56039
	23.6765	23.1884	22.956	24.1644	23.9049	23.9865	F1R3I0;E7FAX7;A0A0R4IU93;A0A2R8QPE1;E9QCJ1;F1QY40	F1R3I0;E7FAX7;A0A0R4IU93;A0A2R8QPE1		aspg
	26.3811	26.5538	25.5293	26.1479	26.3766	26.318	A0A0R4IUA6	A0A0R4IUA6
	22.523	24.3786	23.1574	23.9961	23.5453	24.3147	A0A0R4IUB2;E9QEX9	A0A0R4IUB2;E9QEX9		ankhd1
	26.5611	26.6134	26.3674	26.7225	26.5544	26.4843	A0A0R4IUB5;A0A0R4IHS9;A0A0R4IX38	A0A0R4IUB5;A0A0R4IHS9;A0A0R4IX38
	22.6985	23.2772	23.1672	23.1456	23.605	23.2647	A0A0R4IUB6;F1Q5Z9;F1QH06	A0A0R4IUB6;F1Q5Z9;F1QH06		epn1
	25.6948	25.578	25.6933	25.744	25.1526	25.7638	A0A0R4IUB7	A0A0R4IUB7
	25.897	25.1533	26.3455	26.669	27.0474	26.3645	A0A0R4IUE2;F6P4Z6	A0A0R4IUE2
	23.051	24.1902	21.0959	23.6614	22.1056	23.8881	A0A0R4IUF0;A8E7K3	A0A0R4IUF0
	26.4334	26.2783	26.3208	26.4926	26.2517	26.3926	A0A0R4IUF6	A0A0R4IUF6
	24.0735	23.7828	23.9001	24.1607	23.9438	23.9255	A0A0R4IUJ5;A0A0R4ICF8	A0A0R4IUJ5;A0A0R4ICF8
	27.913	27.6285	27.9545	28.0246	27.4683	27.3755	A0A0R4IUL0;A0A0R4IUA5;A0A0R4IC74;A0A0R4IG60	A0A0R4IUL0
	26.7543	26.1247	27.0601	27.0368	26.9013	26.489	A0A0R4IUL1;Q5RH04	A0A0R4IUL1;Q5RH04		chchd3a
	24.4467	24.3753	24.7369	24.7231	24.9688	25.3983	A0A0R4IUN6;A0A0R4IS30	A0A0R4IUN6		ctsbb	Matrisome-associated	ECM Regulators
	23.9104	24.1092	23.5185	23.7822	24.0028	24.3819	F1Q5A9;A0A0R4IUP8;E7FEA3	F1Q5A9;A0A0R4IUP8;E7FEA3		ube4b
	26.1623	26.0179	25.718	26.2697	25.7897	26.071	A0A2R8Q753;A0A0R4IUQ5;Q5PRD4	A0A2R8Q753;A0A0R4IUQ5;Q5PRD4	Casein kinase I isoform gamma-1	csnk1g1
	27.1763	27.3405	27.2999	27.4695	27.3329	27.5076	A0A0R4IUQ9;Q6NXA4;A0A0R4IPU4;A0A0R4IBM8;A0A0R4IBR5;A0A0R4IRK1;A0A0R4IHG8	A0A0R4IUQ9;Q6NXA4	Interleukin enhancer-binding factor 3 homolog	ilf3
	26.6377	27.8895	26.6129	27.7019	26.5753	27.7242	A0A0R4IUS4;E7F1L7	A0A0R4IUS4;E7F1L7		flnca
	25.7811	25.9315	25.8481	25.8324	26.0745	26.14	A0A0R4IUU4;A0A0R4IJ18;A0A0R4IB33;A0A0R4IUW9;A0A0R4IGH4;A0A0R4ICP0	A0A0R4IUU4;A0A0R4IJ18;A0A0R4IB33;A0A0R4IUW9;A0A0R4IGH4
	25.2395	25.2727	25.2797	25.5613	25.6447	25.2067	A0A0R4IUV0	A0A0R4IUV0
	24.7626	25.7779	24.0039	25.6572	25.1147	25.4484	A0A0R4IUW1;A0A2R8Q1N5;F1Q9D2	A0A0R4IUW1;A0A2R8Q1N5;F1Q9D2		cpne3
	25.9296	25.3303	26.2883	25.3253	25.9185	25.4187	A0A0R4IUZ8	A0A0R4IUZ8
	23.6761	23.1956	23.8203	23.461	23.4777	24.0228	A0A2R8QT62;A9C3R0;A0A0R4IV16;A9C3R1	A0A2R8QT62;A9C3R0;A0A0R4IV16		ifrd2
	23.8672	23.728	23.9244	23.7066	23.8059	24.3806	A0A0R4IV41	A0A0R4IV41
	25.0965	25.1531	24.7961	24.6877	23.7423	26.831	A0A0R4IV62	A0A0R4IV62
	27.0768	26.188	26.9415	26.4612	27.1322	26.5144	A0A0R4IV67;A0A0R4IA63	A0A0R4IV67
	26.5146	25.1877	26.4871	25.9187	26.4118	24.7369	A0A0R4IVA0	A0A0R4IVA0
	23.2379	23.497	23.335	23.151	22.9526	23.7643	A0A0R4IVA6;Q7ZZ38;A0A2R8QEH0	A0A0R4IVA6;Q7ZZ38	Phosphoinositide phospholipase C	plcb3
	28.9693	28.3223	28.948	28.1642	28.0975	27.9765	A0A0R4IVC8	A0A0R4IVC8
	25.8108	26.5074	25.7435	25.9341	25.5288	26.1576	A0A0R4IVF2;A0A2R8QGF4	A0A0R4IVF2;A0A2R8QGF4
	28.15	27.831	28.0546	28.1429	28.0407	27.539	A0A0R4IVF6	A0A0R4IVF6
	26.1682	27.1053	26.3344	26.6579	26.5372	27.1062	F1Q9D8;A0A0R4IVK5	F1Q9D8;A0A0R4IVK5		bin2a
	25.8285	26.1649	25.6553	25.7087	25.7642	26.4184	A0A0R4IVM1;Q6P0B2	A0A0R4IVM1;Q6P0B2		lsm14ab
	23.7995	24.0085	23.9539	24.017	24.0517	24.694	E9QBW1;F1R9B5;A0A0R4IVR4;Q7SXT7	E9QBW1;F1R9B5;A0A0R4IVR4;Q7SXT7	Zinc finger C2HC domain-containing protein 1A	zc2hc1a
	23.257	25.0141	23.6951	24.5893	23.5617	25.5273	A0A0R4IVS5;A0A2R8QAJ8;A0A2R8QHM6	A0A0R4IVS5
	27.7175	27.4572	27.1441	27.9033	28.4908	28.0309	A0A0R4IVU8;A0A2R8QTE4	A0A0R4IVU8
	25.3361	25.0412	25.099	25.3054	25.4107	25.41	Q642M9;A0A0R4IVW4;A0A0J9YIW4	Q642M9;A0A0R4IVW4;A0A0J9YIW4	Trans-1,2-dihydrobenzene-1,2-diol dehydrogenase	dhdh
	24.1519	24.2046	24.1668	24.4274	24.15	24.2419	A0A0R4IVX0;Q502K9;E7F4Y1;A0A0R4IJF1	A0A0R4IVX0;Q502K9;E7F4Y1	Selenoprotein T2	selt2
	25.5992	26.0257	25.1882	25.5075	25.3874	25.8494	A0A0R4IVX1;A0A1D5NSQ9;F1RA88;A0A1D5NT24	A0A0R4IVX1;A0A1D5NSQ9;F1RA88;A0A1D5NT24		adam10a	Matrisome-associated	ECM Regulators
	24.6568	24.8915	25.1175	25.0242	24.39	25.0456	A0A2R8RHU1;A0A0R4IVY2;A0A0R4IC82;A0A0R4IFB2	A0A2R8RHU1;A0A0R4IVY2
	22.0856	23.763	21.7455	23.9393	23.0038	24.186	A0A0R4IVY5	A0A0R4IVY5
	26.8364	26.5424	26.8168	26.9943	26.99	26.771	A0A0R4IVZ0;A0A0R4IEI9;A0A0R4IDM8	A0A0R4IVZ0
	23.9267	24.3268	23.9026	24.3553	23.3299	24.3054	A0A0R4IW27;F1RDR3;Q502I9;A0A0R4IL99;F1R1K1;A2CE79;X1WGG8	A0A0R4IW27;F1RDR3;Q502I9;A0A0R4IL99	F-BAR domain only protein 2	fcho2
	24.6207	25.0305	25.3219	25.4775	25.6011	25.4914	A0A0R4IW71;A0A0R4ISP2	A0A0R4IW71		emilin2b	Core matrisome	ECM Glycoproteins
	23.9965	24.3187	24.5469	24.1189	24.2136	24.2326	A0A0R4IXQ5;A0A0R4IW90;Q1LXI2;F1QYX4;A0A2R8RZK3;A0A2R8QSJ9;F8W4K6;F8W2H6	A0A0R4IXQ5;A0A0R4IW90;Q1LXI2;F1QYX4;A0A2R8RZK3;A0A2R8QSJ9;F8W4K6		myo5aa
	25.0916	25.4935	24.9278	25.407	25.3297	25.1866	A0A0R4IW96	A0A0R4IW96
	24.9073	24.6494	25.4674	24.7827	24.6712	24.4084	A0A0R4IWE1;A0A140LG92	A0A0R4IWE1;A0A140LG92
	27.8247	27.4879	27.9653	27.5258	27.8738	27.5527	A0A2R9YJQ0;A0A0R4IWF9;F1QTR9;A0MTA1;H0WED1;H0WEZ7;H0WFB7;H0WFG1;H0WEW8	A0A2R9YJQ0;A0A0R4IWF9;F1QTR9;A0MTA1;H0WED1;H0WEZ7	DNA-(apurinic or apyrimidinic site) lyase	apex1
	25.6485	25.2649	25.0712	25.8914	24.8824	25.2633	A0A0R4IWL5;A0A2R8RNP1;A5WWC4;A0A0R4IK45	A0A0R4IWL5;A0A2R8RNP1;A5WWC4;A0A0R4IK45		capn8
	23.7439	24.5404	23.7051	24.4458	24.1049	24.4669	A0A0R4IWL6;A0A0R4IE22;A0A2R8Q5R2;A0A0R4IZ63	A0A0R4IWL6;A0A0R4IE22
	24.6716	27.4337	25.646	27.7297	27.2329	27.7015	A0A0R4IWM3;F1QH49	A0A0R4IWM3;F1QH49		LOC100536948
	22.9215	23.6313	23.2099	23.7997	23.4666	23.4628	A0A0R4IWM4	A0A0R4IWM4
	26.7383	25.5116	26.8927	26.9522	27.6596	26.2352	A0A0R4IWN8	A0A0R4IWN8
	26.757	26.0111	26.9607	26.2475	26.5101	27.0453	A0A0R4IWP3;Q6DHI9	A0A0R4IWP3;Q6DHI9	Proteasome subunit beta type	psmb2
	24.0062	23.942	24.9458	23.7687	21.1788	24.9656	F1RDC5;A0A0R4IWU7;F1Q5C6	F1RDC5;A0A0R4IWU7;F1Q5C6		xpo7
	25.373	26.095	25.5768	25.7881	25.7132	26.1122	A0A0R4IWW7;A0A0R4IXH8;A0A0R4IFE0;A0A0R4IS06	A0A0R4IWW7;A0A0R4IXH8
	25.1932	25.5815	25.3296	25.4963	25.2866	25.5558	F1RCK9;A0A0R4IWY5;F1QAK1;I3ISN6	F1RCK9;A0A0R4IWY5;F1QAK1		sept9a
	24.8162	24.278	24.9123	24.825	25.0354	25.0536	A0A0R4IX46	A0A0R4IX46
	24.5311	24.4207	24.2679	23.9364	24.1307	24.0999	A0A0R4IX64	A0A0R4IX64
	27.2412	26.5543	27.4134	26.9493	27.4644	26.9983	A0A0R4IXA9	A0A0R4IXA9
	24.8382	25.3213	24.642	24.7822	24.9322	25.2087	Q58EK7;A0A0R4IXC2;A0A2R8QHK6;A0A2R8Q8Y9;A0A0R4IG10	Q58EK7;A0A0R4IXC2;A0A2R8QHK6;A0A2R8Q8Y9;A0A0R4IG10		sept9b
	23.8009	24.5318	24.2679	24.5694	24.9703	24.4536	A0A0R4IXC4	A0A0R4IXC4
	24.4437	26.2169	23.6785	26.0725	24.7802	26.0746	A0A0R4IXC8;A0A0R4IJU3	A0A0R4IXC8
	25.7408	25.5695	25.3978	25.8893	25.2083	26.5905	A0A0R4IXD9	A0A0R4IXD9
	22.9665	23.3038	23.8003	23.2274	24.4258	23.4844	A0A0R4IXF0	A0A0R4IXF0
	24.3603	24.4116	23.171	24.5397	24.2046	24.2285	A0A0R4IXF1;A0A0R4IUN4	A0A0R4IXF1
	24.3485	23.0929	23.6616	24.2395	24.5157	24.2228	A0A0R4IXG5;A0A2R8QQ65;E7F568;A0A2R8Q4U0;T1ECS5;A0A2R8QQI2	A0A0R4IXG5;A0A2R8QQ65;E7F568;A0A2R8Q4U0;T1ECS5;A0A2R8QQI2	Protein cordon-bleu	cobl
	25.6367	25.7304	25.6214	25.6081	25.5382	25.6068	A0A0R4IXL0;Q6DRH1;A0A0R4ITC0;A0A0G2KQ58	A0A0R4IXL0;Q6DRH1		polr2b
	23.6903	24.4258	24.9556	24.9412	24.4553	23.2676	A0A2R8QQX2;A0A0R4IXR0;A0A140LGF8;E7F8A3;E7EXQ4	A0A2R8QQX2;A0A0R4IXR0
	29.4635	29.4389	29.5351	29.4879	29.5695	29.4354	A0A0R4IXX0;F1R0H8;F1QXP9;A0A0R4IF13;F1QDK4;F1QC58;F1QVF5;F1R7V2;A2CI99;A0A2R8QPA3	A0A0R4IXX0;F1R0H8		dmd
	26.7015	26.3203	26.6438	26.0622	26.5375	26.034	A0A0R4IXY0;Q6P3I8;A0A2R8QB98;A0A2R8Q5L8;A0A2R8Q208	A0A0R4IXY0;Q6P3I8;A0A2R8QB98;A0A2R8Q5L8;A0A2R8Q208		gcdha
	24.7449	24.9859	25.1424	24.6846	25.1441	24.886	A0A0R4IY00	A0A0R4IY00
	23.3756	23.3542	24.1194	23.4259	23.7446	23.3052	A0A0R4IY34	A0A0R4IY34
	25.2053	27.1943	26.1327	26.7427	25.9268	26.5035	A0A0R4IY44;F1R4Q6	A0A0R4IY44;F1R4Q6		pum2
	23.2307	23.1246	23.5854	23.2512	23.5653	23.3401	B0S5D8;A0A0R4IY72	B0S5D8;A0A0R4IY72		zc3h13
	22.6171	23.4626	22.8222	22.878	22.7362	23.1121	A0A0R4IY81	A0A0R4IY81
	23.2591	21.8774	22.9565	22.8758	23.0986	22.3918	A0A2R8QM84;E9QDD5;F1R2P7;A0A0R4IYA4	A0A2R8QM84;E9QDD5;F1R2P7;A0A0R4IYA4		pnisr
	24.0068	24.5835	24.2948	24.3451	23.7033	24.6026	E7FD56;A0A0R4IYB7	E7FD56;A0A0R4IYB7		naa25
	25.2185	24.8819	24.5296	25.1744	25.6334	25.1522	A0A0R4IYD0;E9QFY8	A0A0R4IYD0
	25.2631	24.3783	24.3802	24.9306	25.1874	24.756	A0A0R4IYK3;E7FC05;A0A0R4IC10;B8JL79;B8JL80	A0A0R4IYK3;E7FC05;A0A0R4IC10		ctdspla
	25.6589	24.6254	25.5402	24.6708	25.7454	24.8945	A0A0R4IYL2	A0A0R4IYL2
	26.1618	26.0672	26.284	26.4052	26.4699	26.7558	A0A0R4IYL8	A0A0R4IYL8
	22.3642	23.6288	22.9915	23.1407	22.7042	23.458	A0A0R4IYN8;Q6NV26	A0A0R4IYN8;Q6NV26	Protein SDA1 homolog	sdad1
	27.4543	27.4371	27.3391	27.467	27.1263	27.3834	A0A0R4IYT0;Q9PW80	A0A0R4IYT0;Q9PW80	Insulin-like growth factor 2 mRNA-binding protein 3	igf2bp3
	24.2492	24.1895	24.6476	24.5227	24.0975	24.782	A0A0R4IYT8	A0A0R4IYT8
	25.35	25.7436	25.5784	25.1211	25.2701	25.0842	A0A0R4IYU4	A0A0R4IYU4
	24.2837	24.0772	23.7174	23.5868	24.2728	23.9118	A0A0R4IYX8;A0A0R4IBZ8	A0A0R4IYX8
	27.8105	27.9173	27.5989	27.8521	27.0407	29.0158	F1R902;Q5BKX3;A0A0R4IZ00;A0A2R8Q0I4;A0A2R8QCH1;E9QB34;F1QCL4	F1R902;Q5BKX3;A0A0R4IZ00;A0A2R8Q0I4;A0A2R8QCH1		lamp2
	23.8664	24.2335	23.0044	24.5483	23.3661	24.1879	A0A0R4IZ17;A0A2R8QJR2;A0A0R4ICS9;A0A0R4IUW2	A0A0R4IZ17;A0A2R8QJR2
	23.12	23.3598	23.7373	24.239	23.7622	24.0174	Q7ZV43;A0A0R4IZ33;A0A0R4IVK4	Q7ZV43;A0A0R4IZ33;A0A0R4IVK4	Toll-interacting protein	tollip
	25.6509	26.0362	25.8311	26.0361	25.6837	25.9641	A0A0R4IZ89;A0A2R8Q4B7;A0A2R8QIC4	A0A0R4IZ89;A0A2R8Q4B7;A0A2R8QIC4
	26.4454	25.1217	26.3547	25.2968	26.2945	25.2262	A0A0R4IZ96;B0R1B8	A0A0R4IZ96;B0R1B8		neflb
	28.4007	28.4985	28.3733	28.5388	28.4603	28.5994	F1R5K7;A0A0R4IZA6;F1RCP6	F1R5K7;A0A0R4IZA6;F1RCP6		hspg2	Core matrisome	Proteoglycans
	25.0077	24.5137	24.2666	25.5651	24.3547	24.3255	A0A0R4IZE3;Q6P0V0	A0A0R4IZE3;Q6P0V0		hnrnph1
	21.5115	23.8818	20.9593	22.7818	21.0137	23.3102	A0A0R4IZE4	A0A0R4IZE4
	24.9385	26.1899	24.8698	25.6893	24.9882	25.8409	A0A0R4IZF6	A0A0R4IZF6
	24.7246	25.4219	25.357	25.0177	25.4876	25.2669	A0A0R4IZG6;Q5BLD6	A0A0R4IZG6
	23.45	24.0582	23.5471	24.1025	23.9994	24.1059	A0A0R4IZR5;E7FE97;A0A0R4ITI8	A0A0R4IZR5;E7FE97		stag2b
	23.9712	24.6035	24.2224	24.0878	22.4743	24.9449	A0A0R4IZV0;F1QNG7;A0A2R8Q2J0	A0A0R4IZV0;F1QNG7;A0A2R8Q2J0		npc1
	22.83	23.8893	20.7378	23.3144	22.4053	23.6805	A0A0R4IZV6	A0A0R4IZV6
	25.8492	25.7526	25.8623	25.6439	25.9733	25.4297	A0A0R4J7R2;E7F632	A0A0R4J7R2;E7F632		myo18aa
	27.8982	28.2539	27.7845	27.949	27.863	28.1335	A0A0R4J8E6;A0A286YA65	A0A0R4J8E6;A0A286YA65
	23.2376	23.9102	24.1674	23.7369	23.4043	23.582	A0A0R4J8R8;F1R1A4	A0A0R4J8R8;F1R1A4		kidins220a
	26.7659	26.6717	26.8585	26.7171	26.884	26.6109	A0A140LFP0	A0A140LFP0
	25.9439	25.3557	25.3607	25.8983	26.1139	25.5456	A0A140LFP6	A0A140LFP6
	31.7952	30.8993	31.7228	23.8348	31.8027	31.1998	A0A140LFR5	A0A140LFR5
	24.2919	24.3001	24.0642	23.8342	24.0989	23.5413	A0A140LFT8;A0A2R8QCI5;A0A2R8QM46;A0A2R8PZL5;A0A0G2KVR5;A0A2R8QEG4;A0A2R8QM78	A0A140LFT8
	25.1876	25.9936	25.5429	25.5909	24.9114	25.9578	A0A140LFY3;F1QSW9;Q6NV24;A0A140LG67	A0A140LFY3;F1QSW9;Q6NV24;A0A140LG67	Prostamide/prostaglandin F synthase	fam213b
	28.2705	27.9428	28.8692	27.9137	28.9362	28.8369	A0A140LFZ1;A0A140LH63;B0R0K9	A0A140LFZ1;A0A140LH63
	25.1194	25.5309	25.587	25.385	25.194	25.1495	A0A140LFZ6;E7F112;Q6DGB5;A0A2R8RXL3	A0A140LFZ6;E7F112		rbms2a
	26.102	25.9734	26.2406	25.984	26.4984	26.3539	A0A140LG01;A0A140UHW3;A0A140LGZ6;A0A140LGF4	A0A140LG01;A0A140UHW3;A0A140LGZ6;A0A140LGF4
	27.8083	27.2689	28.343	28.0628	28.5864	27.9623	A0A140LG11	A0A140LG11
	25.5899	26.1689	26.3068	25.601	24.5979	25.4979	Q7ZUG0;A0A140LG21;A0A140LFZ7	Q7ZUG0;A0A140LG21;A0A140LFZ7	Small nuclear ribonucleoprotein E	snrpe
	25.6886	26.8702	25.8882	23.873	26.2164	25.7054	A0A140LG23;Q803H4	A0A140LG23
	27.9035	27.6205	27.7207	27.4825	27.6849	27.4229	A0A140LG76;Q7SY23	A0A140LG76;Q7SY23	Delta-1-pyrroline-5-carboxylate dehydrogenase, mitochondrial	aldh4a1
	22.818	24.089	23.0127	22.7701	23.3418	24.0559	A0A140LG91	A0A140LG91
	26.0384	25.8441	25.9268	25.4977	25.613	26.041	A0A140LGC3	A0A140LGC3
	25.0736	24.9585	25.1596	24.9758	24.5103	24.7896	E7F1Q5;A0A140LGF6	E7F1Q5;A0A140LGF6		tegt
	24.6919	25.2978	24.6061	24.5009	24.0813	25.144	A0A140LGG1	A0A140LGG1		plxna1a	Matrisome-associated	ECM-affiliated Proteins
	24.4721	25.3147	24.1585	24.8405	23.9862	24.5459	A0A140LGH7	A0A140LGH7
	24.0472	24.2316	24.3355	23.966	23.8208	24.0157	A0A140LGH8	A0A140LGH8
	26.6331	28.7736	26.7954	28.3078	26.8105	28.3933	A0A140LGK1;Q6P698	A0A140LGK1;Q6P698	Plastin-2	lcp1
	22.7885	22.709	22.143	22.4523	22.4992	22.5768	A0A140LGL3;A0A2R8QPD1;A0A140LGR4	A0A140LGL3;A0A2R8QPD1
	29.3781	28.644	29.8786	29.4222	29.3693	30.3911	A0A140LGL5	A0A140LGL5
	24.5309	24.6758	25.3024	25.0826	25.1157	25.3969	A0A140LGM4	A0A140LGM4
	24.1212	23.0413	23.741	23.0702	23.6193	22.7594	A0A140LGS9	A0A140LGS9
	27.6497	27.6182	27.5444	27.5449	27.4855	27.393	A0A140LGU1;E7FAZ5;A0A0R4IWH8	A0A140LGU1;E7FAZ5		hp1bp3
	30.2945	30.0856	30.3116	30.0364	30.2202	30.1262	A0A140LGX4	A0A140LGX4
	25.1873	23.4368	25.3061	24.001	25.2911	23.7109	A0A140LH51;A0A140LGY7	A0A140LH51;A0A140LGY7
	23.6512	25.5846	25.1581	25.3023	24.5926	25.562	A0A2R8QRN6;A0A2R8QAT1;A0A140LH10	A0A2R8QRN6;A0A2R8QAT1;A0A140LH10
	22.1101	23.4569	23.7456	24.0753	25.5544	22.3781	A0A140LH34;A0A140LH11;A0A140LH24	A0A140LH34;A0A140LH11;A0A140LH24
	26.3236	25.989	26.3145	25.9751	26.3067	26.0756	A0A140LH30;Q7SXN5;F1Q917;F1QB59	A0A140LH30;Q7SXN5	Dynamin-1-like protein	dnm1l
	28.1631	27.2038	28.3236	27.6225	27.874	27.027	A0A140LH61;F1RCC9	A0A140LH61;F1RCC9
	24.0529	23.9992	24.1305	24.806	24.3005	23.2781	A0A140LH79	A0A140LH79
	23.4836	23.4837	23.6286	24.0659	23.8946	24.2278	A0A140TAU4;F1R5H6	A0A140TAU4;F1R5H6	Bromodomain-containing protein 4	brd4
	25.7557	24.7926	25.2697	25.3838	25.346	25.2302	F1RDB7;A0A1D5NS29	F1RDB7;A0A1D5NS29		mcee
	25.9021	25.7531	25.9718	26.0195	26.4951	25.9591	E9QIK2;Q9W767;A0A1D5NS41	E9QIK2;Q9W767;A0A1D5NS41		mdka	Matrisome-associated	Secreted Factors
	26.6447	26.4375	27.0882	26.4374	27.4273	26.9037	F1QGP8;A0A1D5NS50;E7EZP6	F1QGP8;A0A1D5NS50		hmgb3a
	25.4526	25.2744	25.1841	25.7054	24.4266	25.6276	E7FE08;X1WHN9;A0A1D5NS76;A0A1D5NS61	E7FE08;X1WHN9;A0A1D5NS76		tjp1b
	23.3067	27.7424	22.863	27.6283	26.5089	25.8824	E7F3A5;A0A2R8QGA4;A0A1D5NS89	E7F3A5;A0A2R8QGA4;A0A1D5NS89		wu:fb66f03
	24.8893	24.8992	25.7105	25.2045	25.4659	24.7819	A0A1D5NSB9;A0A1D5NS74	A0A1D5NSB9;A0A1D5NS74
	25.0026	24.1763	24.6733	24.6624	24.4092	25.3348	A0A1D5NSJ3;Q5PR44;A0A1D5NSF9	A0A1D5NSJ3;Q5PR44;A0A1D5NSF9		sat2a
	25.6054	25.0512	26.8715	26.2694	26.0228	25.5365	A0A1D5NSK2	A0A1D5NSK2
	22.8754	23.0435	23.0296	22.4123	22.5936	24.0172	F8W2H3;A0A2R8RIJ5;A0A1D5NSK3;A0A2R8QLT0	F8W2H3;A0A2R8RIJ5;A0A1D5NSK3;A0A2R8QLT0		sox6
	24.3933	24.3384	24.8386	24.8979	24.388	25.169	A0A1D5NSL5	A0A1D5NSL5
	24.2516	23.453	24.005	24.0193	24.5867	23.4924	A0A1D5NSS9;E7FDY1;A0A2R8RIE3;A0A1D5NSL7	A0A1D5NSS9
	22.6887	23.0071	22.9602	23.3884	23.124	22.9829	A0A1D5NSW3;F1QSV0;Q08CK1	A0A1D5NSW3;F1QSV0;Q08CK1	Evolutionarily conserved signaling intermediate in Toll pathway, mitochondrial	ecsit
	23.8366	23.2987	23.6	24.0954	23.8677	24.1079	A0A1D5NSW6;E7FGK1;A0A1D5NT13	A0A1D5NSW6;E7FGK1		eml3
	26.3072	26.4473	25.8181	26.8382	25.6213	26.7828	A0A1D5NSW9;E7FDL6;A0A1D5NS85;A0A1D5NSG4	A0A1D5NSW9;E7FDL6
	23.2687	23.1608	22.8667	22.9043	23.2698	23.3807	A0A2R8QHW5;A0A1D5NSX1;E7F1S0	A0A2R8QHW5;A0A1D5NSX1;E7F1S0		CR388046.3
	23.5001	23.9775	22.5008	23.2222	21.8419	23.6633	A0A1D5NSX3	A0A1D5NSX3
	25.1182	25.3396	25.2689	24.777	24.9903	25.0349	A0A1D5NT07	A0A1D5NT07
	25.5824	23.4375	23.6596	24.141	23.0434	24.0588	Q6P6Y5;A0A1I8S0K7;Q802G6	Q6P6Y5;A0A1I8S0K7;Q802G6	Methionine-R-sulfoxide reductase B1-A	msrb1a;msrb1
	25.356	24.948	24.9686	25.2697	25.4024	25.0972	A0A1L1QZM7;A0A1L1QZF0	A0A1L1QZM7;A0A1L1QZF0
	27.952	28.2493	28.0704	28.4741	27.8097	28.4469	A0A1L1QZF2	A0A1L1QZF2
	26.8264	27.0975	26.8257	26.8295	26.6242	26.5645	A0A1L1QZG0	A0A1L1QZG0
	23.2697	23.3339	23.1477	22.4023	23.513	22.5044	A0A1L1QZP8;F1QZX8	A0A1L1QZP8;F1QZX8		cdkn2aip
	27.7842	27.4858	27.6466	27.4223	27.5779	27.3942	A0A1L1QZU5;E7EZ79;F1Q615	A0A1L1QZU5;E7EZ79		mybpc3
	26.704	28.0441	28.1686	28.1605	27.5602	27.8476	A0A1L1QZU7;A0A2R8RNY2;F1QYN1	A0A1L1QZU7;A0A2R8RNY2;F1QYN1		col4a6	Core matrisome	Collagens
	28.5305	28.425	28.1533	28.1625	28.0565	28.1039	A0A1N8PL29;A0A2R8RVR3;Q6IQE0;A0A1N8RFI4;A0A2U3TVF3;A0A1D5NSV9;A0A1D5NS44;A0A1D5NSB3	A0A1N8PL29;A0A2R8RVR3;Q6IQE0;A0A1N8RFI4;A0A2U3TVF3;A0A1D5NSV9;A0A1D5NS44	Poly(U)-binding-splicing factor PUF60-B	puf60b
	25.1227	24.6582	24.6486	24.6251	24.6419	24.4109	F1QU54;F1QAX1;A0A286Y7Z2;A0A0G2KJ00	F1QU54;F1QAX1;A0A286Y7Z2	Malic enzyme	me1
	25.6375	25.6651	26.0094	25.8229	26.14	25.4875	A0A286Y813;Q9DGE0	A0A286Y813;Q9DGE0	Dual specificity mitogen-activated protein kinase kinase 6	map2k6
	22.7061	22.8522	22.3701	22.8254	22.7288	22.8562	E9QHU0;A0A286Y815;E7FBX4;A0A2R8QBY6;B8A5C0;A0A2R8QKT7;E9QEM6;Q05AN8;E9QGG3;F1QMR7;F1QDW7	E9QHU0;A0A286Y815;E7FBX4;A0A2R8QBY6;B8A5C0;A0A2R8QKT7;E9QEM6		mark2a;mark3a
	24.4967	24.2423	24.4085	24.2467	24.2532	24.2064	F1R6K1;A0A286Y855;E9QCT8	F1R6K1;A0A286Y855		phex
	23.2781	24.6143	24.4203	24.6148	24.5049	24.9927	A0A286Y869;A5PMK7	A0A286Y869
	24.2855	24.3979	24.5934	25.0495	24.3945	25.1002	A0A286Y877;X1WE68	A0A286Y877;X1WE68
	29.953	29.9474	29.3776	29.7351	29.1929	29.156	A0A286Y884;F1QM39;A0A1D5NSX2	A0A286Y884;F1QM39		uacab
	24.3558	23.8204	24.7	24.3928	25.1792	24.55	E9QC91;A0A286Y889;Q1LWP7;A0A2R8PXX5;Q1LWP8	E9QC91;A0A286Y889;Q1LWP7;A0A2R8PXX5		prrc2a
	23.5146	24.2628	23.5364	24.0984	23.1622	23.7679	A0A286Y8C0;F1R1I6	A0A286Y8C0;F1R1I6		acss3
	26.6905	27.1311	26.5687	26.9014	26.4758	27.3416	A0A286Y8C1;A0A0R4IIJ7;A0A0J9YJ80;A0A0R4IIE3;Q7ZYZ9	A0A286Y8C1		adam8a	Matrisome-associated	ECM Regulators
	25.2072	25.7372	25.4083	25.1521	24.2269	25.5005	A0A286Y8C8;Q6DG45;F1QCU6	A0A286Y8C8;Q6DG45;F1QCU6		p4ha2	Matrisome-associated	ECM Regulators
	23.8199	23.803	23.715	23.8103	24.0835	24.0601	A0A286Y8D7;E9QCA9;E9QBK5	A0A286Y8D7;E9QCA9		cul2
	25.6475	25.6872	25.3443	25.1553	25.4644	25.533	A0A286Y8E9;Q6P1S3;A3KQQ1	A0A286Y8E9;Q6P1S3		xpnpep1
	24.8609	25.1728	25.0709	24.6019	24.5388	25.1019	A0A286Y8J6;Q5RIE1;F8W3W3	A0A286Y8J6;Q5RIE1;F8W3W3		eif2b4
	24.976	24.623	24.4664	24.4216	24.4597	24.4639	A0A286Y8P7;Q6GMK8	A0A286Y8P7;Q6GMK8	Mannose-1-phosphate guanyltransferase alpha-A	gmppaa
	23.6613	23.6983	23.2444	23.6412	23.7603	23.8406	A0A2R8RYW6;B0S6M2;A0A286Y8U4;Q6DKF7	A0A2R8RYW6;B0S6M2;A0A286Y8U4		ipo11
	24.4018	24.7535	23.9504	24.3074	22.3775	24.6683	A0A286Y8V9;F1R6G2;B8A482;A0A2R8Q9B8;A0A2R8RXQ7;A0A2R8QGJ6;A0A2R8QM11;E9QCE1	A0A286Y8V9;F1R6G2		lrba
	23.8774	24.1694	24.3527	24.7873	25.1155	24.6809	A1L2E2;A0A286Y8W0;A0A0R4IWI1;F1R0D8;F1R6Z5;X1WBX6;A0A2R8Q5L3;A2BIQ0;A0A2R8QEY5;O93375	A1L2E2;A0A286Y8W0;A0A0R4IWI1;F1R0D8;F1R6Z5;X1WBX6		ebf3a;ebf3b;ebf1b
	27.7302	27.1188	27.7372	27.0858	27.9855	27.2844	A0A286Y8X9;A2CE51	A0A286Y8X9;A2CE51		eef2l2
	24.5171	26.1763	24.5818	25.2438	24.5328	25.6038	A0A2R8QML1;E7F7E3;A0A286Y8Y8	A0A2R8QML1;E7F7E3;A0A286Y8Y8		dhx8
	23.7767	24.4069	24.2116	24.1203	24.3359	24.228	A0A286Y912;A0A0R4IYF8;Q6NYP6;A0A2R8QDD8;B8A4G3;A0JMI7;Q5TZI2	A0A286Y912;A0A0R4IYF8;Q6NYP6;A0A2R8QDD8;B8A4G3		ppm1aa
	23.2761	23.7127	21.1188	24.0945	21.2974	22.7157	F1QV52;A0A286Y943	F1QV52;A0A286Y943		cybb
	24.8275	23.7261	25.5744	24.8665	25.1107	23.5964	E9QFD5;A0A286Y951;E7F9E8	E9QFD5;A0A286Y951;E7F9E8		nefla
	23.9842	24.5287	24.0458	24.6538	23.7762	24.6213	B3DGV1;A0A286Y960;A0A0R4IZ47;F1QLX8;E9QCS5	B3DGV1;A0A286Y960;A0A0R4IZ47;F1QLX8	Signal transducer and activator of transcription	stat6
	24.0555	24.5368	22.5918	24.3197	23.8887	24.9934	A0A286Y994;F1REF3;F1Q5U9	A0A286Y994;F1REF3;F1Q5U9		zgc:162698
	24.5881	23.4772	24.352	24.3427	26.1528	24.2814	A0A286Y9C2	A0A286Y9C2
	27.0397	27.3693	26.5764	27.1721	27.0715	27.1316	A0A286Y9F1	A0A286Y9F1
	26.0402	26.3307	25.8795	26.1125	26.0849	26.2186	R4GDM7;E7F5R7;A0A2R8Q9G7;A0A286Y9H2;R4GEN4	R4GDM7;E7F5R7;A0A2R8Q9G7;A0A286Y9H2		myo1c
	27.4465	26.2478	27.2378	26.7944	27.7697	26.6688	A0A286Y9N0	A0A286Y9N0
	25.2394	24.4262	25.3828	24.2674	25.3771	24.9556	A0A286Y9N9;H0WEA3	A0A286Y9N9
	25.7825	26.317	25.671	26.3122	25.7498	26.3826	A0A2R8PY61;A3KPP9;A0A286Y9W9;U3JAQ0;F1R381	A0A2R8PY61;A3KPP9;A0A286Y9W9		exoc1
	25.4929	26.0823	25.5674	25.8544	25.4887	25.7853	A0A286Y9X1;A0A0R4I9B8	A0A286Y9X1;A0A0R4I9B8
	24.2787	25.0852	24.1855	24.7272	24.0234	24.33	A0A286Y9Z9;B7ZDD1;E7FC94	A0A286Y9Z9;B7ZDD1		si:ch211-200p22.4
	27.7762	27.2446	27.567	26.9009	27.6202	27.5561	A0A286YA11;F8W5C4;A0A2R8QND0;F1QF73;A0A2R8QHH3;A0A2R8RZ08	A0A286YA11;F8W5C4;A0A2R8QND0;F1QF73;A0A2R8QHH3;A0A2R8RZ08		eps15l1a
	26.6661	26.2342	27.1461	27.3407	27.2415	27.0555	A0A286YA13	A0A286YA13
	23.7401	24.5357	24.077	24.4961	23.3817	24.322	A5WWD7;A0A286YA26;Q5CZT1;F1QML2	A5WWD7;A0A286YA26;Q5CZT1		dpp7
	25.3865	25.6781	25.3453	25.5447	25.2636	25.6604	F1R0W9;A0A286YA27;A0A2R8RP20	F1R0W9;A0A286YA27;A0A2R8RP20		dctn1a
	29.2836	28.9018	30.3609	29.965	30.3877	29.827	A0A286YA42	A0A286YA42
	26.2569	26.2847	26.1235	26.3401	26.2332	26.5585	A0A286YA64;F1REC2;F1QUG1	A0A286YA64;F1REC2
	23.5413	24.2423	23.9143	24.6444	23.6421	24.3127	B5DE36;A0A2R8QJQ5;A0A2R8QGB6;A0A2R8Q9D0;A0A286YA76;A0A2R8QFW9;F1QLK3;A0A2R8QLY2	B5DE36;A0A2R8QJQ5;A0A2R8QGB6;A0A2R8Q9D0;A0A286YA76;A0A2R8QFW9		bcar1
	24.9552	25.2094	23.8838	25.2528	24.3307	24.9363	A0A286YA82;F1QX94;E7EYD8	A0A286YA82;F1QX94;E7EYD8		eif4g3b
	29.3666	29.0893	29.6844	30.0814	30.1105	30.6524	E9QEQ1;A0A286YAE3	E9QEQ1;A0A286YAE3		apoc2
	25.2196	25.4778	25.1105	25.4408	25.379	25.7159	A0A286YAG4;E7F6H7;A0A0R4IPR1;A0A0R4IHQ1;A0A0R4IU59	A0A286YAG4;E7F6H7;A0A0R4IPR1
	23.443	24.1294	22.9491	23.8034	23.752	24.7556	A0A286YAK8;A0A2R8Q4L1;F1R7M1;A0A2R8RZD6	A0A286YAK8;A0A2R8Q4L1;F1R7M1		arhgap17a
	28.9854	29.5485	28.8264	29.3583	28.8769	29.4189	Q7T3L3;A0A286YAP4	Q7T3L3;A0A286YAP4		hsp90b1
	24.0576	24.9025	24.8111	24.8799	24.0285	24.9875	A0A286YAS3;Q7T2E3;Q6P3K7;Q6P109	A0A286YAS3;Q7T2E3;Q6P3K7;Q6P109	Casein kinase I isoform delta-A;Casein kinase I isoform delta-B	csnk1da;csnk1db;csnk1e
	28.158	28.6697	28.2997	29.0212	28.8438	28.9144	F1QIN6;A0A2R8RIP5;A0A2R8QG18;A0A2R8Q8R7;F8W339;A0A286YAU5;F8W4J2;F8W496	F1QIN6;A0A2R8RIP5;A0A2R8QG18;A0A2R8Q8R7;F8W339;A0A286YAU5		clip2
	24.9216	24.0938	24.5282	25.5647	25.1653	25.2126	A0A286YAV6;A0A2R8RY18;E7F571;F1QSH5	A0A286YAV6;A0A2R8RY18;E7F571		si:ch1073-219n12.1
	29.0973	30.1958	28.5725	29.0663	28.195	29.3983	A0A286YAW8	A0A286YAW8
	26.3182	27.2224	26.1965	27.4477	26.3538	27.3352	A0A286YAZ1;F1QUM3;A0A2R8Q7H5	A0A286YAZ1;F1QUM3;A0A2R8Q7H5		gsna
	28.1645	28.5904	28.0438	28.3741	28.0269	28.619	F1R966;A0A286YAZ4;E9QD79;A0A2R8PXZ0	F1R966;A0A286YAZ4;E9QD79;A0A2R8PXZ0	Clathrin heavy chain	cltca;cltcb
	23.0287	22.832	23.3592	23.1031	23.2248	23.6434	E7F6I0;A0A286YB17;A0A2R8RYR9;E9QBY1;F1Q9B7	E7F6I0;A0A286YB17;A0A2R8RYR9;E9QBY1		mroh1
	26.8265	27.4922	26.8421	27.9298	27.2016	27.5802	A0A2R8QSB0;A0A2R8QNM4;Q1LXR3;A0A286YB68	A0A2R8QSB0;A0A2R8QNM4;Q1LXR3;A0A286YB68		rrbp1b
	25.457	25.3207	25.0111	25.4433	25.5227	25.8555	A0A286YB73;X1WG48;X1WD74;X1WES0;X1WF53;X1WEQ7;X1WFD1	A0A286YB73;X1WG48;X1WD74		ppp6r3
	25.4027	26.2219	26.7966	26.7369	26.521	26.4358	A0A286YB86;F1QZB9;F1R1B1;A0A0R4IY12;A0A0R4IWB5;A0A0R4IGA3;A0A2R8QA68;A0A2R8RHW5;A0A2R8RMB3;A0A0G2KGQ6;A0A2R8RMX2;A0A2R8Q3Q7;A0A2R8PZH5;A0A2R8Q1Q1;A0A2R8Q3Z7;A3KNJ1;E7F2U1;E7FH65	A0A286YB86;F1QZB9;F1R1B1		magi1b;magi1a
	27.4989	26.8389	27.2181	27.492	27.2986	27.0685	Q502M9;A0A286YBA4;E9QCI1;Q66IB1;A0A2R8QG16;Q6DH59;A0A2R8Q932	Q502M9;A0A286YBA4;E9QCI1;Q66IB1;A0A2R8QG16		tceb1b;tceb1a
	29.3482	29.7008	29.3357	29.7324	29.3825	29.6713	A0A286YBE9;A0A0R4INC4;A0A2R8QEG3;A0A2R8QKW7;A0A2R8RIJ1;A0A2R8PZA9;A5WV03	A0A286YBE9;A0A0R4INC4;A0A2R8QEG3;A0A2R8QKW7;A0A2R8RIJ1;A0A2R8PZA9
	24.6671	24.9964	24.9271	25.1441	24.5567	24.968	A0A286YBG9;A0JML7	A0A286YBG9;A0JML7		adpgk
	27.9294	27.5278	28.1691	28.0794	28.4137	28.3498	A5WUQ7;A0A286YBH9	A5WUQ7;A0A286YBH9		apobb.2
	23.0114	24.6719	23.4366	23.903	23.355	24.3402	E7F250;A0A286YBI9	E7F250;A0A286YBI9		mrc2
	25.6118	25.2671	25.9387	25.907	26.2982	25.741	A0A286YBN1;F1R9E5	A0A286YBN1;F1R9E5		prrc2c
	23.88	24.4864	23.9779	24.6964	24.184	24.661	E7F295;F1QKW9;A0A286YBQ2;A0A2R8QK11;A0A2R8QHW2;A8WGP5;A0A2R8QRD0	E7F295;F1QKW9;A0A286YBQ2;A0A2R8QK11;A0A2R8QHW2;A8WGP5;A0A2R8QRD0		picalma
	24.2603	24.6223	24.5114	24.8793	24.8619	24.9333	A0A286YBQ6;B8JI33;F1R4J9	A0A286YBQ6;B8JI33		fam114a1
	24.0881	24.1768	23.4749	24	23.7556	24.7627	A0A286YBT4	A0A286YBT4
	27.6925	27.7519	27.7964	27.5049	27.6842	27.6602	A0A2R8PV58;F1QPL7;B0S5E3;B0S5E2	A0A2R8PV58;F1QPL7		pcca
	25.0532	25.3751	24.9445	25.4135	24.9336	25.2803	A0A2R8PVB6;E7FCN9	A0A2R8PVB6;E7FCN9		cspg4	Matrisome-associated	ECM-affiliated Proteins
	28.5066	29.3513	28.6608	29.0556	28.4825	29.0186	A0A2R8PVJ3	A0A2R8PVJ3
	23.5	23.3886	23.2538	23.7275	23.9539	23.678	A0A2R8PVK7;A0A2R8PWJ3;A4IGC3	A0A2R8PVK7;A0A2R8PWJ3;A4IGC3	RILP-like protein 2	rilpl2
	27.5833	27.6868	27.6464	27.5908	27.6121	27.6102	A0A2R8PVL6;Q1LUQ3	A0A2R8PVL6;Q1LUQ3	Mitochondrial import inner membrane translocase subunit TIM44	timm44
	22.7032	23.6932	23.3986	24.3454	22.9018	23.9239	A0A2R8PVM0;Q7T2C4	A0A2R8PVM0;Q7T2C4		slc26a5
	26.9385	26.9745	27.1395	26.7256	27.3665	27.2103	F1QD88;A0A2R8PVV3;A0A2R8RU51;Q90460;A0A2R8PV55	F1QD88;A0A2R8PVV3;A0A2R8RU51;Q90460;A0A2R8PV55	CD166 antigen homolog A	alcama
	23.9951	23.7806	23.4934	23.9779	24.0488	23.5499	A0A2R8PVX9;I3ISY3	A0A2R8PVX9
	26.3569	26.0153	26.5901	25.9579	26.5245	25.7962	A0A2R8PVZ4;A0A140LGD5;A0A2R8Q0S1;E7FF65;A0A2R8Q430;A0A0R4II24;A0A2R8RT91	A0A2R8PVZ4;A0A140LGD5;A0A2R8Q0S1;E7FF65;A0A2R8Q430;A0A0R4II24;A0A2R8RT91		LOC100536173
	25.2675	26.0111	26.526	26.1093	26.0309	26.3393	Q68EK8;A0A2R8PW20	Q68EK8;A0A2R8PW20		tnpo2
	21.6714	22.5244	22.1273	22.0744	23.4425	22.5763	Q6PBP2;A0A2R8RHK7;A0A2R8PW30	Q6PBP2;A0A2R8RHK7;A0A2R8PW30		xrcc4
	24.4887	24.343	24.4058	25.293	24.5251	24.9873	A7E2Q2;A0A2R8Q9N1;A0A2R8PW45	A7E2Q2;A0A2R8Q9N1;A0A2R8PW45		ambp	Matrisome-associated	ECM Regulators
	24.7298	24.7706	24.6233	23.7145	24.6007	24.7386	Q90ZZ8;A0A2R8PW97;E9QFF0;E9QE27	Q90ZZ8;A0A2R8PW97	Aldehyde dehydrogenase	aldh3a2a
	24.8471	25.0247	24.9405	25.2281	24.9255	25.3614	A0A2R8PWG5;Q6NYK7	A0A2R8PWG5;Q6NYK7		prpf6
	26.0436	26.1002	25.9131	26.1975	25.8675	26.024	A0A2R8PWI2;Q66HU5	A0A2R8PWI2;Q66HU5		hat1
	22.3198	23.2533	23.27	23.1584	23.5273	23.3729	F1QI17;A0A2R8PWK7;E9QFU9;Q6DC17	F1QI17;A0A2R8PWK7;E9QFU9;Q6DC17	Mitotic-spindle organizing protein 2	mzt2b;mzt2
	24.678	24.733	24.9131	24.7412	24.8772	24.0311	A0A2R8PWN6;Q6P104;A9JTF3;B8JLF2	A0A2R8PWN6;Q6P104;A9JTF3	Protein quaking-B	qkib;qki2
	25.2414	25.7553	25.2001	25.9303	25.4286	25.7127	A0A2R8PWQ0;A0A2R8Q9M8;A0A0R4IVE2;A0A0R4IK19	A0A2R8PWQ0;A0A2R8Q9M8;A0A0R4IVE2
	29.3675	27.4714	25.8718	29.7671	30.0166	30.9657	A0A2R8PWS0;A0A2R8Q314;A0A0G2L6W2;E7FBW8;A0A2R8QBI6	A0A2R8PWS0;A0A2R8Q314;A0A0G2L6W2;E7FBW8;A0A2R8QBI6		hapln1b	Core matrisome	Proteoglycans
	22.3927	22.915	23.3423	23.2551	22.4616	22.9995	A0A2R8PWW7;B0S6J3;A0A2R8QF16	A0A2R8PWW7;B0S6J3;A0A2R8QF16	SLIT-ROBO Rho GTPase-activating protein 2	srgap2
	23.8775	23.1205	21.6102	23.1897	22.3605	23.2731	B3DIT1;A5A5E1;A0A2R8PX02	B3DIT1;A5A5E1;A0A2R8PX02		cyfip2
	23.2893	24.0345	23.2216	23.8126	23.6406	24.4138	A0A2R8PX28;F1QCW3;B8A539	A0A2R8PX28;F1QCW3		si:ch211-107o10.3
	23.0844	23.5302	23.856	23.6706	23.6772	23.3898	A0A2R8PX39	A0A2R8PX39
	23.3828	22.7139	23.6049	21.6516	23.4978	23.5669	A0A2R8PX48;F1Q5Q9	A0A2R8PX48;F1Q5Q9		col19a1	Core matrisome	Collagens
	24.0265	24.5889	24.1301	24.0596	24.0615	24.8296	A0A2R8PX95;F1QFL8;F1QG37	A0A2R8PX95;F1QFL8;F1QG37		pcdh2g20;LOC100536800
	26.4078	26.024	26.1895	26.4323	26.4931	26.2583	A0A2R8PXB7;F1QNF2	A0A2R8PXB7;F1QNF2		cbx3a
	24.8441	25.0716	25.8973	24.2592	23.9451	25.0393	A0A2R8PXH2;A0A2R8QBL2;A0A2R8QGP7	A0A2R8PXH2;A0A2R8QBL2;A0A2R8QGP7
	29.8393	28.6395	25.2344	28.0295	27.9817	29.1839	A0A2R8PXK4	A0A2R8PXK4
	23.3246	23.6729	23.5171	23.5462	23.2221	23.914	A0A2R8PXU1;Q6NXA3;A0A2R8QKF0	A0A2R8PXU1;Q6NXA3		gtf2e2
	23.3663	23.7916	23.8072	25.8497	24.3192	23.8637	A0A2R8PY04;A0A2R8Q9A5;E7FGL4;A0A2R8QA88	A0A2R8PY04;A0A2R8Q9A5;E7FGL4		abhd17ab
	22.2924	22.1003	22.0382	22.4889	22.5149	22.566	E9QJ55;E9QH33;Q6PC03;A0A2R8PY64	E9QJ55;E9QH33;Q6PC03;A0A2R8PY64		mrgbp
	28.6412	28.4557	28.5901	28.443	28.3682	28.3925	F8W2V6;A0A2R8PY75	F8W2V6;A0A2R8PY75	Isocitrate dehydrogenase [NAD] subunit, mitochondrial	idh3b
	24.251	24.3506	24.3411	24.3672	24.3897	24.91	A0A2R8PY98	A0A2R8PY98
	27.7388	28.1588	28.0418	27.9454	27.807	28.03	B0R028;A0A2R8PYA0	B0R028;A0A2R8PYA0	Proteasome subunit beta type	psmb5
	25.6077	24.5222	25.3048	24.7924	25.7325	24.9028	A0A2R8QD45;F1QHT2;A0A2R8PYB9;F1QPJ5;F1QD14;A0A0R4IUL4;A0A2R8QJJ4	A0A2R8QD45;F1QHT2;A0A2R8PYB9	Anion exchange protein	slc4a4a
	27.3445	27.0443	27.2366	27.3888	27.2384	27.2581	F8W4R4;A0A2R8PYS8;A0A2R8QNL1;F1R4L5	F8W4R4;A0A2R8PYS8;A0A2R8QNL1;F1R4L5		pof1b
	24.6388	24.4597	24.9961	24.6712	25.1907	24.8493	F1R6E5;A0A2R8PYT0	F1R6E5;A0A2R8PYT0		rad23b
	27.0768	27.9733	27.2556	27.7336	27.8439	27.0285	A0A2R8PZ44;A0A2R8RUD8;F1Q5I0	A0A2R8PZ44;A0A2R8RUD8;F1Q5I0		cdk5rap3
	25.6766	25.7723	25.5971	25.7052	25.5284	25.5852	A0A2R8QNQ9;A0A2R8PZ91;A0A0R4IYQ8;B3DKP3;A0A0R4IP04;A0A0R4ISG3;A0A0R4IMD1;A0A0R4IBY4;A0A0R4IVJ0	A0A2R8QNQ9;A0A2R8PZ91;A0A0R4IYQ8;B3DKP3;A0A0R4IP04;A0A0R4ISG3;A0A0R4IMD1;A0A0R4IBY4;A0A0R4IVJ0		ogt.1
	26.4656	26.387	27.105	26.7312	27.007	26.627	A0A2R8PZA4;F1RD77	A0A2R8PZA4;F1RD77		npm1b
	24.6203	24.2271	24.3923	23.7249	23.6565	24.3661	A0A2R8Q411;A0A2R8QCD4;A0A2R8PZA5;E7F811;R4GEE3;A0A2R8Q6S3;A0A2R8Q6W2;A0A2R8Q9M2;A0A0R4IYN1;A0A2R8Q571;A0A2R8Q948;A0A2R8QLP0	A0A2R8Q411;A0A2R8QCD4;A0A2R8PZA5;E7F811;R4GEE3;A0A2R8Q6S3;A0A2R8Q6W2;A0A2R8Q9M2		tom1l2
	23.0628	23.1757	24.4203	24.2164	23.9504	24.0363	A0A2R8QPP7;A0A2R8PZF8;Q1RLQ4	A0A2R8QPP7;A0A2R8PZF8;Q1RLQ4		zgc:136929
	23.5483	20.8817	24.007	24.2643	24.8457	22.4942	F1QGQ9;A0A2R8PZG8	F1QGQ9;A0A2R8PZG8		si:ch211-113e8.11
	22.9927	22.6929	22.0468	21.9241	21.9472	23.8664	F1QVB2;A0A2R8PZI6	F1QVB2;A0A2R8PZI6		hapln3	Core matrisome	Proteoglycans
	23.1113	23.5133	23.2222	22.2125	23.1839	23.2113	A0A2R8PZL2;E7FDL7	A0A2R8PZL2;E7FDL7		sntb2
	23.9021	23.4492	23.3137	23.9754	23.2637	23.3649	A0A2R8PZL7;F1RC75;B7ZVL5;A5WWH4	A0A2R8PZL7;F1RC75;B7ZVL5;A5WWH4		cherp
	28.9702	28.1252	28.77	28.4467	28.8543	28.7019	A0A2R8PZM4;F1QCZ3;A0A2R9YJL8	A0A2R8PZM4;F1QCZ3;A0A2R9YJL8		txlnbb
	23.2538	23.6619	23.2074	23.5648	22.9894	23.499	Q5RGI5;A0A2R8PZN4	Q5RGI5;A0A2R8PZN4		ppp6r2a
	25.0299	25.473	24.9486	25.4379	24.9804	25.3738	A0A2R8PZV9;A0A2R8PZN5;E7F6G9	A0A2R8PZV9;A0A2R8PZN5;E7F6G9		uggt2
	23.7069	23.3106	22.9108	25.0632	23.0044	23.9193	A0A2R8Q0A5;A0A2R8QFA5;E7F4J9;F1R782	A0A2R8Q0A5;A0A2R8QFA5;E7F4J9	Homeobox protein cut-like	cux1a
	27.8134	26.6101	27.6939	27.351	28.2035	27.1033	A0A2R8Q0D2	A0A2R8Q0D2
	22.9624	23.4109	23.1786	24.0846	23.4882	24.5777	B3DGK0;A0A2R8Q0F7	B3DGK0;A0A2R8Q0F7		mia
	22.6748	23.7961	22.4572	24.1352	23.3204	23.8858	A0A2R8Q0Q5;B0S533;A0A2R8QU46	A0A2R8Q0Q5;B0S533;A0A2R8QU46	DNA ligase	lig1
	24.6608	23.8059	24.2439	24.0735	25.7843	25.461	A0A2R8Q0S6;A8E7G4	A0A2R8Q0S6;A8E7G4	Protein FAM45A	fam45a
	27.4473	27.8612	28.2415	28.4335	28.7516	28.4912	A0A2R8Q0U0;X1WCD4	A0A2R8Q0U0;X1WCD4		si:dkey-108k21.21
	25.8295	26.1088	26.1182	25.6961	26.3454	25.8722	E7F1Z8;A0A2R8Q0U7	E7F1Z8;A0A2R8Q0U7		slc44a2
	27.5415	27.9363	27.4254	27.9146	27.5244	27.9743	F1QFW5;F1QC34;A0A2R8Q108;A0A0J9YJ63;A0A0J9YJJ6;A0A0R4IV98;A0A0R4IAW5	F1QFW5;F1QC34;A0A2R8Q108		rpn2
	24.1142	24.0838	24.7506	24.652	25.9537	25.2179	A0A2R8Q130;B8JHU9	A0A2R8Q130
	27.2509	27.825	27.3098	27.7987	27.1778	27.6636	A0A2R8Q139;F1QWB4;F1QAZ9;B0UXJ3;E9QGT0	A0A2R8Q139;F1QWB4;F1QAZ9;B0UXJ3		hnrnpk
	23.0668	22.7081	22.2081	21.817	22.4825	22.5353	B3DIU0;A0A2R8Q155;X1WH54;A0A0R4IJI4;A0A0R4IU25;X1WGN1;F1RAK9;F1QXM6	B3DIU0;A0A2R8Q155;X1WH54		lpin1
	23.7011	23.6935	23.6781	24.3582	24.0228	23.9454	F1QEG3;A0A2R8Q157;E9QE30;F1QN60	F1QEG3;A0A2R8Q157;E9QE30		fdps
	24.0003	23.163	24.4183	23.2003	24.3401	23.8533	A0A2R8Q159;Q7SZQ8	A0A2R8Q159;Q7SZQ8		ptges3a
	24.3797	24.1417	24.0764	23.7265	23.8215	23.9874	Q6PFS8;A0A2R8Q185	Q6PFS8;A0A2R8Q185		eif4ebp1
	29.7144	29.7563	29.8348	29.0281	29.4034	29.9836	A0A2R8Q736;A0A2R8RI07;A0A2R8Q1C6;P61485;A0A2R8QT38	A0A2R8Q736;A0A2R8RI07;A0A2R8Q1C6;P61485;A0A2R8QT38	60S ribosomal protein L36a	rpl36a
	25.5593	25.0735	24.127	25.381	25.4203	25.1159	A0A2R8Q1F3;F1R187;A0A2R8QEN6;A8E7L4;A0A286YAJ7	A0A2R8Q1F3;F1R187;A0A2R8QEN6		abi1a
	26.0449	24.2113	25.2925	25.5089	25.5741	25.1503	Q6DBR3;A0A2R8Q1N4	Q6DBR3;A0A2R8Q1N4		adprh
	25.066	25.0742	25.2331	24.9461	25.2487	24.8399	A0A2R8Q1T2;F1QKE3;F8W563;F8W554;I3IS15;F8W4M9	A0A2R8Q1T2;F1QKE3		mpp6a
	24.2183	24.2532	24.2093	24.4237	23.9682	24.5265	A0A2R8QDV4;A0A2R8QFB7;A0A2R8QSM6;A0A2R8Q1V0;A2BHG4;F1Q633;B6IDE3;A0A0R4IQJ3	A0A2R8QDV4;A0A2R8QFB7;A0A2R8QSM6;A0A2R8Q1V0;A2BHG4;F1Q633;B6IDE3;A0A0R4IQJ3		fras1	Core matrisome	ECM Glycoproteins
	22.592	21.9664	21.6929	23.1027	22.7714	22.2077	A0A2R8Q1X0;A0A2R8RQ49;A0A2R8QR14;A2BFD2;A2BFD1	A0A2R8Q1X0;A0A2R8RQ49;A0A2R8QR14;A2BFD2;A2BFD1		ddx31
	24.0838	24.0653	23.8894	24.5684	24.0447	24.0939	Q1LXC3;A0A2R8Q1X6	Q1LXC3;A0A2R8Q1X6	Hyaluronidase	hyal2b	Matrisome-associated	ECM Regulators
	24.5041	24.8998	24.3077	24.5937	23.9036	24.5678	Q7ZV03;A0A2R8Q1X8;F8W269	Q7ZV03;A0A2R8Q1X8	Vacuolar protein sorting-associated protein 26B	vps26b
	24.1031	26.4465	24.4991	24.9573	24.3631	24.6252	A0A2R8QP88;A0A2R8Q1X9;Q6NV38;F1R1B8	A0A2R8QP88;A0A2R8Q1X9;Q6NV38	Transmembrane protein 41A-B	tmem41ab
	28.8229	29.8656	28.5511	28.5059	28.9847	29.7357	A0A2R8Q1Y3;A0A2R8S0D4;E7FGL0;A0A2R8RUC7	A0A2R8Q1Y3;A0A2R8S0D4;E7FGL0;A0A2R8RUC7		timeless
	24.7508	26.8736	27.231	26.9774	22.154	25.9307	A0A2R8Q212	A0A2R8Q212
	26.1726	24.9571	26.1409	25.7182	25.6146	25.1762	A0A2R8Q219;A0A1D5NS46;A0A2R8Q557	A0A2R8Q219;A0A1D5NS46;A0A2R8Q557
	23.3573	24.2045	24.2552	24.331	22.7873	24.3894	A0A2R8Q223;A0A2R8Q2B3;Q7SYD5	A0A2R8Q223;A0A2R8Q2B3;Q7SYD5	Protein transport protein Sec31A	sec31a
	23.6798	24.0872	24.236	23.4844	23.71	24.3758	I3IRW5;A0A2R8Q259	I3IRW5;A0A2R8Q259		si:ch1073-112i17.1
	26.502	26.9621	26.4707	27.0787	26.5902	27.207	B8JL46;A0A2R8Q280;A0A2R8RSJ5;F1R101	B8JL46;A0A2R8Q280;A0A2R8RSJ5;F1R101		eif4g1a
	24.5991	24.8413	24.8089	24.6952	24.1032	23.8928	A0A2R8Q281;F1QMC1;Q7T297;A2BIF6	A0A2R8Q281;F1QMC1;Q7T297	Protein FAM172A	fam172a
	26.4349	26.0976	26.546	26.7227	27.0072	26.9569	Q7SZD2;A0A2R8Q290	Q7SZD2;A0A2R8Q290		pdap1a
	25.2636	24.9536	24.9743	25.1923	25.7187	24.9109	Q2L6K8;A0A2R8Q2R6;A0A1D5NSR1	Q2L6K8;A0A2R8Q2R6	Protein canopy 4	cnpy4
	23.1205	25.364	23.6336	26.2217	23.7762	26.1123	A0A2R8Q2T0;E7F3D4;F8W5L5;A0A2R8RU26	A0A2R8Q2T0;E7F3D4;F8W5L5		ptpn6
	25.7194	26.5261	26.1236	26.8086	26.2621	26.5942	A0A2R8Q2Y3;F1R5K1;A0A2R8RYU6;Q6DEL2	A0A2R8Q2Y3;F1R5K1;A0A2R8RYU6;Q6DEL2	Cleft lip and palate transmembrane protein 1 homolog	clptm1
	21.6811	21.7381	21.5106	21.8836	21.7602	22.2971	A0A2R8QDP4;F1R609;A0A2R8Q346	A0A2R8QDP4;F1R609;A0A2R8Q346		rreb1a
	25.3499	25.5952	25.6164	25.7685	25.2898	25.9743	E9QET4;E7F2W2;A0A2R8Q396;A0A2R8QMK9;A0A1D5NSJ0;A0A1D5NT08;A0A1D5NSN9	E9QET4;E7F2W2;A0A2R8Q396;A0A2R8QMK9		tjp1a
	23.1386	22.7407	23.1687	23.4278	23.8784	23.4721	A5PN22;A0A2R8Q397;A0A2R8QF55;A0A2R8QSM9	A5PN22;A0A2R8Q397;A0A2R8QF55;A0A2R8QSM9		LOC569045
	24.059	25.6167	23.2267	22.9997	23.0805	23.7313	A0A2R8Q3B9;X1WDW8;E7F366	A0A2R8Q3B9;X1WDW8;E7F366		bptf
	27.621	27.7251	27.7662	27.814	27.863	27.7403	A0A2R8Q3D1	A0A2R8Q3D1
	28.687	27.7077	28.3428	28.2034	28.6824	28.2429	A0A2R8Q3F0;A0A2R8Q843;F1QZF7	A0A2R8Q3F0;A0A2R8Q843
	23.366	24.321	23.4174	24.2067	23.0642	23.6077	A0A2R8Q3F9;F1R3Q7;A0A2R8RL46	A0A2R8Q3F9;F1R3Q7;A0A2R8RL46		rrp9
	24.5068	24.374	23.6813	25.0518	24.3969	25.1694	A0A2R8Q3H4;A0A2R8QSA2;F1Q7B2	A0A2R8Q3H4;A0A2R8QSA2;F1Q7B2		rcn2
	24.1648	25.9572	23.8701	25.7989	23.7215	25.6773	A0A2R8Q3N8;A4QNU7;F1R912	A0A2R8Q3N8;A4QNU7;F1R912		sgpl1
	26.9671	27.1911	26.896	26.8904	26.7933	26.9419	A0A2R8Q3V0	A0A2R8Q3V0
	24.3257	24.3616	24.1826	24.2936	23.8011	24.4349	Q7SZE3;A0A2R8Q3V3;G1K2W2	Q7SZE3;A0A2R8Q3V3	Lethal(2) giant larvae protein homolog 2	llgl2
	26.74	27.1534	27.1612	27.0633	27.2619	27.0651	F1QV13;A0A2R8QEJ6;A0A2R8Q420;A0A2R8QLD7;A0A2R8RKX3;A0A0R4IFN1;A0A0R4ISY9	F1QV13;A0A2R8QEJ6;A0A2R8Q420		gga1
	29.8824	29.3877	29.9248	29.453	29.9675	29.4676	A0A2R8Q449	A0A2R8Q449
	27.0924	26.5707	26.8813	26.6174	26.8383	26.7061	A0A2R8Q476;F1R047;A0A2R8RZX5	A0A2R8Q476;F1R047;A0A2R8RZX5	ATP-dependent 6-phosphofructokinase	pfkmb
	23.3213	23.1639	22.8494	23.1409	22.8024	23.5652	A0A2R8QPK5;A3QK40;A0A2R8QET6;A0A2R8Q4C2;F1QWG8;A0A2R8QBB5	A0A2R8QPK5;A3QK40;A0A2R8QET6;A0A2R8Q4C2;F1QWG8		ncor1
	26.4029	26.5223	26.7372	26.3652	26.6866	26.4862	A0A2R8Q4D3;F1R7X5;A0A2R8Q7E9	A0A2R8Q4D3;F1R7X5;A0A2R8Q7E9	Succinyl-CoA ligase subunit beta	suclg2
	29.5385	29.1923	29.61	29.2987	29.7791	29.4776	F1QYW8;A0A2R8Q4J7;A0A2R8RJ83;F8W244	F1QYW8;A0A2R8Q4J7;A0A2R8RJ83;F8W244		nap1l4a
	24.9548	25.0293	25.216	25.1679	24.6283	24.4976	A0A2R8Q4M1;E7F2U2	A0A2R8Q4M1;E7F2U2		BX248510.1
	24.7982	22.7258	24.1798	23.9688	24.4303	24.3076	Q05AI5;A0A2R8Q4M2;E7F2P6	Q05AI5;A0A2R8Q4M2;E7F2P6		mlpha
	23.2669	23.3522	21.6769	22.236	22.0086	22.7305	A0A2R8Q4P3;A0A2R8RZ25;F1QTW7	A0A2R8Q4P3;A0A2R8RZ25;F1QTW7		thada
	27.2096	27.3131	25.0285	27.4182	26.2479	27.0009	A0A2R8Q4P5;B7ZD98	A0A2R8Q4P5;B7ZD98		hells
	25.9269	25.4531	26.6281	25.6237	26.6566	25.4014	A0A2R8Q4P7;Q8UUT4;A0A2R8RT48	A0A2R8Q4P7;Q8UUT4;A0A2R8RT48		gpm6aa
	25.4477	25.0473	24.3905	24.2895	24.5641	24.4774	E9QEK8;F1QHV7;A0A2R8Q4Q7;E7F490;F1Q575;F1QY83;F1RCP4	E9QEK8;F1QHV7;A0A2R8Q4Q7;E7F490;F1Q575	ATP-dependent (S)-NAD(P)H-hydrate dehydratase	carkd;zgc:171429
	25.0436	25.1043	25.1658	25.634	25.7206	25.4456	A0A2R8Q4T9;Q5U3E4;A0A0R4IS86	A0A2R8Q4T9;Q5U3E4		sgut1
	23.7793	24.4143	24.4005	24.1521	23.854	24.1635	A2BID8;A0A2R8Q4V0	A2BID8;A0A2R8Q4V0		aplp2
	23.7088	23.4946	23.2946	23.4948	23.2488	23.9598	A0A2R8Q9M3;A0A2R8Q4V9;A0A2R8PZ20;F1QJY8	A0A2R8Q9M3;A0A2R8Q4V9;A0A2R8PZ20;F1QJY8		ncapg
	24.7091	23.5057	24.0682	23.7528	23.1663	23.5591	A0A2R8Q4X2;B8JM88	A0A2R8Q4X2;B8JM88		med1
	25.675	25.457	25.5729	25.6472	26.1189	25.6153	A0A2R8Q522;Q7SXE9	A0A2R8Q522;Q7SXE9		ndufa11
	24.8294	25.4807	23.7213	25.4423	25.1652	25.5551	A0A2R8Q534;Q6P2U7	A0A2R8Q534;Q6P2U7	Na(+)/H(+) exchange regulatory cofactor NHE-RF	slc9a3r1
	26.9642	26.6843	27.1803	26.9364	27.7533	27.206	A0A2R8Q542;Q6JAA4;A0A2R8QUZ1;K7DY15	A0A2R8Q542;Q6JAA4;A0A2R8QUZ1		ctcf
	27.089	27.3653	28.0475	27.665	26.7275	27.0302	A0A2R8Q549;A0A2R8RIU9;Q1MTC4;F1R8J4;F1R876	A0A2R8Q549;A0A2R8RIU9;Q1MTC4		vtg2
	25.485	25.4274	25.4094	25.3714	25.3559	25.3667	A0A2R8Q554;A0A2R8Q6L9;F6NJS4	A0A2R8Q554;A0A2R8Q6L9;F6NJS4		atl2
	23.2744	21.5731	23.4598	22.3671	23.2474	22.0694	A0A2R8Q563;A4JYQ0	A0A2R8Q563;A4JYQ0		cntfr
	25.3881	23.8921	24.9522	24.7318	24.9889	24.9522	A0A2R8Q586;Q6NTI1	A0A2R8Q586;Q6NTI1		cmc1
	23.7417	24.6668	24.0885	23.8692	24.1899	23.6551	A0A2R8Q5A1;A0A2R8QME1;F1Q5Z6;F1QJC3;E9QHS3	A0A2R8Q5A1;A0A2R8QME1;F1Q5Z6;F1QJC3		hbs1l
	25.7187	26.1592	26.3115	27.0164	26.4483	26.7331	A0A2R8Q5A6	A0A2R8Q5A6
	25.277	24.6803	25.015	24.5955	24.3027	24.7605	Q6AZD2;A0A2R8Q5A8	Q6AZD2;A0A2R8Q5A8		aqp4
	23.6776	24.3107	24.6232	23.4666	24.1833	24.6288	A0A2R8Q5F3;Q6NYT1	A0A2R8Q5F3;Q6NYT1	Mediator of RNA polymerase II transcription subunit 8	med8
	23.6276	24.4554	23.5475	23.9493	23.4844	24.7403	F1QT14;A0A2R8QMF1;A0A2R8Q5G0;E7F1F9;A0A2R8QKV3;A0A2R8RPC3;A0A2R8RR02	F1QT14;A0A2R8QMF1;A0A2R8Q5G0;E7F1F9;A0A2R8QKV3;A0A2R8RPC3;A0A2R8RR02		ptk2ab
	23.3024	22.876	22.4338	23.5127	22.1408	22.8132	A0A2R8Q5G4;Q1L673;F1REC6;Q9PTN2	A0A2R8Q5G4;Q1L673	Vitamin D3 receptor B	vdrb
	24.8458	24.5515	25.2457	25.0272	25.2526	25.204	A0A2R8Q5I5;E7F6Z6	A0A2R8Q5I5;E7F6Z6		oplah
	25.4597	24.5798	25.4853	25.0193	25.3349	24.6834	Q52PJ7;A0A2R8Q5K7;F1Q5V8	Q52PJ7;A0A2R8Q5K7;F1Q5V8		dpysl5a
	25.3785	25.29	25.6681	25.3536	25.4226	25.5464	Q1LUP2;A0A2R8QBF8;Q1LUP1;A0A2R8Q5P5;Q1LY67;Q1LY66;Q1LY65	Q1LUP2;A0A2R8QBF8;Q1LUP1;A0A2R8Q5P5;Q1LY67		add3a
	26.1735	27.0564	26.5556	26.6573	25.8313	26.9801	A0A2R8Q978;A0A2R8QNQ8;A0A2R8QPI0;A0A2R8RYN5;A0A2R8Q9T4;A0A2R8RPI5;A0A2R8Q5S8;E7FGT2	A0A2R8Q978;A0A2R8QNQ8;A0A2R8QPI0;A0A2R8RYN5;A0A2R8Q9T4;A0A2R8RPI5;A0A2R8Q5S8;E7FGT2		h6pd
	28.6858	28.5698	28.8258	28.6424	28.8876	28.4417	Q6NSN3;F1QUE3;A0A2R8Q5U6	Q6NSN3;F1QUE3;A0A2R8Q5U6		uqcrc1
	24.3867	24.4816	24.6051	24.5492	24.3351	24.6603	F1Q963;A0A2R8Q5W8;A1A5Z3	F1Q963;A0A2R8Q5W8;A1A5Z3	Elongation factor Ts, mitochondrial	tsfm
	30.6783	30.1109	30.5502	30.1693	30.525	30.0453	A0A2R8Q5Z6;D1GJ56	A0A2R8Q5Z6;D1GJ56		actn3a
	28.4495	29.2794	28.6673	30.5447	29.5349	29.2657	A0A2R8Q650;A5WW36	A0A2R8Q650
	23.8376	24.0911	23.2845	24.8914	25.1384	23.7918	C7S6G4;A0A2R8Q7D0;A0A2R8Q683	C7S6G4;A0A2R8Q7D0;A0A2R8Q683		f3a
	25.6776	25.669	25.2769	25.4434	25.3535	25.6455	X1WFN0;F1R7V9;A0A2R8Q696;A0A2R8Q335	X1WFN0;F1R7V9;A0A2R8Q696;A0A2R8Q335		eml2
	24.076	24.1008	24.0613	23.9943	23.8309	24.115	A0A2R8Q6C0;F1QHZ3	A0A2R8Q6C0;F1QHZ3		ttc4
	23.0527	23.1772	23.156	23.3723	23.1763	23.9076	A0A2R8Q6C7	A0A2R8Q6C7
	24.088	24.4503	24.0454	24.2753	24.2046	24.6315	A0A2R8Q6F8;F1Q529;F1RCR6	A0A2R8Q6F8;F1Q529;F1RCR6	E3 ubiquitin-protein ligase TRIP12	trip12
	25.6056	26.0328	25.9404	25.7337	25.6975	26.0647	A0A2R8Q6G5;F1QAA7;A0A2R8QSI5;Q6DHN4;E9QJ17;F1QXR8;F1QQH3	A0A2R8Q6G5;F1QAA7;A0A2R8QSI5;Q6DHN4;E9QJ17		acss2
	25.4434	26.2958	25.1142	25.3886	25.6714	26.1561	F1QMK6;A0A2R8Q6J4;A0A2R8QHG5	F1QMK6;A0A2R8Q6J4;A0A2R8QHG5		zgc:92027
	22.4311	25.2472	24.7248	24.3873	21.9651	23.7119	F1R881;A0A2R8Q6L8	F1R881;A0A2R8Q6L8		skiv2l
	24.6078	24.8624	24.6276	24.2173	25.0454	23.7861	A0A2R8Q6M5;F6NX26	A0A2R8Q6M5;F6NX26
	26.4876	26.9981	26.4489	26.7526	26.3149	26.9947	A5PMS9;A0A2R8Q6M9;A0A2R8QRX3;A5PMT0	A5PMS9;A0A2R8Q6M9;A0A2R8QRX3	AP complex subunit beta	ap1b1
	25.3388	25.0223	25.4434	25.5565	25.1662	25.2556	A0A2R8Q6N1;F1Q750	A0A2R8Q6N1;F1Q750		hcfc1a	Matrisome-associated	Secreted Factors
	24.2966	24.8823	24.7148	23.9855	23.9451	24.2614	A0A2R8Q6Q2;F1QQT3	A0A2R8Q6Q2;F1QQT3		lims1
	24.8823	24.535	24.4942	24.7674	24.997	24.2508	A0A2R8Q6S9;F1RAX8	A0A2R8Q6S9;F1RAX8	Ubiquinone biosynthesis monooxygenase COQ6, mitochondrial	coq6
	25.7929	25.0242	25.6524	24.9708	26.0197	24.9571	A0A2R8Q6T7	A0A2R8Q6T7
	23.8925	23.0804	23.4446	23.1449	23.8538	23.2935	A0A2R8Q6W8;Q6DI37;A0A2R8QA04;A0A0G2L5M5;E9QI51	A0A2R8Q6W8;Q6DI37;A0A2R8QA04;A0A0G2L5M5;E9QI51	Ubiquitin-like domain-containing CTD phosphatase 1	ublcp1
	24.2096	23.7887	24.6365	23.1788	24.282	22.9541	E7F1Z3;A0A2R8Q6Y2	E7F1Z3;A0A2R8Q6Y2		BX470131.2
	25.2091	25.0477	24.7634	24.8519	24.5416	24.9027	Q7ZWE1;A0A2R8Q6Z2	Q7ZWE1;A0A2R8Q6Z2		pwp1
	25.4915	26.118	23.5811	25.8642	24.0836	25.2008	A0A2R8Q710	A0A2R8Q710
	24.8955	25.0115	25.2831	25.0669	25.01	25.4261	A0A2R8Q716;E7F123	A0A2R8Q716;E7F123		BX005410.1
	27.5476	28.4862	27.5221	28.3934	27.6983	28.4866	A0A2R8Q720;E9QI62;F1R1U1	A0A2R8Q720;E9QI62		flna
	27.7301	27.9228	27.7795	27.5966	27.6159	27.8251	E7FE19;A0A2R8Q784;A0A0R4IMW7;A0A0R4IRJ5;A0A0R4IU23;A0A0R4IPC8;A0A0R4IAJ6	E7FE19;A0A2R8Q784;A0A0R4IMW7;A0A0R4IRJ5		cnp
	25.7299	25.2104	24.2391	23.5819	23.9065	25.3246	E7F892;A0A2R8QQX6;A0A2R8Q792	E7F892;A0A2R8QQX6;A0A2R8Q792		chrnb1
	23.1814	23.1471	22.607	23.5063	22.9319	23.3065	B7ZVH2;A0A2R8Q7A5	B7ZVH2;A0A2R8Q7A5		stard14
	25.7866	25.254	25.2222	24.5778	24.8877	25.1758	Q6P2V4;A0A2R8Q7C6	Q6P2V4;A0A2R8Q7C6		hgd
	24.4194	24.5719	24.4239	24.3857	24.3844	24.5673	A0A2R8Q7D1;E7EZB4;A2BGG2;Q6PCR6;A0A2R8PZ67	A0A2R8Q7D1;E7EZB4;A2BGG2;Q6PCR6;A0A2R8PZ67	Zinc finger RNA-binding protein	zfr
	24.4107	24.1989	23.1149	22.7213	21.0407	22.9539	Q1LXE7;A0A2R8Q7H6	Q1LXE7;A0A2R8Q7H6		lama3	Core matrisome	ECM Glycoproteins
	26.8232	27.3339	26.5152	27.0504	26.5989	26.8824	Q6NZZ2;A0A2R8QAS5;E9QJ46;A0A2R8Q7L1	Q6NZZ2;A0A2R8QAS5;E9QJ46;A0A2R8Q7L1		arpc4;arpc4l
	24.0737	23.8454	23.7611	23.1638	24.2455	24.8466	E7F4S3;A0A2R8Q7M9;E9QFC0;E9QJF0	E7F4S3;A0A2R8Q7M9	Oxysterol-binding protein	osbpl2a
	21.8844	21.8192	22.9467	22.97	23.7106	21.6362	A0A2R8Q7P7;E7F9X6;X1WE96	A0A2R8Q7P7;E7F9X6;X1WE96		strip2
	25.7375	25.434	25.923	25.4284	26.3577	25.5867	A0A2R8Q7Q6;A0A0R4IKT0	A0A2R8Q7Q6;A0A0R4IKT0
	26.3541	25.6949	25.646	24.7808	25.8249	25.7078	A0A2R8Q7T1;Q6XFR2	A0A2R8Q7T1;Q6XFR2		gypc
	26.5818	26.2024	26.055	26.2626	26.4036	26.7195	A0A2R8Q7U6;B3DIV8	A0A2R8Q7U6;B3DIV8	Integrin beta	itgb3a
	23.7293	25.5788	22.9793	24.949	23.1931	25.0539	F1QGJ3;A0A2R8Q7V9	F1QGJ3;A0A2R8Q7V9	Perilipin	si:rp71-61h23.4
	24.7186	24.2246	24.4105	24.623	24.679	24.5957	Q7T3C1;A0A2R8Q7Y8	Q7T3C1;A0A2R8Q7Y8		tcea1
	23.0756	24.6847	24.0815	24.4227	24.9939	24.0357	A0A2R8Q7Z3;E7F9V7;A0A2R8QI18;A0A2R8Q145;A0A0R4IP09;A0A0J9YJ86	A0A2R8Q7Z3;E7F9V7;A0A2R8QI18;A0A2R8Q145;A0A0R4IP09
	24.6958	24.2252	23.5063	24.5028	25.0401	24.9151	Q6DH53;A0A2R8Q7Z4;F1R7L1	Q6DH53;A0A2R8Q7Z4;F1R7L1		psmd9
	27.2627	27.9252	27.0386	26.7762	26.6105	26.964	A0A2R8Q837	A0A2R8Q837
	25.7671	25.8491	26.0202	26.0187	25.667	25.8501	A0A2R8Q848;F1R429;F1QWL4	A0A2R8Q848;F1R429		lman1	Matrisome-associated	ECM-affiliated Proteins
	24.2641	24.2424	25.2559	23.4772	24.7882	23.6678	A0A2R8QGQ5;A0A2R8Q853;F1R0Q1	A0A2R8QGQ5;A0A2R8Q853;F1R0Q1		slc2a1b
	29.5941	30.0903	29.6057	30.0241	29.6358	30.0214	Q6NYR4;A0A2R8Q860;A0A0R4IMF8;A0A2R8QEN9;Q90473;Q1LY29;Q1LY27	Q6NYR4;A0A2R8Q860;A0A0R4IMF8;A0A2R8QEN9;Q90473	Heat shock cognate 71 kDa protein	hspa8
	23.6881	24.0398	23.6699	24.722	23.9633	24.1952	A0A2R8Q899;A0A2R8RQ64;F1QQA3;A1A5T6	A0A2R8Q899;A0A2R8RQ64;F1QQA3		dido1
	29.6971	29.7785	29.4706	29.5088	29.7487	29.2316	B0S730;A0A2R8Q8A0	B0S730;A0A2R8Q8A0		slc25a6
	23.7955	23.9772	26.8288	24.1219	26.3357	23.8953	A0A2R8Q8E9;Q5W8I5;A0A2R8QPW7	A0A2R8Q8E9;Q5W8I5;A0A2R8QPW7	Transporter	slc6a5
	24.445	24.9839	25.9209	24.245	23.9362	24.7297	A0A2R8Q8G0	A0A2R8Q8G0
	22.6185	21.6985	22.463	22.66	22.6934	23.0108	A0A2R8RK27;A0A2R8Q8H3;Q6TGR7;F1Q5Y5;F6NM25;Q6TGR6;E7FC59;A0A2R8PY11	A0A2R8RK27;A0A2R8Q8H3;Q6TGR7;F1Q5Y5;F6NM25;Q6TGR6;E7FC59;A0A2R8PY11		ptena
	26.0012	25.9187	26.1079	26.1289	25.9839	26.0814	E7FD19;A0A2R8Q8I4	E7FD19;A0A2R8Q8I4		LOC796572
	28.6738	28.4707	28.7619	28.3943	28.7321	28.5242	B0S5Q5;A0A2R8Q8K8;A0A2R8Q7T9	B0S5Q5;A0A2R8Q8K8;A0A2R8Q7T9		atp1a2a
	26.7259	26.1724	26.6064	25.8844	26.4671	25.7406	Q6DBR6;A0A2R8Q8P0;A0A0R4IBQ8	Q6DBR6;A0A2R8Q8P0	SH3 and cysteine-rich domain-containing protein 3	stac3
	24.6604	24.6334	24.6359	24.9948	24.5156	24.9571	F6NIA2;A0A2R8Q8P2;F8W5I7;F8W5U1;F8W3Z9	F6NIA2;A0A2R8Q8P2		kdm1a
	24.5591	24.1207	24.0646	24.35	24.1297	24.3823	A0A2R8Q8P7	A0A2R8Q8P7
	25.8895	23.6643	24.4458	24.0286	25.2545	24.5017	A0A2R8Q8S0;Q6PBS8;A0A0R4IYS8	A0A2R8Q8S0;Q6PBS8;A0A0R4IYS8		chchd2
	26.1919	26.7012	26.338	26.627	26.0019	26.1763	Q802C7;A0A2R8Q8T5	Q802C7;A0A2R8Q8T5		tardbp
	25.3972	24.8943	25.3174	24.8104	25.338	25.0929	A0A2R8QTM1;A0A2R8Q8U5;A8E7M5;A0A2R8Q944	A0A2R8QTM1;A0A2R8Q8U5;A8E7M5;A0A2R8Q944		cand2
	26.8831	26.9309	26.8933	26.9601	26.8498	27.11	A0A2R8Q8V9	A0A2R8Q8V9
	24.3268	22.594	23.9618	22.761	23.1088	22.2995	Z4YIC2;I3IS11;A0A2R8Q8W5;Q803L0	Z4YIC2;I3IS11;A0A2R8Q8W5;Q803L0	Protein lin-28 homolog A	lin28a
	26.5032	26.7044	26.3425	26.7107	26.6978	26.3285	Q6IQJ2;A0A2R8Q8X0;A0A2R8QCY8	Q6IQJ2;A0A2R8Q8X0;A0A2R8QCY8
	26.3664	26.7581	26.5797	26.2986	26.1934	26.4602	Q9PTK4;A0A2R8QLQ0;A0A2R8Q8X4;A0A2R8QTX4;A0A0R4IWC9;A0A0R4IUM0;A0A0R4IU28;A0A0R4INX8;A0A0R4IJL9	Q9PTK4;A0A2R8QLQ0;A0A2R8Q8X4;A0A2R8QTX4;A0A0R4IWC9	ELAV-like protein	hug
	24.3032	24.1778	24.0797	23.4269	23.1734	23.7378	E7FGL2;A0A2R8Q904	E7FGL2;A0A2R8Q904		arfgef1
	21.7377	22.1714	23.2347	22.5412	22.8096	22.0009	F1R781;A0A2R8Q906	F1R781;A0A2R8Q906		lcmt1
	22.4656	24.9311	22.7073	25.5455	21.4549	25.7605	A0A2R8Q938	A0A2R8Q938
	28.5636	28.2236	28.5366	28.6036	28.7069	27.8643	F1Q9P6;Q6DEH8;R4GED3;A0A2R8Q954	F1Q9P6;Q6DEH8;R4GED3;A0A2R8Q954		sh3bgr
	24.5679	24.7757	24.9045	24.9627	25.2691	25.008	A0A2R8Q971;F1R6L8;F1R3C8	A0A2R8Q971;F1R6L8
	23.1322	23.7997	23.5515	23.6808	23.9188	24.0625	A0A2R8Q976;F1Q8N0;E9QCI4	A0A2R8Q976;F1Q8N0;E9QCI4		dhrs2
	24.4628	24.5912	24.8806	24.6071	24.6981	24.4257	E7FGG7;A0A2R8Q9A2;F1R1L9;E7EZV6;X1WHH7	E7FGG7;A0A2R8Q9A2;F1R1L9;E7EZV6;X1WHH7		sun1
	23.5134	23.7654	22.8033	23.6031	22.5581	23.6218	A0A2R8Q9B1;Q29RB4	A0A2R8Q9B1;Q29RB4	Olfactomedin-like protein 3A	olfml3a	Putative Matrisome
	24.7044	25.658	25.5466	24.8459	25.0962	24.2855	A0A2R8Q9D2;A0A2R8QHZ3;A0A0G2L354	A0A2R8Q9D2;A0A2R8QHZ3;A0A0G2L354
	28.63	28.6987	28.466	28.607	28.8853	29.5424	A0A2R8Q9E0;A0JMN8;A9C3S2;A9C3S3	A0A2R8Q9E0;A0JMN8	Oxysterol-binding protein	osbpl9
	27.294	26.9367	27.4721	27.8095	28.3154	27.533	A0A2R8Q9F2	A0A2R8Q9F2
	29.992	29.9893	29.7498	29.9578	29.9632	30.1527	Q6PBZ1;A0A2R8Q9K6	Q6PBZ1;A0A2R8Q9K6		rpl7a
	26.8736	28.0237	27.5153	27.6451	27.0149	27.8056	A0A2R8Q9K7;A0A140LG50;A0A2R8Q483	A0A2R8Q9K7;A0A140LG50;A0A2R8Q483
	24.3566	25.3086	24.6406	24.6963	23.9904	24.8729	A0A2R8Q9P1	A0A2R8Q9P1
	22.3468	22.3825	22.8464	20.686	22.8621	20.3211	A0A2R8Q9Q2;Q803M5	A0A2R8Q9Q2;Q803M5	Protein saal1	saal1
	25.6637	25.5412	25.5617	25.6854	25.0775	25.3591	E9QGA3;A0A2R8Q9T2;A4IG32;F1QD29	E9QGA3;A0A2R8Q9T2;A4IG32	Calcium uptake protein 1, mitochondrial	micu1
	25.5625	25.7809	26.1695	24.489	25.0648	24.8885	A0A2R8Q9W0;Q6DH88	A0A2R8Q9W0;Q6DH88	Cytochrome c oxidase protein 20 homolog	cox20
	25.0638	24.8258	24.8467	24.7389	24.538	24.6995	A0A2R8QA26;F1R935	A0A2R8QA26;F1R935		ncapd3
	24.716	25.438	24.4314	25.751	24.9836	25.3361	A0A2R8QAE4;A0A2R8Q8U9	A0A2R8QAE4;A0A2R8Q8U9
	25.8086	25.6656	26.4449	25.9602	26.0345	25.9392	A0A2R8QAF3;Q1MT71	A0A2R8QAF3;Q1MT71		sh3gl1a
	23.9668	27.2425	24.9566	26.1861	24.5671	26.3801	A0A2R8QAL8;E7F5U2	A0A2R8QAL8;E7F5U2		igsf10	Core matrisome	ECM Glycoproteins
	25.4912	25.4851	24.8829	24.9271	24.3279	25.2268	A0A2R8QAN0;A0A2R8RHN4;A9C3R9	A0A2R8QAN0;A0A2R8RHN4;A9C3R9	All-trans-retinyl ester 13-cis isomerohydrolase	rpe65b
	22.8237	23.7331	25.0914	23.624	23.0081	24.2239	Q502M2;A0A2R8QAR5;X1WDJ0;X1WHG2	Q502M2;A0A2R8QAR5		tmed8
	24.7065	24.3883	23.6502	24.472	24.5326	24.7371	A0A2R8RWL4;A0A2R8QAU3	A0A2R8RWL4;A0A2R8QAU3
	24.3058	25.1138	24.3232	22.9963	24.5834	24.6942	A0A2R8QAX6	A0A2R8QAX6
	27.9921	26.5467	28.011	26.9338	28.1614	27.0426	A0A2R8QB14;REV__E7FFM2	A0A2R8QB14
	21.8193	23.097	23.1803	23.4679	23.4107	22.9911	E7FD72;A0A2R8RR17;A0A2R8QB18;E9QC12	E7FD72;A0A2R8RR17;A0A2R8QB18;E9QC12	Ubiquitin carboxyl-terminal hydrolase	usp28
	23.886	23.9468	23.7718	24.1327	24.6854	24.2046	A0A2R8QB39	A0A2R8QB39
	23.5777	23.204	23.9276	23.8665	23.7631	23.9841	Q6PFJ9;A0A2R8QB49;A0A2R8Q4G8	Q6PFJ9;A0A2R8QB49;A0A2R8Q4G8	E3 ubiquitin-protein ligase arih1	arih1
	25.8839	26.3351	26.1245	26.3233	25.1554	26.4842	A0A2R8QB62;A0A2R8QJ20;A0A2R8Q869	A0A2R8QB62;A0A2R8QJ20
	23.3605	23.9627	23.5814	24.2213	23.8788	23.8357	A0A2R8QB75;F1REB9	A0A2R8QB75;F1REB9		tmf1
	26.1958	24.0521	26.5494	23.5774	26.6564	24.9522	A0A2R8QB80	A0A2R8QB80
	22.0869	23.4535	22.7971	23.3748	23.5772	24.0449	A0A2R8QBD4;E7F1H9	A0A2R8QBD4;E7F1H9		ythdf2
	24.9756	25.0714	25.4525	25.1329	24.7739	23.7414	A0A2R8QKR3;A0A2R8QBG3;F1QV15;A0A2R8RSX9	A0A2R8QKR3;A0A2R8QBG3;F1QV15		vtg6
	25.2157	25.5949	25.4722	25.4337	25.5429	25.9129	F1R3V1;A0A2R8QBK5	F1R3V1;A0A2R8QBK5	Ribosomal protein S6 kinase	rps6kb1b
	28.593	28.3093	27.7893	28.8336	28.4158	28.153	A0A2R8QBL5;E9QFR8;E9QCQ2	A0A2R8QBL5;E9QFR8		actn2b
	28.4176	28.4032	28.6173	28.9071	28.5721	28.6915	A0A2R8QBN1;Q6Q421	A0A2R8QBN1;Q6Q421		rps15
	25.8308	25.7253	25.8085	26.1889	26.0689	25.6787	A0A2R8QBW4;F1QVK5;Q6TGW5	A0A2R8QBW4;F1QVK5;Q6TGW5	Osteoclast-stimulating factor 1	ostf1
	25.4575	25.6204	24.5827	25.1051	24.3873	25.1514	F6NYT7;A0A2R8QC13;B0V1T0	F6NYT7;A0A2R8QC13;B0V1T0	Glutathione peroxidase	gpx1a
	23.953	24.0779	24.2674	24.388	24.1454	23.8321	A0A2R8QC51;F1QN42	A0A2R8QC51;F1QN42		si:dkey-240h12.4
	29.7443	29.7306	29.9261	29.7329	29.7486	30.0368	A0A2R8QC66;F1Q9T9;F1QGI3	A0A2R8QC66;F1Q9T9;F1QGI3		rpl23a
	27.6169	28.194	28.7385	27.8621	28.4111	27.5614	A0A2R8QC80;A0A2R8RXQ4;A0A2R8QJD8;A0A2R8QJ00	A0A2R8QC80;A0A2R8RXQ4;A0A2R8QJD8;A0A2R8QJ00
	26.3379	25.9213	25.5104	25.6698	25.3138	25.7104	B3DGV3;F6NQT3;Q1LXH1;A0A2R8QCK3;A0A1D5NSU2;A0A2R8Q2C4;A0A2R8QCG2;F8W4E6;B3DJR5;A0A2R8QKD7;Q7T289;Q9PTS6	B3DGV3;F6NQT3;Q1LXH1;A0A2R8QCK3		tle3a
	27.2847	27.4766	28.3212	26.2972	26.4851	27.4383	A0A2R8QCR5	A0A2R8QCR5
	22.996	22.592	22.4861	22.5954	22.3151	22.5727	A0A2R8QD01;Q7T2D4	A0A2R8QD01;Q7T2D4	Endoplasmic reticulum-Golgi intermediate compartment protein 2	ergic2
	23.3196	23.808	23.9032	24.9077	23.3307	24.0099	A0A2R8QDB4	A0A2R8QDB4
	25.8724	26.5914	26.1305	25.9685	25.7494	26.3388	A0A2R8QDC7	A0A2R8QDC7
	24.5515	25.2176	23.2767	24.2989	24.6861	25.045	F1R7A8;A0A2R8QDG3	F1R7A8;A0A2R8QDG3		abcb5
	23.9648	24.997	23.9618	23.76	23.7191	23.9246	E7F6N2;A0A2R8QDG4	E7F6N2;A0A2R8QDG4
	23.8743	24.1952	24.5513	24.2093	24.1693	24.2849	F1QIQ2;A0A2R8QDI1;A0A2R8RY29	F1QIQ2;A0A2R8QDI1		bag6
	22.4766	22.5138	22.1451	22.2649	23.0772	22.6076	A0A2R8QU80;F1QVV9;F1Q9F0;A0A2R8QDM4;Q6PNC5;F6NJ58;F8W419;F1RAL6	A0A2R8QU80;F1QVV9;F1Q9F0;A0A2R8QDM4;Q6PNC5;F6NJ58		epb41l5
	27.1826	26.7657	25.4916	26.0658	22.5411	27.6294	A0A2R8QDR5;E7F1R9	A0A2R8QDR5;E7F1R9		arhgap27l
	23.7332	23.9104	23.5796	24.5541	24.218	23.9571	F1QBU9;A0A2R8QDS2	F1QBU9;A0A2R8QDS2		casp6
	25.1064	25.1439	25.2789	25.2512	25.4415	25.2277	E7EY13;A0A2R8QDT4	E7EY13;A0A2R8QDT4	Choline dehydrogenase	chdh
	28.3413	28.7254	28.6197	28.6264	28.5216	28.8843	A0A2R8QDV2	A0A2R8QDV2
	24.1471	23.9428	24.1883	23.6606	24.8845	24.2508	A0A2R8QE30;F1QEZ5	A0A2R8QE30;F1QEZ5		slc27a1a
	25.7105	25.4701	25.5329	25.8739	25.8559	25.9077	Q9DGE2;A0A2R8QE41;A0A2R8Q3H6	Q9DGE2;A0A2R8QE41;A0A2R8Q3H6	Mitogen-activated protein kinase 14A	mapk14a
	22.6486	22.477	22.7321	22.4137	21.8465	22.1406	F1QN47;A0A2R8QE52;A0A2R8QEF7;F1R3U5	F1QN47;A0A2R8QE52;A0A2R8QEF7		rnaseh2b
	24.0868	24.1077	24.7442	24.2295	24.0221	24.5987	A0A2R8QE54;E9QF30	A0A2R8QE54;E9QF30		si:dkey-82j4.2
	25.506	27.522	25.1379	27.3873	26.5674	27.1122	A0A2R8QE60;Q5PZ43;F8W4Z1	A0A2R8QE60;Q5PZ43;F8W4Z1	Xin actin-binding repeat-containing protein 1	xirp1
	25.5706	26.2386	25.9133	26.7182	26.3845	26.4143	A0A2R8QGL3;E7FEK9;A0A2R8QEB2;A0A2R8QT36;A0A2R8QTW5	A0A2R8QGL3;E7FEK9;A0A2R8QEB2;A0A2R8QT36;A0A2R8QTW5		golga4
	23.0613	23.3882	22.4427	22.5193	22.6683	23.1176	A5D6T0;A0A2R8QEF2	A5D6T0;A0A2R8QEF2		vps16
	25.5171	25.5146	25.1645	25.6727	25.0744	25.5407	A0A2R8QEG8;F1QTC1;F1Q5V4;A0A2R8Q731;E9QIB8	A0A2R8QEG8;F1QTC1;F1Q5V4;A0A2R8Q731		stau1
	24.7444	23.9783	24.3629	23.8532	24.0256	23.9153	B0V225;B0V224;Q6P007;A0A2R8QEZ7;B0V226;A0A2R8QJK6	B0V225;B0V224;Q6P007;A0A2R8QEZ7;B0V226;A0A2R8QJK6	DCN1-like protein	dcun1d2a
	24.1557	24.7962	24.003	23.9678	23.95	23.7326	A0A2R8QF15;Q6PSS4;F1QY33	A0A2R8QF15;Q6PSS4;F1QY33		gabarapa;LOC793200
	24.6987	24.4405	24.6229	23.9257	23.9584	24.2318	A0A2R8QF30	A0A2R8QF30
	25.8433	25.1544	25.7514	25.4209	25.5978	25.5847	F1QM53;A0A2R8QF86;F8W4V5;E9QGB4	F1QM53;A0A2R8QF86;F8W4V5;E9QGB4		iscub
	22.2266	22.3617	22.5424	22.8912	22.3852	23.2219	A0A2R8QF89;Q6IQG3;U3JAX7	A0A2R8QF89;Q6IQG3		fntb
	23.4293	23.5372	22.8543	23.2564	24.038	22.9148	A0A2R8QFB5	A0A2R8QFB5
	22.0579	22.9899	21.6544	22.5044	22.6278	23.2867	A0A2R8QFG7;A0A0R4IR17	A0A2R8QFG7;A0A0R4IR17
	24.7844	23.7441	23.1166	23.0784	23.23	23.8052	A0A2R8QFH1	A0A2R8QFH1
	22.6263	23.3365	23.5921	23.86	24.3772	24.179	A0A2R8QFI9	A0A2R8QFI9
	25.2669	25.331	24.9294	25.1986	24.7995	25.555	B0S627;A0A2R8QFM1;F1QZ57;F6NTM3;E7FE61;F1QB76;F6NQ93;F6P3Y7;F6NPA6	B0S627;A0A2R8QFM1;F1QZ57;F6NTM3;E7FE61;F1QB76;F6NQ93;F6P3Y7		puf60a
	27.4788	26.6951	27.45	26.932	27.6829	26.9759	A0A2R8QFM8;A8DZ95	A0A2R8QFM8;A8DZ95		dpysl2b
	26.0829	26.1042	25.978	26.3262	26.2972	26.2986	A0A2R8QFT7;Q6TGY8	A0A2R8QFT7;Q6TGY8	ER membrane protein complex subunit 2	emc2
	23.0456	22.9377	22.7639	21.8401	22.8294	23.0668	Q6PHV0;A0A2R8QFW8;A0A0R4IXG8	Q6PHV0;A0A2R8QFW8;A0A0R4IXG8		stx3a
	24.6005	24.7179	24.6688	24.6436	24.3283	24.7	A0A2R8QG02;E7F4M2;F1QJ36;F1QQ67	A0A2R8QG02;E7F4M2;F1QJ36		atrx
	22.8357	22.5769	23.147	23.348	23.8783	24.4238	E7F263;A0A2R8QG07;F1RCV1;A0A0R4I9Z3	E7F263;A0A2R8QG07;F1RCV1		cgna
	24.5733	23.9216	24.493	24.4623	24.2671	24.3983	A0A2R8QG76	A0A2R8QG76
	23.7664	23.7984	23.2781	23.7898	24.2094	24.3124	Q7ZVF2;A0A2R8QG82;A0A0R4ITW5	Q7ZVF2;A0A2R8QG82;A0A0R4ITW5	Glutamine synthetase	glulb
	23.1507	24.1799	23.2294	23.6896	23.8951	23.9068	A0A2R8QGA5;Q6DHU4	A0A2R8QGA5;Q6DHU4	Pre-mRNA-splicing factor 38A	prpf38a
	24.8962	24.5016	24.9179	24.5019	24.5757	24.8042	X1WER2;A0A2R8QGC0;E9QDS5	X1WER2;A0A2R8QGC0;E9QDS5		uba5
	23.6546	23.99	23.5844	23.5318	23.6892	23.9888	A0A2R8QGJ2;F1RC64	A0A2R8QGJ2;F1RC64	Glutathione synthetase	gss
	25.6633	24.8951	25.7827	25.5776	25.5722	25.823	Q5PR60;A0A2R8QGJ9	Q5PR60;A0A2R8QGJ9		ube2kb
	29.4419	29.3072	29.251	29.2039	29.4583	29.0909	A0A2R8QGK7;A0A0R4IH35	A0A2R8QGK7;A0A0R4IH35
	23.5224	23.8306	23.4218	23.7126	23.5007	23.774	F1QF98;A0A2R8QGL1	F1QF98;A0A2R8QGL1		rbm19
	24.4315	25.5614	25.8893	25.0899	24.9567	25.4929	A0A2R8QGR2;E7FAE9;E9QBU8;A0A2R8QK51;E9QFC7	A0A2R8QGR2;E7FAE9;E9QBU8;A0A2R8QK51		si:ch211-285f17.1
	23.8313	24.304	24.3467	24.3604	24.348	24.4464	F1RAV6;A0A2R8QGR5;B0R0I0;F1QQ73;F1QFN9;B0R0H9	F1RAV6;A0A2R8QGR5		acin1a
	25.2418	25.3445	25.2142	25.2339	25.3261	25.4597	F1Q8H6;A0A2R8QGS9	F1Q8H6;A0A2R8QGS9		ech1
	27.9253	27.9386	27.7235	28.4357	27.6229	28.1547	F1RCH1;A0A2R8QGZ6	F1RCH1;A0A2R8QGZ6	Anoctamin	ano10a
	25.8993	26.3925	26.5042	26.767	27.5156	26.7283	F1R801;A0A2R8QH26;F1Q6T6;A0A2R8RT66	F1R801;A0A2R8QH26;F1Q6T6;A0A2R8RT66		wnk1b
	23.4145	22.957	23.2403	23.1854	23.2777	23.4934	Q5XJE1;A0A2R8QH61	Q5XJE1;A0A2R8QH61		cutc
	22.3581	22.9718	23.2888	23.1721	23.1612	23.0738	E7FH23;A0A2R8QH80;A0A2R8PZY7	E7FH23;A0A2R8QH80;A0A2R8PZY7		afap1l2
	23.6956	24.4627	24.0581	24.0681	24.3635	24.3721	A0A2R8QH86;U3JAZ6	A0A2R8QH86;U3JAZ6		zgc:195081
	24.65	24.6851	24.443	24.5335	24.2439	24.8883	A0A2R8QH90	A0A2R8QH90
	25.4787	24.7548	25.7599	24.8151	25.2225	25.0586	A0A2R8QHD1;F1QS28	A0A2R8QHD1;F1QS28		hnrnpa0a
	22.6339	23.4009	23.1697	22.9098	23.4686	23.4029	F1R8B7;A0A2R8QHF5;Q5XJP1	F1R8B7;A0A2R8QHF5;Q5XJP1	Protein TSSC1	tssc1
	23.1546	22.7282	23.0928	22.8332	23.2162	22.8517	A0A2R8QMT2;A0A2R8QHJ3;A0A2R8QBE3;E7EYD9	A0A2R8QMT2;A0A2R8QHJ3;A0A2R8QBE3;E7EYD9		wdr7
	27.3388	27.1935	27.1801	27.0784	27.2232	27.0727	A0A2R8QHK1;F1Q8A5;A0A2R8QRA0	A0A2R8QHK1;F1Q8A5;A0A2R8QRA0		hnrnpd
	29.2755	29.1346	29.2374	29.6822	29.406	29.0808	A0A2R8QHK5;Q6TNS5;E9QG86;E9QCD6	A0A2R8QHK5;Q6TNS5;E9QG86;E9QCD6		MLC3SM;zgc:153867
	23.3102	22.4322	23.4692	23.9739	24.0636	23.4573	A0A2R8QHL7;A0A0R4IDE4	A0A2R8QHL7;A0A0R4IDE4
	22.2358	26.3871	21.9999	26.2429	22.0959	25.9256	A0A2R8QHQ0;Q6GMI0	A0A2R8QHQ0;Q6GMI0	Serine protease HTRA1A	htra1a	Matrisome-associated	ECM Regulators
	25.5631	25.3168	25.3266	25.0887	25.7697	25.629	A0A2R8QHQ4;Q6DRD0;X1WHE2	A0A2R8QHQ4;Q6DRD0		ebna1bp2
	26.5315	26.9638	26.2209	26.3126	26.2631	26.6433	A0A2R8QHT3;X1WEL5;F1R984	A0A2R8QHT3;X1WEL5;F1R984		ubr4
	23.2757	23.4511	22.9352	23.2389	23.7607	23.7468	F1QVT4;A0A2R8QHT5	F1QVT4;A0A2R8QHT5		fam169aa
	24.2845	24.8027	24.3129	24.5358	24.5177	24.6914	A0A2R8QHV3;A0A2R8QI13;B0V0W5	A0A2R8QHV3;A0A2R8QI13;B0V0W5		prmt3
	29.3109	30.1188	28.0253	29.2109	24.8286	27.8693	F1R9P3;A0A2R8QHZ8;F1QRA6;A0A2R8Q4F8;A3KPN8;A0A2R8QAK1	F1R9P3;A0A2R8QHZ8;F1QRA6;A0A2R8Q4F8;A3KPN8	Tetratricopeptide repeat protein 38	ttc38
	27.6911	27.8665	27.7166	27.6871	27.7682	27.5434	A0A2R8QI00;Q1LX53;K7DYE9	A0A2R8QI00;Q1LX53;K7DYE9		bcl2l13
	25.9922	25.08	24.9882	25.8211	25.6167	25.6928	A0A2R8RRP1;A0A2R8QI04;A0A2R8QJV0;E7F4K5;A0A2R8QN51;A0A2R8QJA9	A0A2R8RRP1;A0A2R8QI04;A0A2R8QJV0;E7F4K5;A0A2R8QN51		CABZ01073118.1
	23.7446	22.9992	24.3742	23.5908	23.5157	23.4109	A0A2R8QI05;Q4G5V9	A0A2R8QI05;Q4G5V9	Reticulon	rtn4a
	23.8989	23.455	24.3705	25.2343	22.581	22.536	A0A2R8QI45;F1RBS8;F1QTE3	A0A2R8QI45;F1RBS8;F1QTE3		add2
	27.1288	27.032	27.1159	27.4046	27.5659	27.2838	Q6IQK2;A0A2R8QI56	Q6IQK2;A0A2R8QI56		ube2l3a
	28.4652	28.1851	28.5256	28.3092	28.8352	28.1553	A0A2R8QI77;Q1L8A2	A0A2R8QI77
	22.8519	23.499	23.8352	23.6517	23.7243	23.7631	E7F6P6;A0A2R8QIE9	E7F6P6;A0A2R8QIE9		prune
	24.0854	24.1848	24.4299	24.5351	24.0235	24.4994	F1QNZ7;F1QPX8;E7EZ71;A0A2R8QRM4;F1QK22;A0A2R8QIG9;A0A2R8Q1Q5;A0A0R4IN92	F1QNZ7;F1QPX8;E7EZ71;A0A2R8QRM4;F1QK22;A0A2R8QIG9		pbrm1l
	23.591	23.8423	23.2857	23.8811	23.2552	23.4142	B8A5I1;A0A2R8QIJ9;A8WE67	B8A5I1;A0A2R8QIJ9;A8WE67	KIF1-binding protein homolog	kif1bp;kbp
	29.6586	29.4993	29.3074	29.6394	29.5486	29.7542	A0A2R8QIK4;P83571	A0A2R8QIK4;P83571	RuvB-like 2	ruvbl2
	25.3493	25.3649	25.8137	25.3147	25.0138	25.0336	A4QNW4;A0A2R8QIR3	A4QNW4;A0A2R8QIR3		cdnf
	22.8097	23.3703	22.9052	23.4452	23.3788	23.5114	A0A2R8QIT4;Q9PTH5	A0A2R8QIT4;Q9PTH5		psme1
	25.2511	25.6336	25.3815	25.527	25.5862	25.4467	A0A2R8QIY5;F1R444;A0A0J9YJ54	A0A2R8QIY5;F1R444	Protein kinase C	prkca
	24.9107	24.8828	25.2203	24.61	24.7692	25.0938	Q90XH2;A0A2R8QIZ3	Q90XH2;A0A2R8QIZ3		meis1b
	26.2358	26.552	26.485	26.8424	26.4437	26.4768	A0A2R8QMB7;A0A2R8QIZ6;B0UXL2;A0A2R8RLN3;A0A2R8Q9X5;F6NIA7	A0A2R8QMB7;A0A2R8QIZ6;B0UXL2;A0A2R8RLN3;A0A2R8Q9X5;F6NIA7	Isocitrate dehydrogenase [NADP]	idh1
	25.6953	25.3549	25.3486	25.4306	25.0566	25.7004	A0A2R8QJ22;A0A2R8PV37;X1WFW5;B0S7S0	A0A2R8QJ22;A0A2R8PV37;X1WFW5;B0S7S0		cntnap2b
	25.1575	25.3504	25.336	25.5993	25.9823	25.5788	A0A2R8QJ25;F1QRN1	A0A2R8QJ25;F1QRN1		tmem119b
	24.9895	25.3822	25.1731	25.228	25.0897	25.4263	X1WCS8;B8JMJ5;A0A2R8QJ57	X1WCS8;B8JMJ5;A0A2R8QJ57		si:ch1073-55a19.2
	28.7143	28.6062	28.786	28.959	29.3202	28.874	F1R3I6;A0A2R8QJ70	F1R3I6;A0A2R8QJ70		setb
	26.8469	26.678	27.0464	26.9114	26.5655	26.8317	F1RD40;A0A2R8QJA3;A0A2R8RW25	F1RD40;A0A2R8QJA3		mycbp2
	27.5484	26.9173	27.4432	27.0466	27.028	26.3018	Q561X9;A0A2R8QJG5;Z4YIQ5	Q561X9;A0A2R8QJG5;Z4YIQ5	3-hydroxybutyrate dehydrogenase type 2	bdh2
	24.375	25.0759	24.5766	25.3576	24.5578	25.1923	A0A2R8QJH4;F1Q4P9;A2BIP1	A0A2R8QJH4;F1Q4P9;A2BIP1		atp2a3
	25.3303	25.3295	25.3862	25.1893	25.3065	25.474	A0A2R8QJJ3;F1RB89	A0A2R8QJJ3;F1RB89		dync1li2
	26.5365	24.6852	25.1766	24.8017	25.5599	24.6557	A0A2R8QJL9	A0A2R8QJL9
	23.7522	24.3074	23.7397	24.2978	23.7718	23.4383	A0A2R8QJS5;Q7ZWF0	A0A2R8QJS5;Q7ZWF0	mRNA export factor	rae1
	24.8883	25.188	24.0642	25.1527	25.0436	25.8877	F1R0R6;A0A2R8QJU6	F1R0R6;A0A2R8QJU6		ptgs1
	26.0862	25.6178	23.9554	24.3829	26.7253	23.7327	A0A2R8QK17	A0A2R8QK17
	27.0161	26.5603	27.1717	24.1896	26.0848	25.8938	A0A2R8QK31;F1QTP7	A0A2R8QK31;F1QTP7		myoz3a
	24.2495	24.2179	24.0591	24.0289	24.1733	24.1879	Q5SNQ3;A0A2R8QK48	Q5SNQ3;A0A2R8QK48		nrbp1
	26.7601	25.0029	25.4954	24.324	24.3199	24.4868	A0A2R8QK55;Q0P436	A0A2R8QK55;Q0P436	Transmembrane protein 14C	tmem14c
	28.1989	27.4908	28.0551	28.3185	28.494	28.1348	A0A2R8QK78;F1QFM9;A0A2R8Q3K1	A0A2R8QK78;F1QFM9		vcanb	Core matrisome	Proteoglycans
	26.7353	26.8646	26.3489	26.6608	26.6854	26.9085	F1QEB4;A0A2R8QK93;A0A2R8RPN8;A0A0J9YJJ9	F1QEB4;A0A2R8QK93;A0A2R8RPN8		ssrp1a
	26.1545	26.611	26.1402	26.5357	26.3839	26.5866	A0A2R8QKB4;A0A2R8RZF2;A0A2R8Q5E6;A0A2R8RN51;G1K2E7;Q90275	A0A2R8QKB4;A0A2R8RZF2;A0A2R8Q5E6;A0A2R8RN51;G1K2E7;Q90275	Cadherin-2	cdh2
	25.7731	25.4097	25.8419	25.6303	25.5584	25.4665	F1QBQ8;A0A2R8QKD1;A0A2R8Q2X2;F1Q9I6	F1QBQ8;A0A2R8QKD1;A0A2R8Q2X2		slmapb
	23.156	24.1268	23.2106	24.2172	23.9795	24.0069	A0A2R8QKI9	A0A2R8QKI9
	27.5351	27.0591	27.7473	27.6251	27.8088	27.025	A0A2R8QKP3;B3DJR0	A0A2R8QKP3;B3DJR0		cmya5
	23.7985	24.6203	22.976	24.5869	24.3005	24.1435	A0A2R8QKU0;F1REE8;F1QI20;F1R5F2;B8A4X0	A0A2R8QKU0;F1REE8		trip11
	24.4411	24.3653	24.8143	24.5877	24.6282	24.551	E7F419;A0A2R8QKV2;X1WHI6;F1QRA8	E7F419;A0A2R8QKV2;X1WHI6		paplna	Core matrisome;Core matrisome	ECM Glycoproteins;ECM Glycoproteins
	24.263	27.9106	24.4894	26.1507	26.8065	26.3421	B3DJA6;A0A2R8QKW1	B3DJA6;A0A2R8QKW1		cox7b
	23.0464	23.7532	23.2074	23.8396	23.5752	23.674	F1R8U1;A0A2R8QKX7	F1R8U1;A0A2R8QKX7		mospd2
	22.843	23.4769	23.2406	22.3205	23.5386	23.557	A0A2R8QLX7;A0A2R8QKY7;E7FEE9;E9QEN2;F1R9M0	A0A2R8QLX7;A0A2R8QKY7;E7FEE9;E9QEN2		im:7155308
	25.7894	23.9641	24.0641	24.2205	24.2114	25.0436	A2AV34;A0A2R8QKY8	A2AV34;A0A2R8QKY8		coq9
	23.1153	23.4383	23.5333	23.368	22.8757	24.2074	F1R870;A0A2R8QL12;F1R869	F1R870;A0A2R8QL12;F1R869		ncoa6
	24.8107	24.7452	24.3634	24.8494	24.2565	24.7949	F1QZU5;A0A2R8QL35	F1QZU5;A0A2R8QL35	Tyrosine-protein phosphatase non-receptor type	ptpn11a
	24.7369	25.4799	25.1634	25.9085	25.1544	25.7881	A0A2R8QL48;Q7ZV94	A0A2R8QL48;Q7ZV94		mob1ba
	24.1918	24.2064	24.4666	24.5385	25.5999	24.9334	A0A2R8QL59;Q90Y50	A0A2R8QL59;Q90Y50	Coxsackievirus and adenovirus receptor homolog	cxadr
	26.2999	26.5899	26.3391	26.9295	26.5427	26.6633	F1Q4Q4;A0A2R8QL83	F1Q4Q4;A0A2R8QL83	Lipase maturation factor	lmf2b
	26.6196	26.6748	26.8903	26.8154	26.3053	26.3835	A0A2R8QLD4;F1R2U1;Q5U3I0	A0A2R8QLD4;F1R2U1;Q5U3I0	Sorting and assembly machinery component 50 homolog B	samm50l;samm50b
	22.7232	22.6587	22.1356	22.9268	23.1215	22.2608	A0A2R8QLG0;Q0P426	A0A2R8QLG0;Q0P426	Spindle and kinetochore-associated protein 2	ska2
	24.2468	24.1414	24.3401	23.9326	24.3455	23.8758	A0A2R8QLI3;E9QDQ8;F1R1S5	A0A2R8QLI3;E9QDQ8;F1R1S5		mrpl18
	24.267	24.8407	23.9604	25.2853	24.0033	24.9065	A0A2R8QLK0;E7FF26;E9QCP7;F1Q8I3	A0A2R8QLK0;E7FF26;E9QCP7		esyt2a
	26.9002	27.3962	26.7041	27.0376	26.7837	27.3042	F1QUW4;A0A2R8QLL5	F1QUW4;A0A2R8QLL5		hyou1
	25.4387	25.9151	25.4984	25.7949	25.7018	26.0112	A0A2R8QLN9;E7F2J5;Q7ZW40;A0A0R4IC30;A0A0R4IRG3	A0A2R8QLN9;E7F2J5;Q7ZW40		uso1
	23.4566	23.3092	23.7489	23.2322	23.5077	24.0546	A0A2R8QLT7;B8A611;A1L251	A0A2R8QLT7;B8A611;A1L251	Cytosolic endo-beta-N-acetylglucosaminidase	engase
	23.9367	23.309	22.9822	23.6405	22.9091	23.7043	A0A2R8QLV3;Q5RHV1;Q7ZW13	A0A2R8QLV3;Q5RHV1;Q7ZW13		tnpo3
	23.309	23.5982	23.9699	22.9463	22.9279	22.8458	A5PN19;A0A2R8QLY3;A0A2R8Q5V2;F1QSP9;F1QQI7;A0A2R8QHS7;A0A2R8Q8Q5	A5PN19;A0A2R8QLY3;A0A2R8Q5V2		zgc:163098
	26.1969	26.4246	26.5714	26.2844	26.144	26.2513	E7F9Y7;A0A2R8QM09	E7F9Y7;A0A2R8QM09		abhd10b
	23.5702	24.2992	24.0447	24.1264	23.4711	24.2681	E7FDW7;A0A2R8QM38;R4GDQ6	E7FDW7;A0A2R8QM38		nlrx1
	25.5531	25.9115	25.732	25.3663	25.4615	25.8106	A0A2R8QM73;B0V1L8;A0A2R8QP51	A0A2R8QM73;B0V1L8;A0A2R8QP51		dpp9
	23.0682	23.8791	23.1778	24.3055	23.8034	23.6506	F1QA18;A0A2R8QM99	F1QA18;A0A2R8QM99		appl1
	26.9278	27.5003	26.9888	27.7216	27.2487	27.4577	A0A2R8QMD9;A2BGU5	A0A2R8QMD9;A2BGU5		lrpap1
	24.7775	24.7465	24.439	24.8295	24.6425	24.6772	Q7ZTU4;A0A2R8QMI4;E9QE47;E9QCS6	Q7ZTU4;A0A2R8QMI4;E9QE47		pafah1b3
	25.7537	25.8991	24.9646	25.5861	25.792	25.7814	Q4V9N9;A0A2R8QMK8;E9QJN5;A0A2R8QPH1	Q4V9N9;A0A2R8QMK8;E9QJN5;A0A2R8QPH1		eif1axb
	26.536	26.4887	26.4803	26.5134	26.5346	26.2045	A0A2R8QMM2;U3JA51	A0A2R8QMM2;U3JA51		vwa2	Core matrisome	ECM Glycoproteins
	22.9555	22.3907	23.143	23.561	22.6645	22.2996	A0A2R8QMM3;A0A0R4IU56	A0A2R8QMM3;A0A0R4IU56
	24.3373	25.0161	24.8186	25.051	25.0358	24.8424	A0A2R8QMR4;F1R5C2;F1R961;Q7T175	A0A2R8QMR4;F1R5C2;F1R961;Q7T175		acot9.1
	23.6501	23.2677	23.0544	23.4261	22.9179	22.7461	A0A2R8QMT1	A0A2R8QMT1
	27.279	27.8368	27.4835	27.1318	27.0241	27.4434	A0A2R8QMV0	A0A2R8QMV0
	25.426	25.4524	25.4644	25.5986	25.4879	25.5953	A0A2R8QMV5;F1REL9;F1QEB6	A0A2R8QMV5;F1REL9;F1QEB6		lamb1b	Core matrisome	ECM Glycoproteins
	26.0776	26.3659	25.7543	25.9862	26.0453	26.0729	A7YYE9;A0A2R8QMV9	A7YYE9;A0A2R8QMV9	Signal recognition particle subunit SRP68	srp68
	22.4503	23.0531	23.4185	23.1182	22.6158	23.5696	A0A2R8QMZ2;F1QX98	A0A2R8QMZ2;F1QX98		pex14
	27.3229	27.0626	27.1565	27.0772	27.2831	27.0975	A0A2R8RR15;A0A2R8QN11	A0A2R8RR15;A0A2R8QN11
	25.0456	25.0145	24.7215	24.7767	24.221	24.8808	A8E7S3;A0A2R8QN16	A8E7S3;A0A2R8QN16		sdr16c5a
	24.0463	26.8722	24.6277	23.6157	21.268	23.1243	A0A2R8QV67;A0A2R8QN47	A0A2R8QV67;A0A2R8QN47
	24.0232	23.9276	24.5048	23.5219	24.2317	23.0783	F1QZ15;A0A2R8QN58	F1QZ15;A0A2R8QN58		tprkb
	21.1471	23.51	23.1134	23.0623	23.0401	23.3376	Q1XHK0;A0A2R8RNZ4;A0A2R8QN75;F6PEW1;Q501U9	Q1XHK0;A0A2R8RNZ4;A0A2R8QN75;F6PEW1		nr3c1
	23.6328	23.4987	24.7366	23.6795	24.2193	22.7472	F1Q5K7;A0A2R8QN78;A0A2R8QU03;A0A2R8PWS1;B8A436;A0A2R8QP02;A0A0R4IW85;B8A437;A0A2R8RNW6;A0A2R8QNA6	F1Q5K7;A0A2R8QN78		sorbs2b
	25.1279	25.4259	22.3544	26.0086	24.3195	26.1928	A0A2R8QNB5;F8W4C7;F1Q9G3	A0A2R8QNB5;F8W4C7;F1Q9G3		emilin1b	Core matrisome	ECM Glycoproteins
	24.256	22.8114	24.4164	25.005	24.6013	22.7702	A0A2R8QNC7	A0A2R8QNC7
	25.2605	25.0886	24.9507	24.9893	25.0669	25.2544	A0A2R8QNE6;Q6NYE2;E9QGE3;E9QCP1	A0A2R8QNE6;Q6NYE2	Protein RCC2 homolog	rcc2
	28.0566	28.257	28.1045	28.3978	27.9994	28.3031	A0A2R8QNF0;Q7ZU99	A0A2R8QNF0;Q7ZU99	Transitional endoplasmic reticulum ATPase	vcp
	28.1685	27.5118	27.4809	27.5694	27.5212	27.7681	F1Q5H4;A0A2R8QNG9;F1Q8J5	F1Q5H4;A0A2R8QNG9		gale
	24.0567	24.1979	24.4518	24.2394	24.1384	24.4732	A9C3S0;A0A2R8QNN1	A9C3S0;A0A2R8QNN1		si:ch211-198n5.11
	25.4467	24.9957	25.7755	24.9031	25.3672	24.6905	F1QXQ9;F6P1Y9;A0A2R8QNU6	F1QXQ9;F6P1Y9;A0A2R8QNU6		acot13
	24.4896	24.8013	24.0969	24.652	23.9969	24.8095	A0A2R8QNV6	A0A2R8QNV6
	27.7823	28.4081	27.5088	28.1415	27.8306	28.4077	A0A2R8QNZ4;F1R7A2;A0A2R8QRR7	A0A2R8QNZ4;F1R7A2;A0A2R8QRR7		fam129bb
	24.8845	24.348	24.3403	24.4548	24.4992	24.7116	A5PKT0;A0A2R8QP28;A0A2R8S051;F1QS98;A0A0R4INR9;A0A0R4IVZ6	A5PKT0;A0A2R8QP28;A0A2R8S051;F1QS98;A0A0R4INR9		dlg3
	24.0586	24.5488	24.26	24.4602	24.5178	24.5862	A0A2R8QP40	A0A2R8QP40
	24.9028	25.1512	24.7356	24.7515	24.842	25.2055	F1REU6;A0A2R8QP47;Q6IQE1	F1REU6;A0A2R8QP47;Q6IQE1	Phosphatidylinositol 5-phosphate 4-kinase type-2 gamma	pip5k2;pip4k2c
	24.8914	25.8921	24.7155	24.686	24.6464	25.6454	A0A2R8QP95	A0A2R8QP95
	24.6806	24.4563	24.4919	24.2504	24.3369	24.3358	B5LZ08;A0A2R8QPB8;A0A0R4IAE1;F8W4P8	B5LZ08;A0A2R8QPB8		adrbk2	Core matrisome	ECM Glycoproteins
	26.8859	28.0653	26.6512	28.0347	26.7823	27.9838	B3DKC5;A0A2R8QPG3	B3DKC5;A0A2R8QPG3		lmna
	25.4447	24.7935	23.968	24.2697	24.3109	25.1776	A0A2R8QPR3;A0A0G2KN51	A0A2R8QPR3;A0A0G2KN51
	22.4743	23.2251	22.4773	23.1373	23.2352	23.1259	E7FGQ5;A0A2R8QPS2	E7FGQ5;A0A2R8QPS2		rpap1
	22.0535	22.7497	22.6679	22.2875	22.388	22.6324	A0A2R8QPU7;Q1LXK4;A0A2R8QF93;Q1LXK5	A0A2R8QPU7;Q1LXK4	Putative helicase mov-10-B.1	mov10b.1
	25.1723	25.707	25.31	25.5043	25.1986	25.8708	A0A2U3TVM3;A0A2R8QPW3;B0S6R1;T1ECV5	A0A2U3TVM3;A0A2R8QPW3;B0S6R1	Nck-associated protein 1	nckap1
	24.0408	24.1897	23.051	23.5254	23.4984	23.928	F1QFF9;A0A2R8QPX7;Q7ZVK4;E9QH92	F1QFF9;A0A2R8QPX7;Q7ZVK4;E9QH92	Vacuolar protein-sorting-associated protein 36	vps36
	23.0152	23.3888	23.0634	22.9562	23.0976	22.8187	A0A2R8QPY5;A8E7G5	A0A2R8QPY5;A8E7G5	Sideroflexin-4	sfxn4
	25.1693	26.8838	24.987	26.1467	22.2047	24.3356	A0A2R8QQ28;Q1MTC6;A0A2R8RHW2;A0A2R8RVB7;F1R2T3;A0A2R8RN02;A0A2R8QNH7;E9QFD8;A0A2R8RUJ6;F1R743	A0A2R8QQ28;Q1MTC6;A0A2R8RHW2;A0A2R8RVB7;F1R2T3;A0A2R8RN02;A0A2R8QNH7;E9QFD8		vtg7;vtg4
	24.8377	25.8766	24.8405	25.3245	24.8889	25.0998	A0A2R8QQI1	A0A2R8QQI1
	26.1818	26.0713	27.1783	27.1266	28.0309	26.8417	Q6PC01;F1RA98;A0A2R8QQM5	Q6PC01;F1RA98;A0A2R8QQM5		faua;faub
	27.3498	27.8827	27.3972	28.0142	27.5249	28.1865	Q803W9;A0A2R8QQS8	Q803W9;A0A2R8QQS8	Transgelin	tagln2
	25.5722	23.6431	24.8076	24.6865	24.1918	25.5325	E7F658;A0A2R8QR02	E7F658;A0A2R8QR02		LOC100007768
	25.0706	25.4161	24.5647	24.7307	24.4331	25.1933	F1RB69;A0A2R8QR48;Q6NY52;X1WDL2;X1WBR7	F1RB69;A0A2R8QR48;Q6NY52;X1WDL2	THO complex subunit 5 homolog	thoc5
	25.1886	24.7235	24.3308	24.1092	25.4047	24.7482	F1R9X3;A0A2R8QR71;Q90479	F1R9X3;A0A2R8QR71		nadl1.2
	25.0265	25.054	25.4177	24.0261	24.0341	24.8225	A0A2R8QRA7;A0A2R8QED3;Q1RLP6;F8W523	A0A2R8QRA7;A0A2R8QED3
	24.4003	24.7871	24.2055	24.3882	24.4406	24.8834	A0A2R8QRC0;E7FB37	A0A2R8QRC0;E7FB37		ptbp3
	29.2693	29.4754	29.371	29.6417	29.3911	29.7083	A3KPX2;A0A2R8QRC7;A3KPX1	A3KPX2;A0A2R8QRC7		abcf1
	23.301	23.6173	23.721	23.5553	23.5256	23.7766	A0A2R8QRF9;F1QNX7	A0A2R8QRF9;F1QNX7		upf3b
	25.3385	25.7919	25.4142	25.7262	25.3475	25.4577	A0A2R8QRI6;F1QJ75	A0A2R8QRI6;F1QJ75	NADH-cytochrome b5 reductase	cyb5r1
	26.9875	27.1971	27.1203	27.8844	27.8429	28.126	A0A2R8QRU4	A0A2R8QRU4
	24.005	24.2761	23.3181	23.2737	23.6919	23.9638	B0V1J9;A0A2R8QRW5	B0V1J9;A0A2R8QRW5		zgc:66350
	25.1386	23.092	23.9572	23.7014	23.6182	23.3884	A0A2R8QRY7;E7F2A3;F6P4R0	A0A2R8QRY7;E7F2A3;F6P4R0		fhod3a
	29.0032	28.0092	28.0097	28.7982	29.283	28.5141	B2CQD3;A0A2R8QS89	B2CQD3;A0A2R8QS89		npm2b
	25.3525	25.2094	25.1003	25.2138	25.0407	25.0322	A0A2R8QSA7	A0A2R8QSA7
	27.1024	27.371	27.1919	27.0859	26.7745	27.1082	A0A2R8QSC4;E7EYW2;A0A2R8QE79;A0A2R8PZF5;A0A2R8QHR8;X1WBT8	A0A2R8QSC4;E7EYW2;A0A2R8QE79;A0A2R8PZF5;A0A2R8QHR8		epn2
	26.3268	25.4075	25.2578	24.7768	25.6098	26.7032	A0A2R8QSL3;F6PEJ8	A0A2R8QSL3;F6PEJ8		si:ch211-74m13.1
	23.0702	20.7809	22.7673	21.9943	22.3977	22.188	A0A2R8QST3;E9QEB0;E7EZH0	A0A2R8QST3;E9QEB0;E7EZH0		znf385a
	23.9398	22.9313	24.3902	22.2252	23.8819	21.7492	A0A2R8QSU3	A0A2R8QSU3
	23.3577	23.6925	23.0786	24.1872	22.9113	24.2436	A0A2R8QSY4;F1R7C4;A0A2R8RSJ1	A0A2R8QSY4;F1R7C4;A0A2R8RSJ1		npr3
	34.8545	30.7626	32.3731	30.8012	33.4956	31.4627	A0A2R8QT01	A0A2R8QT01
	23.6195	24.4494	23.1725	24.0498	23.2946	23.9635	A0A2R8QT53;G0ZDN6;A3KPQ7	A0A2R8QT53;G0ZDN6;A3KPQ7	Transmembrane protein 2	tmem2
	23.9311	24.3209	23.1666	24.277	23.9682	24.2968	A0A2R8QT72;Q7ZVY3;Q6P0F1	A0A2R8QT72;Q7ZVY3;Q6P0F1		nfyc
	26.8409	27.4205	27.1044	27.2291	27.9009	27.3546	A0A2R8QT80;E7EXI3;A0A2R8QAD2;A0A2R8Q0L0	A0A2R8QT80;E7EXI3;A0A2R8QAD2;A0A2R8Q0L0		pkp4
	25.5485	25.101	25.9464	25.7827	25.769	25.8509	A2BFD8;A0A2R8S0F1;A0A2R8QTA1	A2BFD8;A0A2R8S0F1;A0A2R8QTA1		thy1
	25.3316	25.0887	25.317	25.4413	25.685	25.8304	E9QIQ3;A0A2R8QTE7;A0A2R8Q9H4;E9QEC4;A0A0R4IG74	E9QIQ3;A0A2R8QTE7;A0A2R8Q9H4		nup62l
	22.559	22.3317	23.3828	23.1661	23.3604	22.8146	E7FAE1;A0A2R8QTG9	E7FAE1;A0A2R8QTG9		znf618
	26.0049	25.7012	26.1158	26.126	25.9266	25.9227	A0A2R8QTH3;F1R3J0;Q568L5;E9QG13;E9QGW9;E9QFX1;E9QDZ5	A0A2R8QTH3;F1R3J0;Q568L5;E9QG13;E9QGW9;E9QFX1;E9QDZ5	Alcohol dehydrogenase [NADP(+)] B	akr1a1b
	33.8019	33.2556	33.8774	33.7332	33.8758	33.1594	O93409;A0A2R8QTL0;E9QJI5	O93409;A0A2R8QTL0;E9QJI5		mylpfa
	24.7366	24.6422	25.2915	24.645	25.4828	25.1378	A0A2R8QTQ8	A0A2R8QTQ8
	24.6817	24.8846	24.6486	24.8806	24.677	25.0398	A0A2R8QTU4;F1QJ18;A0A2R8RZS9;F1QHF5;Q1L8Z0;Q1L8Z1	A0A2R8QTU4;F1QJ18;A0A2R8RZS9;F1QHF5;Q1L8Z0;Q1L8Z1		nup205
	24.4559	24.6331	24.9633	25.4282	25.3129	25.5534	A0A2R8QU45;Q1LUM9;A0A0R4ICI6	A0A2R8QU45;Q1LUM9;A0A0R4ICI6		dync1li1
	23.7054	24.2744	23.591	23.7323	23.4416	24.8128	Q7ZVX9;A0A2R8QU48;B0UYN1	Q7ZVX9;A0A2R8QU48;B0UYN1		txndc9
	23.7969	23.9323	24.267	23.1358	23.4096	23.9347	A0A2R8QU72;A9JT13;Q5XJS5	A0A2R8QU72;A9JT13;Q5XJS5	THO complex subunit 6 homolog	thoc6
	26.6733	24.791	25.4209	25.509	25.5596	25.1531	B0R023;F1QMF9;A0A2R8QU81	B0R023;F1QMF9;A0A2R8QU81		nedd8l
	23.8672	23.4069	22.646	23.4959	23.397	23.8752	A0A2R8QUB3;Q6DHN1	A0A2R8QUB3;Q6DHN1		preb
	25.4001	25.6554	25.4238	25.8805	25.5818	25.8484	Q8JGT0;A0A2R8QUQ3;Q8JG73;Q8JHD9;A0A2R8Q421;Q8JHE0;A0A140LFX4	Q8JGT0;A0A2R8QUQ3;Q8JG73;Q8JHD9;A0A2R8Q421;Q8JHE0		csnk1a1
	25.3644	25.608	25.2518	24.6004	25.0335	24.1092	E7FDU0;A0A2R8QUY1	E7FDU0;A0A2R8QUY1		bckdhb
	25.7779	25.0065	25.5366	25.6105	25.9684	25.544	A0A2R8RHH0;Q1MTE5	A0A2R8RHH0;Q1MTE5	ADP-ribosylation factor-like protein 3	arl3
	23.4604	23.6926	23.854	23.7296	23.9028	23.3558	A0A2R8RHM6;Q7ZW00	A0A2R8RHM6;Q7ZW00	Acylglycerol kinase, mitochondrial	agk
	24.6332	24.6377	24.5741	24.5445	24.8005	24.7189	B3DI16;A0A2R8RHQ9;A0A0R4IEQ0;F6PAM1;B8JLJ7	B3DI16;A0A2R8RHQ9;A0A0R4IEQ0;F6PAM1		gna11a
	25.3451	23.8856	24.2472	26.2182	25.5941	25.0022	A0A2R8RHW6;A8DZE6	A0A2R8RHW6
	25.6993	25.5879	25.7682	26.3884	26.6594	26.4167	E9QHF4;A0A2R8RIB6;E7FEK3	E9QHF4;A0A2R8RIB6;E7FEK3		fam118b
	27.267	26.4315	28.336	27.3715	28.1666	26.6761	A0A2R8RID5	A0A2R8RID5
	24.3289	24.6124	24.0985	24.3828	24.3325	24.5225	A0A2R8RIM0;Q1LY88;A4IFZ8	A0A2R8RIM0;Q1LY88;A4IFZ8		stim1a
	26.1164	25.905	25.8279	25.8716	25.9753	25.5222	A0A2R8RIN6;Q6NWC6;Q1L8Q3;H0WFE8	A0A2R8RIN6;Q6NWC6	Cleavage and polyadenylation specificity factor subunit 6	cpsf6
	24.0685	24.9304	24.2721	24.7144	24.1133	24.8813	F1QB32;A0A2R8RIQ1	F1QB32;A0A2R8RIQ1		p3h3
	24.1399	24.3681	23.4811	24.032	24.3489	24.3675	A0A2R8RIT0;F1R4B5	A0A2R8RIT0;F1R4B5		ube3a
	25.0486	24.7019	25.1957	24.4447	25.2319	24.6385	Q7SZN7;A0A2R8RIU8;E9QFB8;A0A0R4IIQ0;A0A0R4II01	Q7SZN7;A0A2R8RIU8		evla
	25.5631	24.6793	25.2743	25.1829	24.8593	24.8508	A0A2R8RJ08	A0A2R8RJ08
	24.4289	25.4377	24.6965	25.2108	24.6515	25.3625	A0A2R8RJ59	A0A2R8RJ59
	28.1577	27.492	28.1997	27.4418	28.0967	27.9355	A0A2R8RJH3	A0A2R8RJH3
	22.7984	23.9246	24.6236	24.5161	23.8776	23.6199	A0A2R8RJH6;Q6IQG1;A0A2R8QGR9	A0A2R8RJH6;Q6IQG1;A0A2R8QGR9		guk1a
	25.868	26.118	25.6523	25.7214	25.6649	26.09	Q5RJ50;A0A2R8RJY3	Q5RJ50;A0A2R8RJY3		vta1
	28.9018	28.3352	28.8207	28.3613	28.9537	28.4287	A0A2R8RK22;A0JMP4;F1QDJ6	A0A2R8RK22;A0JMP4	Calcium-transporting ATPase	atp2a1l
	23.7606	24.5798	23.461	24.7985	22.8851	22.1834	Q800A1;A0A2R8RK83	Q800A1;A0A2R8RK83		pvalb9
	26.8304	26.613	26.4469	26.1978	26.6483	26.3027	F1R826;A0A2R8RKA3	F1R826;A0A2R8RKA3		gstt1b
	23.0484	23.9532	22.9177	22.3555	23.2898	23.9172	Q7T2C5;A0A2R8RKD1;E9QEK0	Q7T2C5;A0A2R8RKD1	Protein kinase C	prkcba
	24.7954	24.9082	24.0693	24.7904	23.8728	24.8057	Q7T2E1;A0A2R8RKG2	Q7T2E1;A0A2R8RKG2		sec13
	24.5859	24.756	24.6132	24.6367	25.0601	24.8641	A0A2R8RKS6;Q5U386	A0A2R8RKS6;Q5U386		ppm1bb
	23.8271	23.3086	24.3609	23.5767	23.8458	24.088	A0A2R8RKT8;F1QG52	A0A2R8RKT8;F1QG52		zgc:113307
	26.9691	26.7253	26.8987	26.8749	26.9402	26.7563	F1Q9X9;A0A2R8RKV0	F1Q9X9;A0A2R8RKV0		trap1
	24.168	23.9799	23.9495	24.2798	25.3592	24.3333	A0A2R8RKX9;Q5U3U8	A0A2R8RKX9;Q5U3U8		gnb4b
	28.3067	27.846	28.1191	27.6961	27.8579	27.4066	Q0P483;A0A2R8RLB4;A0A0R4IEB7	Q0P483;A0A2R8RLB4	Mitochondrial coenzyme A transporter SLC25A42	slc25a42
	26.5633	26.2028	26.3931	25.4858	26.1017	27.1248	Q803W1;A0A2R8RLE3;E9QIS9	Q803W1;A0A2R8RLE3;E9QIS9	Secernin-3	scrn3
	26.1115	26.2819	26.0495	26.2604	26.4961	26.3632	A0A2R8RLV5;F1R1J6;A0A2R8PWE6	A0A2R8RLV5;F1R1J6		pxna
	23.6425	24.0309	22.7315	24.1261	23.6135	24.5525	F1QP79;A0A2R8RMN4;F1QFC4;F1RAA5	F1QP79;A0A2R8RMN4;F1QFC4		noc2l
	26.4835	26.4191	26.432	26.5052	26.4899	26.6738	A0A2R8RMW6;Q1LVL2;A0A286YAH8;Q4V983;F1QBG7	A0A2R8RMW6;Q1LVL2;A0A286YAH8	Alanine--tRNA ligase, cytoplasmic	aars
	22.424	22.6184	22.5788	22.1835	23.4748	22.944	F1QNB3;A0A2R8RN38;F8W572;F8W5B5	F1QNB3;A0A2R8RN38		ank3b
	25.8825	24.7988	25.118	25.0352	24.584	25.5034	A0A2R8RNP8;E7FBU7;X1WFP8	A0A2R8RNP8;E7FBU7		xpo1b
	24.0366	25.2507	24.6026	25.1769	24.8518	25.4243	A0A2R8RP31	A0A2R8RP31
	21.3097	22.891	21.98	22.3891	22.8544	22.7136	A0A2R8RPD7;X1WGA8	A0A2R8RPD7;X1WGA8		taok1a
	23.5547	24.1384	23.5767	23.4531	23.7925	24.0239	X1WG14;F1RDB0;A0A2R8RPE6;Q6NYG6	X1WG14;F1RDB0;A0A2R8RPE6;Q6NYG6	Tudor domain-containing protein 3	tdrd3
	24.6808	24.8372	24.4239	24.3867	24.3427	24.8106	F1QWF1;A0A2R8RPF6;A2BI18;F1R5E4	F1QWF1;A0A2R8RPF6		si:dkey-40c11.2
	23.7929	24.0116	24.4502	24.9073	24.7181	24.4953	A0A2R8RQ90;E7F2W3;E9QJ97	A0A2R8RQ90;E7F2W3;E9QJ97		phip
	29.9553	29.297	29.9658	29.3768	29.9286	29.4202	A0A2R8RQR8;A0A0R4IJB9	A0A2R8RQR8
	24.6339	25.4381	24.9726	25.6455	25.0789	25.533	E7FGA5;A0A2R8RQT4;F1QS99;A0A2R8RSR5;A0A2R8Q1W8;A0A140LH37;E9QJ27;A0A140LGJ0;F8W316	E7FGA5;A0A2R8RQT4;F1QS99;A0A2R8RSR5;A0A2R8Q1W8;A0A140LH37;E9QJ27		gsr
	28.4834	28.7621	28.6826	29.7445	30.3501	29.2668	A0A2R8RR81	A0A2R8RR81
	23.1365	22.4969	23.5315	22.6767	23.1146	23.4136	A0A2R8RR95;Q1LWJ6	A0A2R8RR95;Q1LWJ6	Arpin	arpin
	28.7363	28.4864	28.5977	28.4929	28.4477	28.5056	A0A2R8RRC9	A0A2R8RRC9
	22.2393	21.5196	21.5702	22.194	22.6809	22.6108	F1QGD0;A0A2R8RRP5;A9JTE2	F1QGD0;A0A2R8RRP5		pcf11
	23.8998	23.5405	23.435	23.3551	23.8653	23.5141	B7ZUZ8;A0A2R8RRP9;E7EY66;Q7SXV1	B7ZUZ8;A0A2R8RRP9;E7EY66;Q7SXV1	TBC1 domain family member 23	tbc1d23
	27.7225	25.529	26.2648	26.3238	25.995	25.3571	A0A2R8RRY0	A0A2R8RRY0
	29.4736	29.6008	29.5265	29.721	28.8984	29.7143	A0A2R8RS24;Q8JHJ1	A0A2R8RS24;Q8JHJ1	60S ribosomal protein L35	rpl35
	22.555	23.3843	22.6405	23.4895	23.225	23.6631	Q5RHJ9;A0A2R8RS51;F1RBN1	Q5RHJ9;A0A2R8RS51;F1RBN1		si:ch73-249k16.4
	25.6092	24.8477	26.2815	24.883	25.8489	25.2558	F1R4G7;A0A2R8RS68;X1WBB9;A0A0R4ILY0	F1R4G7;A0A2R8RS68;X1WBB9;A0A0R4ILY0		nova2
	27.4818	30.0706	28.7302	28.5122	23.1978	28.7681	A0A2R8RS75;Q5SPR2;U3JB41;F1Q875	A0A2R8RS75;Q5SPR2	Clusterin	clu
	27.4387	27.1822	27.8216	27.5836	28.2824	27.5007	A0A2R8RS96;A0A0R4IGV9	A0A2R8RS96;A0A0R4IGV9
	28.7401	28.6716	28.6892	28.4056	28.924	28.7784	A0A2R8RSL1;F1Q771;A2RV29	A0A2R8RSL1;F1Q771;A2RV29	Zinc finger protein 346	znf346
	22.9686	22.9939	23.7763	22.5854	22.6235	22.9276	A0A2R8RSU1;F1QNX4	A0A2R8RSU1;F1QNX4	DNA topoisomerase	top3b
	22.8947	23.1128	22.8941	22.8344	22.4114	22.2458	A5WVN0;A0A2R8RTE5	A5WVN0;A0A2R8RTE5		si:dkey-5i3.5
	22.0567	22.7064	21.6422	22.5016	22.8914	22.9345	A0A2R8RTK7;A8E4S2;Q8JH47	A0A2R8RTK7;A8E4S2;Q8JH47	Cyclin-dependent kinase 8	cdk8
	26.4507	26.4196	27.0807	26.7216	27.026	26.3166	B0V0Y4;A0A2R8RTM3	B0V0Y4;A0A2R8RTM3		palm1b
	27.3348	27.7629	27.448	27.8007	27.4842	27.9636	A0A2R8RTT5;A0A2R8QL71;F1R7F6	A0A2R8RTT5;A0A2R8QL71;F1R7F6		uggt1
	24.4235	23.8452	23.6933	24.2463	24.0637	23.2804	E7FC29;A0A2R8RTX5	E7FC29;A0A2R8RTX5		mta1
	26.5295	26.9329	27.0477	27.3561	27.0606	27.2154	F1QW82;A0A2R8RUA0;A0A1D5NSX4;A0A1D5NSB2	F1QW82;A0A2R8RUA0;A0A1D5NSX4		nucb2a
	23.0605	22.4121	23.1133	24.1391	23.5626	23.9816	F1QFG2;A0A2R8RUC9	F1QFG2;A0A2R8RUC9		papss2a
	24.9965	25.3965	24.9599	25.0581	25.0996	25.3515	A0A2R8RW79;F1QZW7;A0A2R8RUM2;F1QRI4	A0A2R8RW79;F1QZW7;A0A2R8RUM2		ilf3a
	26.3974	26.0352	26.2591	26.0518	26.2875	26.0875	A0A2R8RUP4;F1QNB1	A0A2R8RUP4;F1QNB1		ank3a
	27.4031	27.989	27.3965	27.6751	27.1869	27.9358	B0R171;A0A2R8RUW2	B0R171;A0A2R8RUW2		copb2
	23.1314	25.0007	22.6156	24.6015	22.6116	24.8377	A0A2R8RUY6;F1QHW9	A0A2R8RUY6;F1QHW9		parp4
	25.4566	25.4412	24.7991	24.9389	25.3445	25.7076	E7FFZ4;A0A2R8RV42	E7FFZ4;A0A2R8RV42		smarcc2
	23.1106	24.4697	24.3837	23.1028	24.1907	24.3008	A0A2R8RV81;A8E7S8	A0A2R8RV81;A8E7S8		morf4l1
	22.4957	21.0386	22.5106	22.4769	22.3179	23.2816	Q6AXK1;A0A2R8RVG3	Q6AXK1;A0A2R8RVG3		tango2
	26.8704	26.0258	25.8927	26.1312	25.8465	26.1115	A0A2R8RVU0;Q6TGS5;A0A0R4IXS8	A0A2R8RVU0;Q6TGS5		tuba4l
	30.2904	29.5887	30.942	30.5905	30.9992	29.9545	A0A2R8RW11;E7F2K4;K7DYH4;K7DYN8;K7DYJ9;F6NVS7	A0A2R8RW11;E7F2K4;K7DYH4;K7DYN8;K7DYJ9		si:ch211-140m22.7
	21.9175	22.902	21.6431	22.6806	22.1139	22.3247	A0A2R8RW76	A0A2R8RW76
	22.1015	22.2319	22.1212	22.7357	22.7157	22.7872	E7F547;A0A2R8RWC3	E7F547;A0A2R8RWC3		mgea5
	24.6104	23.6924	23.5187	23.0509	23.9394	23.2098	A0A2R8RWD8	A0A2R8RWD8
	29.6847	28.9397	29.6008	29.0769	29.9385	28.9578	A0A2R8RWG9	A0A2R8RWG9
	26.9784	26.7924	27.0841	26.7451	26.6435	26.9634	A0A2R8RWH8;Q503Y1	A0A2R8RWH8;Q503Y1	Glutathione peroxidase	gpx4b
	24.2474	22.9808	24.1359	23.8579	23.5978	23.203	A0A2R8RWI3	A0A2R8RWI3
	26.0055	26.5833	25.7454	25.2314	25.3712	25.5932	Q24JW2;A0A2R8RWI8	Q24JW2;A0A2R8RWI8		lyz
	25.4778	25.6582	25.5407	25.0581	25.7604	25.5592	Q7ZV18;A0A2R8RWS3;E9QEQ0;E9QC02;E7F2P0	Q7ZV18;A0A2R8RWS3		stx4
	26.0109	24.9178	25.8604	25.1971	25.1112	24.6048	A0A2R8RWU7	A0A2R8RWU7
	25.406	26.1126	25.316	25.8824	25.2861	26.2213	A2CEM4;A0A2R8RX84;A2CEM2;F6PA68;A2CEM3	A2CEM4;A0A2R8RX84;A2CEM2		atl3
	26.404	26.9198	27.0102	26.1891	25.8258	26.0476	A0A2R8RXC7;F1QBJ3;A8KB87	A0A2R8RXC7;F1QBJ3;A8KB87	Cytochrome c oxidase assembly factor 3 homolog, mitochondrial	coa3
	22.3169	23.5229	22.3075	23.2225	22.682	22.7774	Q1LYE0;A0A2R8RXH3;Q1LYD9;Q1LYD8	Q1LYE0;A0A2R8RXH3		swap70b
	22.7496	22.6127	23.0335	22.9314	22.9884	22.7162	A0A2R8RXH6;E7F851	A0A2R8RXH6;E7F851
	22.7393	23.3235	28.7174	23.5532	24.115	25.2575	F1QCK2;A0A2R8RXI2;B0S6D9	F1QCK2;A0A2R8RXI2		abcb6a
	24.7693	25.1259	24.5962	25.1491	24.9184	25.3998	A0A2R8RXQ8;A3QK16	A0A2R8RXQ8;A3QK16	Erlin-2	erlin2
	32.4325	31.1563	32.0649	31.5777	32.6566	31.4261	Q68EH2;A0A2R8RXT8	Q68EH2;A0A2R8RXT8	Adenylate kinase isoenzyme 1	ak1
	23.435	24.2207	23.0452	24.1781	23.2392	24.9389	A0A2R8RXW4;I3IS56	A0A2R8RXW4;I3IS56		gpatch8
	26.9366	26.2559	26.9447	27.0695	27.7676	26.9904	Q7ZVK9;A0A2R8RYF6	Q7ZVK9;A0A2R8RYF6		tpm1
	29.2845	29.1352	29.4705	28.7577	29.2913	29.4436	A0A2R8RYH8;F1QAJ7;E9QJ49;Q6PC47;F1QJN1;F1QVY4	A0A2R8RYH8;F1QAJ7;E9QJ49		slc25a3b
	23.5191	23.5176	23.2555	22.5512	22.1337	24.4977	A0A2R8RYI2;B8JKC1	A0A2R8RYI2;B8JKC1	DNA helicase	mcm3l
	28.5024	28.4585	28.4203	28.5767	28.5202	28.3937	A0A2R8RYX8	A0A2R8RYX8
	24.0183	24.3009	24.32	24.3868	24.868	24.1041	A0A2R8RZC9	A0A2R8RZC9
	24.7943	24.5174	25.2933	24.3774	25.3134	24.5249	Q68EH0;A0A2R8RZF5	Q68EH0;A0A2R8RZF5		gspt1
	24.9929	25.5828	25.5187	24.9649	25.2707	25.2445	Q6DHD5;A0A2R8RZR0	Q6DHD5;A0A2R8RZR0		akr7a3
	25.2349	25.5131	25.091	25.4521	25.4478	25.4829	A0A2R8RZS4;F1QNW8;A0A0R4IFJ1;A0A0R4IFL6;A0A0R4IRN6	A0A2R8RZS4;F1QNW8;A0A0R4IFJ1		dnajc7
	24.3942	24.6204	24.8225	23.1969	24.1189	24.7271	A0A2R8S035;Q6DG96	A0A2R8S035;Q6DG96		trappc2l
	25.0837	25.5287	24.9789	25.7358	25.3533	25.4694	E7EZE2;A0A2R8S0J3	E7EZE2;A0A2R8S0J3		OTTDARG00000022263
	23.5945	23.816	24.2097	23.959	23.3842	24.3268	A0A2R8S0J9;Q1LUW0	A0A2R8S0J9;Q1LUW0		rbm28
	30.1184	30.4156	30.0861	30.4434	30.1527	30.3593	A0A2R9YJG7	A0A2R9YJG7
	25.5662	25.9448	24.2651	23.4288	24.8674	25.667	A0A2R9YJH2;Q7ZZJ7	A0A2R9YJH2;Q7ZZJ7	Anion exchange protein	slc4a1a
	24.0829	23.4405	25.3897	24.1373	25.1147	23.9701	A0A2R9YJH5;A0A0R4IFJ7;Q7ZUU6;A0A2R8Q084	A0A2R9YJH5;A0A0R4IFJ7;Q7ZUU6		ckmt2a
	23.9596	23.8695	23.7819	24.1927	23.9201	24.1923	B0S581;A0A2R9YJL5;E7F6H4;B3DGZ8;Q588C4;A0A2R8QML7;Q588C6;F1R1K5;A0A2R8QBD5;A3QJU7	B0S581;A0A2R9YJL5;E7F6H4		dnmt3ba
	24.7284	22.9922	24.2823	23.4902	24.6256	23.9074	A0A2R9YJM4;E9QIQ6	A0A2R9YJM4;E9QIQ6		pacsin1a
	24.8991	26.5125	25.5129	26.521	27.4375	26.696	A0A2R9YJN8	A0A2R9YJN8
	23.8239	24.1342	23.5186	23.3079	22.9047	23.4621	F1R6P4;A0A2R9YJP0;A0A2R8QM23;F1QIA6	F1R6P4;A0A2R9YJP0		mipep
	23.0946	23.2936	23.2415	23.5297	25.3385	25.1402	A0A2U3TVE5;Q5RJ20	A0A2U3TVE5;Q5RJ20	Transcription factor AP-2-delta	tfap2d
	29.571	29.7423	29.3858	29.564	29.906	29.7048	A0A2U3TVF6;Q6DEH3;F1RAL9;F1QLM0	A0A2U3TVF6;Q6DEH3;F1RAL9	Calcium/calmodulin-dependent protein kinase type II delta 1 chain	camk2d1
	23.2845	23.6522	23.4477	24.0716	23.3709	23.6034	A0A2U3TVL4;Q803A6	A0A2U3TVL4;Q803A6	Mini-chromosome maintenance complex-binding protein	mcmbp
	25.5824	25.6451	25.5221	25.1962	25.7126	25.4337	Q63ZW2;A0A2U3TWB2;E7F621	Q63ZW2;A0A2U3TWB2;E7F621	MICOS complex subunit mic25a	chchd6a
	21.8663	23.6201	22.0367	22.9073	22.9725	23.4727	F1R4C4;A0A452GCC0	F1R4C4;A0A452GCC0		pias4a
	25.4391	25.953	26.0296	25.4288	25.1082	26.3649	A0A493VU28;F8W2M8;F8W584	A0A493VU28;F8W2M8		tpp1
	23.9236	23.2595	23.7238	23.8784	24.5126	23.554	A0A4W4	A0A4W4		negr1
	30.473	30.318	30.3734	30.3447	30.4436	30.2768	A0AUR2	A0AUR2		srl
	26.4331	26.8523	26.2146	26.5072	26.3592	26.5966	A0JMD0;R4GER3;R4GE19	A0JMD0	Clustered mitochondria protein homolog	cluh
	23.3647	22.4855	23.6478	21.9632	23.4578	22.9846	A0JME5	A0JME5		phkg1a
	26.6007	26.1191	26.7223	25.6156	26.5956	25.7995	A0JME6;E9QEF1	A0JME6;E9QEF1	Isochorismatase domain-containing protein 2, mitochondrial	isoc2
	21.1974	22.2083	21.4235	21.703	21.0014	22.2125	A0JMK5	A0JMK5	Myotubularin-related protein 2	mtmr2
	24.6149	24.2691	24.9483	24.608	24.5302	24.2228	A0JMK6;F8W4K5	A0JMK6		scg2b
	27.4348	26.774	27.509	26.8427	27.507	26.9004	A0JMN2;F1QSB0	A0JMN2		zgc:154046
	24.5177	25.2202	24.4622	25.2721	24.7636	25.6042	A0JMN4;A0A0R4IB02;F1R4V1;A0A2R8PV98	A0JMN4	Non-specific protein-tyrosine kinase	csk
	24.1951	24.4111	24.2741	24.0833	24.1818	24.318	G3N3Y4;A0JMQ0	G3N3Y4;A0JMQ0	Ribosome biogenesis protein bop1	bop1
	23.1862	23.4442	22.8132	23.2567	24.2869	24.3713	A0JMQ8	A0JMQ8		zgc:154169
	25.3135	23.6925	25.0161	24.9209	24.1425	23.6477	A0M8V6	A0M8V6	Caveolin	cav2
	25.0517	25.7764	25.449	25.4568	25.3794	25.7411	F1QFA6;A1A5H6;A0A2R8QE33;F1R160	F1QFA6;A1A5H6;A0A2R8QE33	CCR4-NOT transcription complex subunit 1	cnot1
	26.3008	26.3011	26.025	26.6568	26.0636	26.498	A1A5H8	A1A5H8	Tyrosine-protein kinase yes	yes1
	26.5815	26.5714	26.3918	26.2279	26.5375	26.7638	A1A5X4;A0A0R4IT10	A1A5X4;A0A0R4IT10		add1
	27.6305	27.413	27.8279	27.7094	27.8262	27.6435	X1WHY2;A1A5X7;X1WBW7	X1WHY2;A1A5X7;X1WBW7		taf15
	24.0863	24.325	23.9694	24.2539	24.0945	24.5685	A1A5Y1	A1A5Y1		zgc:158387
	19.9142	23.1632	18.1766	22.1518	20.3779	22.5584	F1RBE5;A1A604	F1RBE5;A1A604		fam134a
	24.4973	24.7747	24.6072	25.358	24.4752	25.3141	A1IH00;F8W5E0;F8W281	A1IH00		golga2
	23.9265	23.3869	23.1899	22.8937	24.008	22.3097	A1L1F1	A1L1F1	NADH dehydrogenase [ubiquinone] 1 alpha subcomplex assembly factor 3	ndufaf3
	23.342	21.8402	23.1421	22.6402	24.0838	24.1871	A1L1G1	A1L1G1	Epithelial splicing regulatory protein 1	esrp1
	24.6931	24.2518	22.9603	24.2498	24.2372	24.6375	A1L1M4;E7EY74;A0A2R8QNH9;A0A2R8QRU1	A1L1M4;E7EY74	Serine/threonine-protein phosphatase 4 regulatory subunit 2-B	ppp4r2b
	26.2814	26.8379	27.4572	25.2778	26.4803	26.6984	A1L1U1	A1L1U1		strn
	26.3917	26.2496	26.4801	26.9017	25.8438	26.7073	A1L1U3	A1L1U3		g3bp2
	26.5035	26.1537	26.0927	26.4581	26.2281	26.1795	A1L1V1;A0A0R4IY17;A0A0R4ILR0	A1L1V1;A0A0R4IY17		fnta
	25.5451	25.7817	25.1599	24.4798	24.952	25.4009	A1L1W9	A1L1W9	Monocarboxylate transporter 10	slc16a10
	23.4604	24.9316	23.0308	23.7281	24.3773	23.5527	A1L200;F6NUX4	A1L200;F6NUX4		eif4e2
	26.7393	26.861	26.2536	26.8369	26.5866	26.7161	E9QIB1;A1L223;E9QFQ7;E9QC43;E9QD40	E9QIB1;A1L223;E9QFQ7;E9QC43		cbx5
	21.9636	23.288	23.1466	23.2408	22.9704	23.1547	A2BG39;A1L231	A2BG39;A1L231	Condensin complex subunit 2	ncaph
	26.632	26.3643	26.299	26.6378	26.5088	26.6306	A1L243;A0A0R4IGU9;A0A0H2UKF5;A0A140LH59	A1L243;A0A0R4IGU9;A0A0H2UKF5	LDLR chaperone MESD	mesdc2
	29.5629	28.8636	29.4257	29.0964	29.5308	29.2197	F1R972;A1L260	F1R972;A1L260	Muscle-related coiled-coil protein	murca;murc
	23.127	22.3117	23.0028	23.0539	23.0438	23.0052	E9QBA4;A1L293	E9QBA4;A1L293		ptpmt1
	24.6577	24.0122	24.2547	24.1458	24.5047	25.0374	A2AR65;A2AR64;Q5BLG1;A0A0R4IES8;F1R6Q9;A0A2R8QMP2	A2AR65;A2AR64;Q5BLG1		rca2.1
	22.9082	24.0813	23.4616	24.1104	23.3399	24.3313	A2AR67	A2AR67		atp6ap1b
	26.3789	25.9457	26.4093	26.0824	26.4353	26.1148	A2AR68	A2AR68		gdi1
	27.9329	28.5932	28.9326	27.9549	28.0025	27.9417	A2ARG7;A0A2R8RU75	A2ARG7;A0A2R8RU75		atp5ib
	23.9158	24.2866	24.0531	23.8395	23.0515	23.7213	A2ATX1;A2ATX2	A2ATX1;A2ATX2		polr1c
	27.7795	28.0411	27.5607	27.5397	27.7044	27.8839	A2AWA1;A2AWA0	A2AWA1;A2AWA0		ddx39aa
	28.1276	27.6634	28.075	28.0412	28.5003	28.0442	A2AWE1	A2AWE1		prdx1
	24.4067	24.8531	24.4002	24.8989	22.364	24.7932	A2BE49	A2BE49		ppm1f
	23.825	23.7937	23.4885	23.4002	23.414	24.139	A2BE66;F1R3C4;F6NI81;Q8AWY2;Q90469;A0A140TAU2;F1QQN5;A2BE65;Q9PWM2;Q9YGT5;Q9YGS6;Q9PWL7	A2BE66;F1R3C4;F6NI81;Q8AWY2;Q90469;A0A140TAU2;F1QQN5;A2BE65;Q9PWM2;Q9YGT5;Q9YGS6;Q9PWL7	Homeobox protein Hox-A10b;Homeobox protein Hox-D10a;Homeobox protein Hox-B9a;Homeobox protein Hox-A9b;Homeobox protein Hox-C9a;Homeobox protein Hox-B10a	hoxc10a;hoxa10b;hoxd10a;hoxa9b;hoxc9a;hoxb9a;hoxb10a
	26.7282	26.7579	26.5643	26.9926	26.8415	27.5131	A2BEG2;A0A2R8Q256	A2BEG2;A0A2R8Q256		trmt2a
	26.8088	27.1067	26.683	27.1689	26.7869	27.175	A2BEN1	A2BEN1		atp6v1aa
	24.9552	24.6646	24.9708	25.3639	25.3069	25.6369	A2BEP0	A2BEP0		mrps31
	25.1757	24.8054	25.2725	25.1229	25.0152	25.0456	A2BF91	A2BF91		zgc:101858
	24.8454	25.3305	25.9443	25.2346	25.7525	25.6397	F1QR21;A2BF93	F1QR21;A2BF93		krt1-c5
	24.5409	24.6472	24.2049	24.4778	24.7391	24.7323	A2BFP4	A2BFP4		wbscr16
	25.3771	25.8726	25.0074	25.7137	25.347	25.9915	A2BFS9	A2BFS9		si:ch211-117m20.5
	25.7571	26.092	26.3105	25.9422	25.4998	26.0013	A2BFT4	A2BFT4		ftr82
	26.3124	25.7174	27.209	25.4009	25.7612	25.3769	A2BG35;E7FGT8	A2BG35;E7FGT8		si:dkeyp-86b9.1
	23.8346	24.1868	23.8754	23.7849	24.3994	24.2179	A2BG36;A2BG37	A2BG36;A2BG37		vamp5
	24.1404	24.6051	23.9894	23.6961	23.5748	24.3322	A2BG43;E9QHD5;E7FDW9;A0A2R8QF53	A2BG43	Glycolipid transfer protein	gltp
	25.3263	26.017	26.33	25.8298	25.5447	25.5709	A2BG46;A0A0R4IY87;A0A0R4IXI0	A2BG46		ankrd13a
	24.4539	22.8374	24.2486	24.8832	25.2802	25.0862	A2BG56	A2BG56		si:ch211-217k17.9
	25.1264	25.6844	25.2822	25.3626	25.2664	25.7202	A2BG80;A0A2R8PVH8	A2BG80	Serine/threonine-protein phosphatase 2A 55 kDa regulatory subunit B	ppp2r2ab
	23.1327	23.077	22.8546	23.0443	23.0218	24.425	Q8JG36;A2BGB5	Q8JG36;A2BGB5		mpzl2b
	27.5603	27.5141	27.5743	27.681	27.4762	27.3255	F1RBU0;A2BGE5	F1RBU0;A2BGE5		aifm1
	23.4764	23.8181	22.8816	23.2627	22.4631	23.5485	A2BGG0;Q503S3	A2BGG0;Q503S3		golph3
	23.6878	23.7568	23.1322	23.4057	22.8003	23.6056	A2BGK0	A2BGK0	Phosphatidate cytidylyltransferase	cds2
	23.894	23.958	24.3182	24.3015	22.9333	23.0902	A2BGN0	A2BGN0		mmab
	25.0212	24.2019	24.0284	25.2555	25.3855	24.0309	A2BGQ1	A2BGQ1		dhfr
	25.2253	24.8081	20.6759	21.3936	25.7908	24.5758	A2BGQ8	A2BGQ8		si:ch211-214j8.1
	23.8243	23.991	23.9754	23.6058	23.1681	24.1033	A2BGR0;F1QFR6;A2BGQ9	A2BGR0;F1QFR6		erap1b
	23.8888	24.1319	23.92	24.4353	23.9289	24.293	A2BGT2;A2BGT3;Q6P009	A2BGT2;A2BGT3;Q6P009		dao.2;dao.1;dao.3
	23.622	22.9048	23.9965	23.263	23.7342	23.0438	A2BGU9	A2BGU9	Serine hydrolase-like protein	serhl
	26.4681	26.1732	26.5752	25.8753	26.6854	26.0947	A2BGW3;E9QDQ2	A2BGW3;E9QDQ2		camk2b1
	22.6489	22.8716	22.0572	23.0865	22.5213	22.8284	A2BGW6	A2BGW6	U3 small nucleolar RNA-associated protein 11	utp11l
	33.1223	32.4397	33.2616	32.6705	33.3557	32.6763	A2BHA3	A2BHA3		ckma
	24.6149	23.0533	24.4814	23.6965	24.1778	23.6132	A2BHB7	A2BHB7	Glutamyl-tRNA(Gln) amidotransferase subunit C, mitochondrial	gatc
	26.4258	26.813	26.498	26.5752	26.069	26.6317	A2BHD8;F1QUU0	A2BHD8;F1QUU0	Beta-hexosaminidase	hexb
	26.1822	27.276	25.7942	26.3113	26.1456	26.6103	Q6IQN5;A2BHI1	Q6IQN5;A2BHI1		rac2
	24.8583	24.6605	24.8251	25.2229	25.2968	24.8573	A2BHS1;A2BHS0	A2BHS1		hspb8
	25.06	24.1283	24.9381	24.5647	25.0495	24.0346	A2BIB9;A2BIB8;A2BIC1;A0A2R8QKR8	A2BIB9		ank2b
	26.2518	26.1575	26.0068	25.5492	25.7914	25.603	A2BIC6	A2BIC6		lap3
	24.5874	22.8891	24.1976	23.7404	23.7775	23.8135	Q66IB5;A2BIE9	Q66IB5;A2BIE9		qdprb1
	28.3753	28.4035	27.9715	28.6781	28.4695	28.5819	Q6NYL5;A2BII1;Z4YIZ9	Q6NYL5;A2BII1	Alanine aminotransferase 2-like	gpt2l
	26.24	25.1142	26.7189	26.0973	26.4043	25.1594	A2BIM5	A2BIM5		sdhaf4
	23.0808	23.2595	22.8864	23.1435	23.9717	23.3707	Q08BF0;A2BIM6	Q08BF0;A2BIM6		smap1
	27.3936	27.5989	27.3631	27.3399	27.3664	27.5015	A2BIM7	A2BIM7		tars
	27.2257	27.0653	27.0107	26.7779	27.2948	27.0107	A2BIN5	A2BIN5		mccc2
	23.4289	22.9442	23.2483	23.839	23.462	23.4914	X1WDX4;A2BIQ8;A2BIQ7	X1WDX4;A2BIQ8;A2BIQ7		zcchc8
	24.1501	24.5577	24.5889	24.605	23.9376	24.3194	A2BIR5;A2BIR3;A2BIR4	A2BIR5;A2BIR3;A2BIR4		ube2l3b
	24.828	24.8328	24.7467	25.0296	24.9006	25.6501	A2BIR7	A2BIR7		sdf2l1
	29.535	29.8917	29.632	29.9296	29.6575	29.8821	A2CE73;Q6NW56;A0A0R4ISK8	A2CE73;Q6NW56;A0A0R4ISK8		khdrbs1a
	23.2723	23.2412	22.94	22.3384	22.7103	22.9023	A2CE82;A9JTG7	A2CE82;A9JTG7		ubac1
	24.1965	25.8738	24.8292	25.3016	24.4636	25.8375	F1QAC1;A2CE93	F1QAC1;A2CE93		iqgap2
	25.4424	25.0727	25.88	25.1212	25.7655	25.3331	A2CEA9	A2CEA9		bri3bp
	27.0235	26.5699	27.1343	26.7661	27.8837	26.3233	A2CEB4;REV__F1QRW6	A2CEB4		golga3
	24.0525	24.1742	23.5881	23.7249	23.9031	25.2096	A2CED5;A2CED6;A2CED4;F1QT08;A0A2R8Q6M0;B0S7I1;A0A0R4IP41;A2BIR9	A2CED5;A2CED6;A2CED4		gbgt1l4
	24.9243	24.9536	27.4959	25.4899	25.9614	25.7666	A2CEF5;F1R0L7	A2CEF5;F1R0L7	Chloride intracellular channel protein	clic5b
	24.0903	24.2375	24.3002	24.8076	24.4648	24.2772	A2CEI3	A2CEI3		rabep1
	23.01	23.3945	23.1867	23.0238	22.7438	23.7417	A2CEI4	A2CEI4		nup88
	26.0977	30.5495	26.1439	30.1438	25.8722	30.1782	A2CEW3;A0A0R4IDI3;A0A0R4IXY1	A2CEW3;A0A0R4IDI3		fn1b	Core matrisome	ECM Glycoproteins
	27.1263	26.7771	26.9115	27.0241	26.9808	27.0223	A2CEW4	A2CEW4		atic
	28.5202	28.2191	28.7576	27.8695	28.4202	27.8448	A2CEY7	A2CEY7		si:dkey-251i10.2
	24.6478	24.4963	24.4595	25.0103	24.6952	24.6599	A2CEY8	A2CEY8		si:dkey-251i10.3
	24.3468	24.2269	24.1825	24.2598	24.2763	24.013	A2CF31;A0A2R8QG13;A0A2R8QB57;A0A2R8RND2;A0A2R8PWZ8;A0A2R8S0C3	A2CF31;A0A2R8QG13;A0A2R8QB57;A0A2R8RND2;A0A2R8PWZ8		atxn2
	27.5266	23.7506	25.9547	24.0721	24.3824	25.9742	A2CF37	A2CF37		tnr	Core matrisome	ECM Glycoproteins
	24.7125	24.2889	24.7979	24.58	24.7241	24.428	A2CF48;Q642H6;REV__Q0P483;REV__A0A2R8RLB4	A2CF48;Q642H6		crata
	25.4555	25.7743	25.6244	25.5789	25.7112	25.749	A2CF49;A0A2R8QDV6;A0A2R8QM93;A0A2R8QQZ4;F1QG33	A2CF49;A0A2R8QDV6;A0A2R8QM93;A0A2R8QQZ4;F1QG33	Serine/threonine-protein phosphatase 2A activator	ppp2r4
	24.4116	24.4365	23.9019	24.0184	24.6458	24.5739	A2CG10	A2CG10		ap3m2
	27.7718	27.6209	27.5688	27.6936	27.6726	27.5274	A2CG95;A2CG94	A2CG95;A2CG94		acadm
	23.2618	23.3506	23.2044	23.2131	23.5842	23.8414	B8JLU1;F1QIN2;A2RRV3	B8JLU1;F1QIN2;A2RRV3	Protein PAT1 homolog 1	patl1
	28.2736	27.1597	28.4038	28.3076	28.8126	27.8583	A2RUY5	A2RUY5		ubap2b
	22.6993	23.2581	22.4049	22.8354	22.8971	22.5399	E7F9Q1;A2RV01	E7F9Q1;A2RV01	Diphthine--ammonia ligase	dph6
	25.7845	25.9245	25.3658	25.8813	25.1394	26.2063	A2VD24;E7F8C0;F6P5X4	A2VD24;E7F8C0;F6P5X4		ipo9
	30.8403	30.0242	30.3478	29.9495	30.4521	29.978	A3FKT8	A3FKT8	Protein S100	icn2
	25.906	26.2782	26.0169	26.2496	25.1202	26.2289	A3KDM3	A3KDM3		ctr9
	28.1583	27.3046	27.9	26.8387	27.6873	26.861	A3KH13	A3KH13	Protein S100	s100a1	Matrisome-associated	Secreted Factors
	25.559	25.6793	25.5297	25.9312	25.5893	25.9893	A3KMS9;Q7T374	A3KMS9		prkacaa
	24.2713	24.331	24.5867	24.4347	23.9851	24.1625	A3KMT0	A3KMT0		zgc:158803
	25.2397	25.6809	25.5746	26.0844	25.7504	26.2995	A3KNH4;A0A2R8QKS4;F8W5U8;F8W3X8	A3KNH4;A0A2R8QKS4		plod3
	28.1855	27.1389	28.0368	27.9041	28.6222	28.3329	A3KNL5	A3KNL5	ATPase inhibitor A, mitochondrial	atpif1
	26.6538	26.5769	26.6161	26.8923	27.1626	27.2002	A3KNM2;A0A2R8QKN3;I3IT45;I3ITC0;A0A0R4IDA7;A0A2R8QAQ7;A0A2R8QRL2;A0A2R8QJH5	A3KNM2;A0A2R8QKN3;I3IT45;I3ITC0;A0A0R4IDA7;A0A2R8QAQ7;A0A2R8QRL2;A0A2R8QJH5		tpd52
	28.1619	28.2835	28.3931	28.0283	28.1907	27.8374	A3KNR2	A3KNR2		si:dkey-238c7.16
	22.7417	22.8841	22.6038	23.0476	23.1047	22.2382	A3KNX4	A3KNX4		chchd1
	24.5008	24.2849	24.2125	23.5642	24.7376	24.0576	A3KP55;E9QGB2	A3KP55		atpaf2
	25.003	24.945	23.4103	23.8668	24.3134	25.1576	F1QSS0;A3KP59;A0A2R8RQM9;F8W459	F1QSS0;A3KP59;A0A2R8RQM9;F8W459	Bifunctional lysine-specific demethylase and histidyl-hydroxylase NO66	zgc:162967;no66
	24.757	24.1954	24.334	24.1963	24.5808	23.9271	A3KP93	A3KP93		hint2
	28.4992	28.0569	28.6847	28.1442	28.8141	28.2338	A3KPI6	A3KPI6		si:ch211-288g17.3
	24.8187	23.8547	24.372	24.5655	24.9248	24.4636	Q1RM65;A3KPL8	Q1RM65;A3KPL8		cfdp1
	25.8585	26.1015	25.707	25.7917	25.948	26.109	A3KPN2;A3KPN4	A3KPN2;A3KPN4		CH211-232P17.2-001;ptx3a
	22.972	23.5833	23.5186	23.5188	23.3317	23.6021	A3KPQ6;Q6DGB0	A3KPQ6		abhd17b
	23.1409	24.0565	24.1158	24.4403	23.8641	24.2051	A3KPR1	A3KPR1		wdr36
	28.9531	29.1009	29.6732	29.3746	29.933	29.0449	A3KPR3	A3KPR3		histh1l
	32.9813	32.932	33.1751	33.0702	32.9775	32.9826	A3KPR4;X1WGM1	A3KPR4;X1WGM1	Histone H4	si:dkey-108k21.23;si:dkey-108k21.12
	25.1969	25.1969	24.5144	25.1932	24.8029	25.8823	A3KPT4;F1R161;A0A2R8QJ13;I3IT98;A0A2R8RXH9;A0A0G2KWS9;I3IS24	A3KPT4;F1R161		clasp2
	22.0949	23.1926	22.3484	22.5721	22.2398	22.9471	A3KPX4	A3KPX4		ppp1r10
	20.823	21.6664	21.8026	21.1012	21.3345	21.098	A3KPZ9	A3KPZ9		si:ch211-152p11.4
	25.3066	24.877	24.5398	24.7392	25.4415	25.0045	A3KQ59	A3KQ59		usp39
	21.8266	26.9869	22.373	26.9204	19.4606	26.831	A3KQ87;A0A2R8RZS2	A3KQ87;A0A2R8RZS2		tgm2l
	24.5445	24.0208	22.9809	24.3273	25.1061	24.1824	A3KQE3;Q7ZVC9	A3KQE3;Q7ZVC9	Small acidic protein	zgc:56106;smap
	24.025	22.4157	22.9196	23.9321	23.9573	23.4219	A3KQF0;Q6NYU7;A0A2R8Q8R5;A3KQE9	A3KQF0;Q6NYU7;A0A2R8Q8R5	Uracil phosphoribosyltransferase homolog	uprt
	24.7093	23.9193	24.7714	24.2056	24.8342	24.1578	A3KQI1	A3KQI1		gtpbp1l
	25.5523	25.5861	25.531	25.5572	25.342	25.5547	A3KQK2	A3KQK2		asns
	25.0298	23.5951	23.9927	23.9964	23.3852	23.12	A3KQL1	A3KQL1		necab2
	23.2822	23.1079	23.6805	23.931	23.9877	23.7623	A3KQQ9;A0A2R8QF03	A3KQQ9;A0A2R8QF03	Secretogranin-3	scg3
	27.1919	26.9197	27.0621	26.8418	27.069	26.9716	A3KQR0	A3KQR0		acadl
	24.834	25.4774	25.3676	25.4477	25.3904	25.3832	A3KQS0	A3KQS0		mrpl9
	23.5463	23.0858	23.7835	23.312	24.1121	22.5954	A3KQS1	A3KQS1		prcc
	24.6284	23.727	24.2228	23.307	23.3086	22.7184	A3KQS5	A3KQS5	Protein AF1q	mllt11
	25.6666	25.7081	25.9675	25.7207	26.0359	26.0987	A3KQV2	A3KQV2	BRO1 domain-containing protein BROX	brox
	24.515	25.7203	24.3003	25.0623	24.3648	24.8279	A3KQW7	A3KQW7		ngly1	Matrisome-associated	ECM Regulators
	26.9544	27.7864	26.9745	27.4285	27.0788	27.5459	A3KQX1	A3KQX1		cndp2
	25.1095	24.8934	25.3953	24.7717	25.3408	24.9563	A3QJU3	A3QJU3	AarF domain-containing protein kinase 4	adck4
	25.1467	25.5969	25.2022	25.4942	25.1134	25.5685	A3QJW5;Q6PEI7	A3QJW5;Q6PEI7	CTP synthase;CTP synthase 1	ctps1a;ctps1
	23.6504	23.1288	23.7243	23.4811	23.0648	22.925	A3QJX4	A3QJX4		sars2
	22.935	23.2206	22.5262	23.8649	22.9786	23.8358	A3QK15	A3QK15	Acetoacetyl-CoA synthetase	aacs
	23.5628	23.0407	23.1328	23.0687	23.5207	23.0181	A3QK39;Q5XFY4;A2BIL8;Q6NWJ0	A3QK39;Q5XFY4	B-cell CLL/lymphoma 7 protein family member A	bcl7a
	23.8367	23.1241	24.0127	24.0701	24.252	23.4789	A4FUL9;B0UXJ4	A4FUL9		zgc:136564
	24.7146	23.5914	24.7271	24.0715	25.3414	24.3549	A4FUM8;F6P5H1	A4FUM8		atp6v1b2
	24.0819	24.6079	25.038	24.5703	23.3222	23.4749	A4FUN5	A4FUN5		rab43
	23.9362	26.0536	25.6865	25.9584	25.4041	25.773	A4FVI7;Q7SXE2	A4FVI7		lsm7
	24.0833	25.3223	24.4296	25.4805	24.7605	25.3553	A4FVK4	A4FVK4		rab8a
	24.6715	24.6935	24.4697	24.6585	24.9724	24.8207	A4IG09;B0S5N0	A4IG09;B0S5N0		ftr83
	26.7012	27.0038	26.7752	26.8787	26.6835	26.8191	A4IG19;F1R5X0;A0A2R8Q8N9	A4IG19;F1R5X0;A0A2R8Q8N9	Alpha-1,4 glucan phosphorylase	pygb
	26.478	26.2925	26.4353	26.4393	26.3776	26.3132	A4IG42;A0A0R4IUN2	A4IG42	TRPM8 channel-associated factor homolog	tcaf
	23.9045	24.6052	23.8265	24.1316	23.7252	24.2285	A4IG47	A4IG47		dnajc10
	25.4935	25.7875	25.4612	25.2676	25.2148	25.3497	B8A5H7;A4IG62	B8A5H7;A4IG62	ATP-dependent RNA helicase SUPV3L1, mitochondrial	supv3l1
	24.9551	25.2843	25.4845	24.485	24.3038	24.5078	A4IG77	A4IG77		slc22a7a
	26.9114	26.9573	26.6143	26.9072	26.5614	26.6999	A4IGC8	A4IGC8		aldh18a1
	23.2239	24.4722	24.228	24.1207	22.5624	23.7144	E7EZ59;A4IGH4	E7EZ59;A4IGH4	tRNA (guanine-N(7)-)-methyltransferase non-catalytic subunit wdr4	FP017279.3;wdr4
	24.8714	23.68	25.6196	23.8663	23.2167	24.2105	A4JYK9;F1Q8Y0;A8KBL6	A4JYK9;F1Q8Y0;A8KBL6		zgc:110372
	25.3517	25.7734	25.4072	25.3007	24.8228	24.9826	A4QN63;F1Q7P0	A4QN63		cnot2
	23.257	23.1903	22.9654	22.5109	23.1758	22.8673	F8W601;Q1LYB8;A4QN68	F8W601;Q1LYB8;A4QN68		commd9
	30.6763	30.2892	31.3377	30.6406	31.5078	30.6651	E7F225;A4QN90	E7F225;A4QN90		zgc:163061
	25.0956	25.1372	25.186	25.1259	25.2747	25.6795	F1QWX2;A4QNT9;Q4V9B2	F1QWX2;A4QNT9;Q4V9B2	Signal transducer and activator of transcription	stat5b
	26.824	26.3622	26.6291	26.2804	26.5366	26.1351	A4QNV2	A4QNV2		jph2
	25.3867	25.5573	25.9295	26.343	25.2729	25.6704	Q7SXH5;Q6PC58;A4QNX5;E9QD37	Q7SXH5;Q6PC58;A4QNX5;E9QD37		ube2d1a;ube2d1b;ube2d4
	22.9261	23.527	22.7567	23.0488	22.3792	23.3176	A4QP33	A4QP33		ppp2r5cb
	23.2523	22.7111	24.2099	22.5749	23.504	23.0304	F1QF34;A4QP73	F1QF34;A4QP73	Tetratricopeptide repeat protein 19, mitochondrial	ttc19
	22.2096	23.3794	21.9353	22.7846	22.5029	23.0912	A4QP78	A4QP78	CCR4-NOT transcription complex subunit 11	cnot11
	28.044	27.9686	28.2728	28.1889	28.2137	28.2604	A4QPA0	A4QPA0	Malic enzyme	me3
	24.4019	24.9821	24.6779	25.5785	24.47	25.2463	A4U7F8;A4U7F9	A4U7F8;A4U7F9		plod2	Matrisome-associated	ECM Regulators
	28.029	27.5919	27.8407	28.2725	28.2974	28.1281	A4VAK4;K7DYC3	A4VAK4		hspb1
	25.6422	26.387	25.8382	26.4385	26.0553	25.9672	A4VCH0	A4VCH0	Phosphatidylinositide phosphatase SAC1-B	sacm1lb
	22.291	23.325	22.1995	23.0932	23.2521	23.3969	A4VCH4	A4VCH4	UPF0505 protein C16orf62 homolog	zgc:163107
	26.1465	26.2723	26.1744	26.4961	26.0808	26.3118	A5A4L9	A5A4L9		supt16h
	24.6024	24.7318	24.6838	24.3597	24.7732	24.521	A5D6R3	A5D6R3	1-phosphatidylinositol 4,5-bisphosphate phosphodiesterase delta-3-A	plcd3a
	25.596	24.7907	25.7033	25.8679	24.9571	25.5629	A5D6S0	A5D6S0		sin3aa
	27.4309	27.1223	27.2503	26.9672	27.2629	27.1123	A5D6S3	A5D6S3		mut
	23.2396	23.6887	23.5507	24.1787	23.243	24.3001	A5D6U5	A5D6U5		txlna
	25.0438	24.9708	25.7056	25.4152	25.9612	25.5017	F1QJG7;A5D8S8	F1QJG7;A5D8S8	Protein HEXIM	hexim1;hexim
	25.5781	25.981	26.1018	25.8485	25.5023	26.0279	A5PF33;A5WVU0;A0A2R9YJJ0;Q503Q8;A2RUX0	A5PF33;A5WVU0;A0A2R9YJJ0;Q503Q8		tbl1xr1a;tbl1xr1b
	25.5054	24.4399	24.7075	25.0006	25.5119	25.289	A5PF61;A5PF59;Q4QRF7	A5PF61	Protein leg1a	leg1a
	27.3525	27.3495	27.6181	27.4484	27.5134	27.2025	A5PL98	A5PL98	Succinate dehydrogenase [ubiquinone] iron-sulfur subunit, mitochondrial	sdhb
	24.3167	23.9519	24.4102	23.7375	23.8444	24.0245	A5PLC1	A5PLC1		kdelc2
	26.6744	26.4201	26.9265	26.5043	27.1046	27.2177	A5PLC6	A5PLC6		bag1
	25.6947	25.2224	24.6159	25.7594	26.7703	26.3993	A5PLC8	A5PLC8	Prothymosin alpha-B	ptmab
	26.0877	24.7513	26.3175	25.788	26.3752	24.7265	F1RC16;A5PLG0	F1RC16;A5PLG0	Complex III assembly factor LYRM7	lyrm7;LYRM7
	25.6084	26.3316	26.0309	26.5946	26.1078	26.1313	A5PLJ7;X1WHF0;E7FCL9	A5PLJ7;X1WHF0		oxsr1a
	24.0318	23.9816	24.2388	23.5548	24.1906	23.5237	A5PM68;F1Q6Q4	A5PM68		ptbp2b
	21.3178	23.2332	22.5423	23.6503	22.5112	23.7054	A5PM88;F1QCE2	A5PM88;F1QCE2		pls1
	21.8776	22.9777	21.0119	21.4732	19.7443	20.2259	A5PM92	A5PM92		ppil4
	23.687	24.1155	23.8716	24.3339	22.8267	24.277	A5PMC3;E9QJQ5	A5PMC3;E9QJQ5		si:dkeyp-110e4.6
	24.7058	25.0709	24.2648	24.7097	24.1159	24.9371	A5PMC4	A5PMC4		lman2
	24.6798	24.7147	24.6129	25.0088	24.7258	24.9487	A5PMF6	A5PMF6	Procollagen galactosyltransferase 1	colgalt1
	25.2506	25.5623	25.2264	25.5143	25.7276	25.8562	A5PMG4;A5PMG3;A0A286YBQ5;K7DYH7	A5PMG4;A5PMG3	Adenosylhomocysteinase	ahcyl1
	25.5541	25.7661	25.192	25.4134	24.9614	25.4997	A5PMI3;Q7ZTI1	A5PMI3;Q7ZTI1		nsun2
	27.1951	27.034	26.97	27.3322	27.1892	27.199	A5PMJ7;REV__F1QMN5	A5PMJ7		stx12
	23.2613	22.7497	23.4082	22.4183	23.0998	22.7968	A5PMM3	A5PMM3		hspb3
	22.9789	23.4442	22.3077	22.6762	22.479	23.0328	A5PMM5	A5PMM5	Sorting nexin	snx18a
	27.2609	27.1986	27.2677	27.3545	27.3137	27.2684	A5PMP0	A5PMP0		capn2b
	24.2329	24.5754	24.3836	24.0901	24.3676	24.4917	A5PMP2	A5PMP2		mrps28
	24.2422	24.8054	24.4605	24.7333	24.6953	24.742	A5PMP8;A0A2R8RVX2	A5PMP8		c3b.2
	27.3711	27.4305	27.3387	27.4478	27.3903	27.5347	A5PMV7	A5PMV7		ppp2r1a
	26.7747	27.015	27.2867	27.2763	27.0322	27.4696	A5PMY0;A5PMX9;A5PMX8	A5PMY0	Suppressor of tumorigenicity 14 protein homolog	st14a	Matrisome-associated	ECM Regulators
	26.7667	25.7215	26.1724	25.782	26.5705	26.1027	A5PMY4	A5PMY4		rpa3
	24.3382	24.1517	27.4992	26.4908	25.3763	25.9522	A5PMY5	A5PMY5		stam
	25.0732	25.0984	24.4782	25.6207	24.6875	25.5225	A5PMY6	A5PMY6	Collectin-12	colec12	Matrisome-associated	ECM-affiliated Proteins
	26.3532	27.513	26.4063	27.0637	26.5605	27.1453	A5PMZ3	A5PMZ3		scinlb
	24.4447	24.94	24.5391	24.4072	24.1984	24.7515	A5PN39;A5PN40	A5PN39;A5PN40		cryz
	28.5759	28.2954	28.5933	28.5013	28.514	28.436	A5PN55;A0A0R4ITK4	A5PN55	Malic enzyme	me2
	24.0966	24.6363	24.2907	24.1239	24.5851	24.525	A5PN62	A5PN62		ddah2
	22.265	23.997	23.158	23.7801	23.4187	23.5822	F1QGP2;A5WUL3	F1QGP2;A5WUL3	Mediator of RNA polymerase II transcription subunit 22	med22
	28.0324	28.1968	28.4527	28.129	27.7566	28.8091	A5WUL9	A5WUL9		si:dkey-226m8.7
	24.3982	25.136	24.2023	24.4603	24.4002	25.0164	A5WUM0	A5WUM0		prkaa1
	22.126	23.7349	22.1892	22.7087	22.1163	23.1507	A5WUN5	A5WUN5		si:ch211-253h3.1
	25.3307	24.359	25.278	25.2378	25.0809	24.8232	A5WUQ0;Q5RI56;A0A2R8PZE4;A5WUP9	A5WUQ0;Q5RI56;A0A2R8PZE4	Optineurin	optn
	23.3822	24.0974	23.145	23.3358	23.2135	24.2278	A5WUR0	A5WUR0		cdc40
	26.0792	25.0743	26.2255	25.8126	26.4615	25.2609	A5WUY5;A0A2R8QGM4	A5WUY5;A0A2R8QGM4		DKEY-90G20.1
	23.5201	25.3941	21.8035	24.5922	23.4643	24.7949	A5WV16	A5WV16		acsl4b
	23.6909	23.7051	24.0187	24.2609	24.1813	24.3753	A5WV17	A5WV17		stag2a
	24.3904	25.7074	24.0822	25.5796	24.2398	25.431	A5WV25;A0A286YBG3	A5WV25;A0A286YBG3		mpp1
	22.7014	24.1702	23.5836	22.862	23.1681	23.6813	A5WV48	A5WV48		arsa
	29.2635	30.6431	30.0411	29.4116	30.6838	30.4909	A5WV65;Q7ZV15	A5WV65;Q7ZV15	Vesicle-trafficking protein SEC22b-A	sec22ba
	26.7127	27.1882	26.6089	26.4188	26.1648	26.4822	A5WVI9;A0A2R8QPX2;A0A2R8RM85	A5WVI9;A0A2R8QPX2		dnaja2l
	21.9445	22.677	22.8159	23.3598	22.2792	23.1469	Q9I9H8;A5WVJ8;F1QQ06	Q9I9H8;A5WVJ8;F1QQ06	Apoptotic protease-activating factor 1	apaf1
	26.6998	25.4634	27.0879	25.9481	26.9021	26.3661	A5WVL5	A5WVL5		fbp2
	26.0919	26.8066	25.3429	27.4558	26.4522	27.2995	A5WVL6;A5WVL7;A5WVL8;E9QBE2;A8E588;A7MCR8;A7MCR6;A7MCM3;X1WB76;P79722;F1R8Y0;E9QE79;E7F8Y7;A0A2R8Q790;F1R7B3;A7MCR7	A5WVL6		ctsla	Matrisome-associated;Matrisome-associated	ECM Regulators;ECM Regulators
	27.4804	28.1824	27.557	27.7891	27.4713	27.986	A5WVQ0;A0A2R8RX70	A5WVQ0;A0A2R8RX70		nat10
	25.5845	25.9428	25.4005	26.3179	25.6516	25.6362	A5WVQ1;A5WVQ2;A5WVQ3	A5WVQ1		caprin1b
	25.1541	24.82	25.3732	24.9472	25.5341	25.1458	A5WVX0	A5WVX0	Inosine triphosphate pyrophosphatase	itpa
	23.3309	23.0906	23.5626	23.0909	23.8473	23.9147	A5WVX8	A5WVX8	Methionine aminopeptidase 2	metap2a
	25.5012	24.9895	25.5353	25.6802	25.1921	23.599	A5WW28	A5WW28		s100a11	Matrisome-associated	Secreted Factors
	25.5811	26.143	25.9243	26.3842	26.0625	26.5895	F6P9F0;A5WW31	F6P9F0;A5WW31		s100u
	24.1927	24.7923	24.814	24.2544	24.3995	24.4611	A5WW99;Q66L51	A5WW99;Q66L51	2-methoxy-6-polyprenyl-1,4-benzoquinol methylase, mitochondrial	coq5
	23.2772	24.4334	23.5217	24.6786	23.5956	24.2579	A5WWB4	A5WWB4		map2k1
	28.1886	28.1744	27.5948	28.6344	28.6249	28.2644	A5WWI6	A5WWI6	Profilin	pfn2l
	22.3572	22.761	22.5252	22.622	22.8905	22.1484	A5WWJ6;Q8AWF1;I3IS06	A5WWJ6;Q8AWF1	Non-specific protein-tyrosine kinase	yrk
	24.4715	25.1782	24.1749	25.4499	24.9103	25.1941	A5YC70;B7ZUV4;B8JIV1;A0A2R8QF26;F1RE65	A5YC70;B7ZUV4;B8JIV1;A0A2R8QF26		mbnl2
	31.3733	31.0674	31.397	30.8418	31.5084	30.9007	A8KBU7;A6H8Q3;A0A0R4IYH8;A0A0R4IJS3;A1L142	A8KBU7;A6H8Q3		mybphb
	28.0793	28.5723	28.4795	28.8664	28.6558	28.9225	A6NA21;A3KP36	A6NA21;A3KP36		ptrfb
	25.9798	27.0346	26.1125	26.5707	26.7442	26.9035	A6XCT1;A0A0R4IRU1;A0A0R4IAD5;A0A0R4ICQ1	A6XCT1;A0A0R4IRU1;A0A0R4IAD5;A0A0R4ICQ1		ndrg4
	30.8284	30.673	31.2001	31.162	31.1253	30.8984	A7E2K4	A7E2K4		rplp2l
	24.6935	25.1014	24.5819	25.2794	24.998	25.243	A7E2L0	A7E2L0	Dolichyl-diphosphooligosaccharide--protein glycosyltransferase subunit DAD1	dad1
	27.3174	26.2923	28.0746	27.7864	28.28	27.694	A7E2L8;E9QFA0	A7E2L8;E9QFA0		lsm5
	24.9969	25.3581	25.114	25.5143	25.0581	25.0303	E9QGR8;F1QB44;A7E2M3	E9QGR8;F1QB44;A7E2M3	ER membrane protein complex subunit 10	emc10
	23.8163	23.4665	23.7852	23.8033	23.8849	23.4605	A7E2P9;Q6PBT7	A7E2P9;Q6PBT7	Mitochondrial import inner membrane translocase subunit TIM14	dnajc19
	23.3684	23.4091	24.3301	23.9709	24.5574	23.8981	A7MBU9	A7MBU9		cmbl
	26.5916	26.714	26.3491	26.1683	26.7647	26.2559	A7MBY7	A7MBY7		ank3b
	27.0676	26.6287	27.352	26.7768	27.0222	26.4758	A7MCF0;Q5XJD3	A7MCF0;Q5XJD3	Pre-mRNA 3-end-processing factor FIP1	fip1l1b;fip1l1
	28.6809	28.3561	28.1032	28.8912	28.7688	28.7197	A7MCL7	A7MCL7		cst14a.2
	24.6181	24.7562	25.2145	25.519	25.0471	25.2533	A7MCQ3;F8W4C3	A7MCQ3;F8W4C3		gtf2f2a
	28.5476	28.4375	28.8571	28.6296	28.7203	28.7129	A7MCR1	A7MCR1	Cytochrome b-c1 complex subunit Rieske, mitochondrial	uqcrfs1
	23.4113	23.7455	24.4541	23.4733	23.5847	23.8945	E9QDP2;A7MCR5	E9QDP2;A7MCR5		rfc3
	23.7447	24.0713	24.1301	23.3604	23.3644	23.8993	Q1MT52;A7MD59	Q1MT52;A7MD59		hmox2a
	26.6857	26.8867	26.7339	26.7965	26.7748	26.551	A7YT47	A7YT47		hadhaa
	25.9282	26.3414	25.8954	26.3391	25.99	26.7483	A7YT51	A7YT51		sf3b2
	26.4529	26.2338	26.3847	26.4281	26.5229	26.3688	A7YT77	A7YT77		qdpra
	24.0155	23.2578	24.082	23.5422	23.4545	23.7563	H2ZRH9;A7YT82	H2ZRH9;A7YT82	Glycylpeptide N-tetradecanoyltransferase;Glycylpeptide N-tetradecanoyltransferase 2	nmt2
	29.1763	29.3134	29.2916	28.9136	28.6692	29.5479	A7YY10	A7YY10		zgc:171772
	25.8854	25.4765	24.6946	25.0276	24.9083	24.844	A7YY99	A7YY99		atp5ia
	26.2608	26.5673	26.5258	26.1258	26.2108	26.3765	E9QGV8;A7YYD9;Q6NUT4;F8W5X1	E9QGV8;A7YYD9;Q6NUT4;F8W5X1		pabpn1
	25.3789	25.7545	25.2496	25.644	25.3516	25.7841	A7YYI6;A0A2R8QHX6;A0A2R8Q9I3;Q7ZV35	A7YYI6;A0A2R8QHX6;A0A2R8Q9I3;Q7ZV35	Mediator of RNA polymerase II transcription subunit 7	med7
	25.6439	25.4176	25.1124	25.5851	25.1134	25.8808	A8BAQ7;F1QT27	A8BAQ7		pcyt2
	25.1	24.4857	25.3617	24.8363	24.9357	24.5657	A8DZ59;R4GDW7	A8DZ59		rnls
	27.5811	27.1803	27.3342	27.5718	27.6497	27.5766	A8DZ70	A8DZ70		mtdha
	23.8904	24.6881	24.4076	24.4163	23.7102	24.7746	A8DZA0;F1QGH5;B8A543	A8DZA0;F1QGH5		rbm25b
	25.559	26.602	26.324	26.7759	26.9265	26.4979	A8DZD1;Q58EP8;A0A2R8QUA2;E7F4H7;A0A2R8Q491	A8DZD1;Q58EP8;A0A2R8QUA2;E7F4H7;A0A2R8Q491		zgc:113232;OTTDARG00000011628
	28.7248	27.4993	28.5732	28.249	29.0092	28.1609	A8DZE4	A8DZE4	Glucose-6-phosphate isomerase	gpib
	25.5705	25.2971	25.7694	25.2194	24.9428	25.4143	A8DZG2;A0A0R4ISU1	A8DZG2		srsf6b
	22.6221	22.4301	22.6349	23.5775	23.0176	22.1541	A8DZH1	A8DZH1		DKEY-33I11.5-001
	25.2465	24.9604	25.3608	25.5324	25.0831	25.2176	A8DZJ0;A8DZI9	A8DZJ0		tbcb
	29.2264	29.8874	29.4135	30.0234	29.4973	29.9599	A8E526	A8E526		rpl14
	27.2395	27.2156	27.1021	27.1936	27.2438	26.9864	A8E5B7	A8E5B7		ndufb5
	27.4108	26.9969	27.3617	26.6579	27.2449	26.6584	A8E5C5	A8E5C5	Dehydrogenase/reductase SDR family member 7C-A	dhrs7ca
	24.8231	24.904	24.693	24.7737	25.2461	24.5617	A8E5F3	A8E5F3		glod4
	25.6387	26.4502	25.8096	26.7882	26.3163	26.9606	A8E5G1	A8E5G1	Annexin	anxa2b	Matrisome-associated	ECM-affiliated Proteins
	25.1663	24.9642	24.2893	24.8125	24.6487	24.7093	A8E5H4	A8E5H4		golga7
	26.8614	27.7235	26.6917	28.2253	26.9889	28.0878	A8E5I2;Q6NYL7	A8E5I2;Q6NYL7		zgc:77517
	30.1677	29.3269	30.1161	29.254	30.1215	29.5415	A8E5J9;A2CEA5;F6NMS7;A2CEA4;A0A0R4IJU9;F6PA24	A8E5J9;A2CEA5;F6NMS7;A2CEA4		ckmt2b
	24.7945	24.7654	24.4495	23.1523	24.2713	24.4753	F8W567;A8E5K9;Q7T2P6;A0A0J9YJ60;A0A0J9YJ45	F8W567;A8E5K9;Q7T2P6	Mitochondrial import inner membrane translocase subunit Tim23	timm23
	22.9077	22.917	23.4333	26.0961	24.067	24.9743	A8E5P7	A8E5P7		zgc:174917
	24.6146	25.1272	25.3662	24.9214	25.2776	24.2674	A8E7E7;A0A0R4IWJ1	A8E7E7;A0A0R4IWJ1		itsn1
	28.7106	28.6567	28.9377	28.4545	28.5051	28.5628	A8E7G6;A8E7G7	A8E7G6;A8E7G7		prdx3
	25.2099	26.5908	25.2185	26.3044	25.3417	26.0403	A8E7G8	A8E7G8		tm9sf3
	24.6411	24.6172	24.4661	24.3693	24.2442	24.6229	A8E7K4;F1QEN6	A8E7K4		pcyt1aa
	24.3725	23.8901	24.2887	23.7832	24.6998	24.1228	A8E7L0;A8E7L1;A8E7L3;A8E7K8;A8E7L2;A8E7K9	A8E7L0;A8E7L1;A8E7L3;A8E7K8	Annexin	anxa13l	Matrisome-associated	ECM-affiliated Proteins
	22.9991	23.1104	23.5706	23.444	23.4139	23.6996	A8E7L6;Q503C8	A8E7L6;Q503C8	NudC domain-containing protein 1	nudcd1
	23.0945	23.7629	22.4165	24.1727	23.6503	24.2238	A8E7N5	A8E7N5		vps45
	27.1998	26.8323	26.9319	26.7689	26.5665	27.0333	A8E7N8	A8E7N8	Proteasome subunit beta type	psmb4
	24.7573	25.0165	23.3821	24.011	23.5161	24.1477	A8KB74;A0A0R4IFK1;A0A0J9YJ49;A0A0R4IDH9	A8KB74;A0A0R4IFK1;A0A0J9YJ49		ca5a
	29.7239	29.9669	29.6318	30.401	30.062	30.5771	A8KB78	A8KB78		rps23
	22.9883	22.9421	22.8635	23.1234	22.9694	23.8428	A8KBR8	A8KBR8		zgc:173994
	24.8936	25.628	25.0044	25.9822	25.6481	25.9332	A8KBU6;A0A2R8QF11	A8KBU6;A0A2R8QF11		zgc:158846
	26.8858	27.0536	27.2207	27.0994	27.3394	27.2788	A8KC02	A8KC02		cbr1l
	25.674	25.9899	25.8379	25.7018	25.4976	25.6711	A8KC22;F1Q577;A0A0R4IB42	A8KC22;F1Q577;A0A0R4IB42		hnrnpl2
	30.0769	30.4987	30.1387	30.2241	30.2395	30.4402	A8KC30;A0A0R4IFE2;A0A2R8QG90;F8W3U0	A8KC30;A0A0R4IFE2		psmc1a
	23.7189	22.953	23.5961	22.1325	23.4133	22.3954	A8WFT4	A8WFT4		scly
	27.389	27.9068	27.5342	27.7964	27.458	27.8803	A8WFU6	A8WFU6		serpinh1a	Matrisome-associated	ECM Regulators
	24.8962	24.9049	24.5768	24.8236	24.5824	24.8291	A8WG87;A0A2R8QP61;F6NQ54;F1R4U9;E9QBQ8;F1Q9N1	A8WG87;A0A2R8QP61;F6NQ54;F1R4U9;E9QBQ8;F1Q9N1		smarcb1a;smarcb1b
	26.0496	24.3991	25.9901	24.9666	25.5543	24.9738	A8WGA6;A0A1D5NSI6;B7ZVL6;E9QIW4	A8WGA6;A0A1D5NSI6;B7ZVL6;E9QIW4		tnnt3b
	31.4318	31.4416	31.4185	31.3002	31.4037	31.2307	A8WGC6	A8WGC6	ATP synthase subunit beta	atp5b
	26.6792	26.8191	26.7884	26.4952	27.0158	26.6147	A8WGM1	A8WGM1		vapal
	22.7584	23.9627	23.4807	24.056	22.8683	24.1899	A8WGN9	A8WGN9	Lipase	lipf
	24.9761	25.4672	24.7513	25.5312	24.9547	25.6648	A8WGP7	A8WGP7	UDP-glucose 6-dehydrogenase	ugdh
	27.4668	27.7245	27.0992	26.9995	26.9338	27.3632	A8WGS0;Q5RGD1	A8WGS0		cyb5a
	25.7425	26.2255	26.0538	25.6929	25.4165	25.8389	E9QIC6;E9QJJ5;A8WGS1;Q6NZ09;E9QHX7	E9QIC6;E9QJJ5;A8WGS1;Q6NZ09;E9QHX7	Proteasomal ubiquitin receptor ADRM1	adrm1;adrm1b
	25.1004	25.1182	24.3937	24.3633	24.15	24.0532	F1RCZ2;A8WH79	F1RCZ2;A8WH79		il6st
	24.6712	25.0244	25.4456	25.3489	25.3319	24.7923	A8WHP2	A8WHP2		zgc:171480
	23.958	24.2535	24.1087	24.2364	24.4852	24.3346	A8WHP4	A8WHP4		gclm
	26.743	26.3107	26.7839	26.646	27.0873	26.7411	A8WHU6;A0A2R8QSD6;A0A2R8QAY5	A8WHU6;A0A2R8QSD6;A0A2R8QAY5		scel
	25.0393	23.9359	24.4843	24.5927	25.4455	24.5595	A8WHV1;A0A2R8Q4L6	A8WHV1;A0A2R8Q4L6		rgcc
	23.9492	23.1962	24.6128	22.8905	24.4655	23.5111	Q6DGH8;A8WHV3;B8A666;Q6DI07;F6NMA7	Q6DGH8;A8WHV3;B8A666;Q6DI07;F6NMA7		rab3c;rab3da;rab3db
	24.5435	24.1595	24.9925	24.7071	24.0571	24.0947	A8WHV7	A8WHV7		mrps36
	25.3876	24.3028	24.9807	25.4447	25.391	25.1447	A8WHX1;Q05AL1	A8WHX1;Q05AL1	Armadillo repeat-containing protein 8	armc8
	23.6644	24.1067	23.3941	23.6017	23.9675	23.849	A8WHX2;Q7T3E4	A8WHX2;Q7T3E4	Lariat debranching enzyme	dbr1
	27.047	26.8071	26.8866	26.8043	26.4599	26.9415	A8WI00	A8WI00		stam2
	25.2513	25.4927	25.1988	25.5398	25.1111	25.5692	A8WIN7	A8WIN7		plod1a	Matrisome-associated	ECM Regulators
	29.4289	29.4457	29.5054	29.3875	29.4814	29.4813	A8WIP5	A8WIP5		hcfc1b	Matrisome-associated	Secreted Factors
	22.4417	22.9072	22.3532	22.8393	22.8115	22.9554	A8Y5S5;A0A2R8QCF9	A8Y5S5;A0A2R8QCF9		srpk1a
	27.9595	28.5073	28.6488	25.2731	26.3476	25.0494	A8Y5U1	A8Y5U1	UPF0600 protein C5orf51 homolog
	25.374	26.1163	25.3361	25.8243	25.2509	25.7667	A9C3P0	A9C3P0	Malectin	mlec
	23.4601	24.4216	24.5672	23.8294	23.5328	24.7179	A9C3P6;Q6NYR8	A9C3P6;Q6NYR8	N-acetylneuraminate lyase	npl
	24.5177	24.2186	24.3952	24.3112	24.0439	24.0389	A9C3Q5;A9C3Q4	A9C3Q5;A9C3Q4	Calcium-transporting ATPase	atp2a2a
	26.1163	26.0427	25.7177	25.6572	25.5281	25.4794	A9C3Q7;F6P1J6	A9C3Q7	Aminomethyltransferase	amt
	25.9427	26.0632	26.0289	26.1344	26.0721	26.1652	A9C3T0;A0A2R8QKE2;A0A2R8Q5X2;A0A2R8QQ34;A0A140LGB8;Q6NW93	A9C3T0		prkar2aa
	29.4403	28.8473	29.2051	29.4851	29.9534	29.5091	A9C462	A9C462	Cytochrome c oxidase subunit 6A, mitochondrial	cox6a1
	24.2364	24.9812	24.1029	24.8128	24.2848	24.9286	A9JR96	A9JR96		wdr43
	19.2511	26.0288	18.4074	24.8033	19.165	25.511	A9JRB3	A9JRB3	Serine protease HTRA1B	htra1b	Matrisome-associated	ECM Regulators
	24.902	24.611	24.4172	24.0187	24.5503	24.7026	A9JRC7;F8W259	A9JRC7	Serine/threonine-protein phosphatase 4 catalytic subunit B	ppp4cb
	24.3363	24.2876	24.7353	24.6345	24.0306	24.7482	A9JRE2;F1QYU4	A9JRE2	Methylthioribose-1-phosphate isomerase	mri1
	26.5345	26.5489	26.4728	26.4647	26.4861	26.5602	A9JRG9	A9JRG9		afg3l2
	26.4737	26.6246	26.5445	27.0529	26.4647	26.7595	A9JRP8;A0A2R8RVZ9;F8W4F0	A9JRP8;A0A2R8RVZ9;F8W4F0		zgc:86896
	22.3356	23.9717	24.8982	24.1122	23.0498	24.4905	A9JRS9;B8JIM3	A9JRS9		ap3m1
	24.9636	24.8284	25.1683	24.8555	25.3945	24.7534	A9JRU2	A9JRU2		pdp1
	30.1593	29.6938	30.1026	29.557	29.8176	29.6125	A9JRX1	A9JRX1		and2
	25.9318	26.2329	27.7029	27.5575	26.8443	27.6194	A9JRZ0;F1QEG9	A9JRZ0	E3 ubiquitin-protein ligase SMURF2	smurf2
	27.3106	27.5227	27.3644	28.0747	27.4911	27.6873	A9JSW0	A9JSW0	Peptidyl-prolyl cis-trans isomerase	fkbp2
	25.5722	26.3621	25.6326	26.1672	25.9685	26.192	A9JT06;B8A6A1;F8W2H1;Q568Q8	A9JT06;B8A6A1		eif4e1c
	26.8776	26.3971	27.4284	26.9303	26.4058	27.0038	A9JT16;A0A2R8QRA9;A0A2R8Q428	A9JT16;A0A2R8QRA9;A0A2R8Q428		pfdn5
	23.066	23.0129	22.0707	22.7365	19.603	21.7628	A9JTA8;E9QDW5	A9JTA8;E9QDW5		rangap1b
	25.2298	25.1614	25.2163	25.5237	25.2172	24.9357	A9JTC4;Q803S3	A9JTC4;Q803S3	Protein MEMO1	memo1
	23.4292	24.4958	25.4885	23.8763	24.5575	24.5627	F1QMZ6;A9JTH1	F1QMZ6;A9JTH1	Neurocalcin-delta A	ncalda
	26.8847	26.8753	26.7567	26.857	26.8808	26.9223	A9LDD9	A9LDD9		shmt2
	25.068	25.5202	25.3259	25.1979	25.0883	25.2345	A9ULS7	A9ULS7		slc2a11b
	27.1353	27.0919	27.1282	26.9205	27.3459	26.8096	B0BLX4	B0BLX4		zgc:175088
	29.6637	28.9721	29.9043	28.7232	29.6452	29.0936	B0BLY0	B0BLY0		exoc5
	25.8605	24.8442	25.8647	24.573	26.0472	25.2842	B0F6R3;B0CLV6	B0F6R3;B0CLV6		cadm3
	24.6399	24.6118	24.9354	24.6325	25.7863	25.5291	B0CLW6;F1R7U2	B0CLW6;F1R7U2		pvrl2l
	25.6641	25.5918	25.6061	25.3321	25.0844	25.478	B0JZL7;F6NNN9	B0JZL7		enpp1
	25.8708	25.684	25.6548	25.3774	25.5534	25.5611	B0R026;A0A2R8QLZ5	B0R026;A0A2R8QLZ5	Protein arginine N-methyltransferase 5	prmt5
	26.9621	25.9186	26.5663	25.9481	26.7883	25.947	B0R068;A0A0R4IJ10	B0R068;A0A0R4IJ10		atp1a1b
	24.2857	23.9781	24.4322	24.0682	24.4374	24.2048	B0R0B1;A0A2R8Q7F2	B0R0B1;A0A2R8Q7F2		cbwd
	26.4761	25.9979	27.1416	25.7463	25.5737	26.3905	B0R0B3	B0R0B3		pgm5
	27.5458	27.8337	27.3846	27.9059	27.8171	27.8993	B0R0D7;E9QEX2	B0R0D7	Coronin	coro1ca
	26.5447	26.7466	23.5378	26.2177	26.8321	27.0656	B0R0I1;B3DFR2	B0R0I1;B3DFR2		mmp14b	Matrisome-associated	ECM Regulators
	23.2616	23.5054	23.2794	24.4912	24.1946	23.9296	B0R0T1;A0A2R8Q9X7;A0A2R8RYA1	B0R0T1;A0A2R8Q9X7;A0A2R8RYA1	von Willebrand factor A domain-containing protein 8	si:dkey-18l1.1
	23.4715	23.2721	24.224	23.2245	23.2985	23.5543	B0R0V3;Q90X38	B0R0V3;Q90X38	G patch domain and KOW motifs-containing protein	gpkow
	24.7645	25.3097	24.8193	25.1928	24.7187	25.4513	B0R0V8;Q6PC35;F8W3K9	B0R0V8;Q6PC35		atp6v1h
	25.4438	25.8253	25.5167	25.5206	25.588	25.6252	B0R118;Q7ZUY8;A0A0R4IUF8;A0A0R4IUX9	B0R118;Q7ZUY8		pacsin3
	27.2563	27.4934	26.8856	27.7446	27.0456	26.9558	B0R159	B0R159		bckdk
	24.331	24.4765	24.2318	24.1824	24.331	24.1327	Q6DRD3;B0R194;B0R195	Q6DRD3;B0R194;B0R195	DNA polymerase beta	polb
	29.9265	29.8567	29.3694	29.3181	29.332	29.1751	B0R197	B0R197		vdac3
	24.957	24.3226	24.4338	23.5876	24.9465	23.8869	B0R198	B0R198		vdac3
	23.7037	23.8894	23.5826	24.1166	23.8397	23.4989	B0R1C0;B0S5A4	B0R1C0;B0S5A4		CH211-207O15.3-001;si:ch211-150o23.2
	26.0775	25.9238	25.8018	25.0307	25.5068	25.4149	B0R1C4	B0R1C4		fap
	27.798	28.0252	27.9439	28.2164	27.8728	28.0923	B0R1D0;F1R5E3	B0R1D0		psmc4
	26.2848	27.1712	26.545	26.4641	25.2857	26.5986	B0R1E9	B0R1E9		mgst1.2
	22.9073	23.3693	22.5569	23.004	22.1106	23.0025	B0S4Z5;Q7ZUX6	B0S4Z5;Q7ZUX6	Deoxyhypusine hydroxylase	dohh
	24.6483	24.0556	24.1796	24.4331	24.8309	24.5243	B0S516	B0S516	Actin-related protein 2/3 complex subunit 5	arpc5lb
	24.5202	25.2385	25.1578	25.4899	25.1466	25.4324	B0S522;F1QI07	B0S522		rbm45
	27.1827	25.643	27.2014	26.1227	27.531	26.0193	B0S553	B0S553		nefmb
	22.4366	23.5443	23.7843	23.3746	23.2193	23.6701	B0S573;F1R5R9	B0S573		msi1
	26.4344	26.2183	26.4383	26.7807	26.342	26.5072	B0S585;Q6P020;B0S584	B0S585;Q6P020;B0S584		mapre1a
	24.1888	23.1997	24.2158	23.061	24.5381	23.5365	B0S5B9	B0S5B9		sypa
	26.5699	27.4426	27.322	27.6211	26.9786	27.2194	B0S5C4	B0S5C4		acsl3b
	28.219	28.2828	28.3658	28.096	28.29	28.2864	B0S5C5;A0A0G2KML7	B0S5C5;A0A0G2KML7		acaa2
	23.064	22.5023	23.869	23.048	23.9356	22.2804	B0S5H3;B0S5H1;B0S5H2	B0S5H3;B0S5H1	Calcium-transporting ATPase	atp2b3a
	23.2315	22.9553	22.5563	23.6325	22.9191	24.1401	B0S5I6;Q7SZC5	B0S5I6;Q7SZC5	Nucleoporin NDC1	ndc1
	22.0299	23.5899	22.8683	23.0546	22.2361	23.2494	E9QCG7;B0S5J3;F1RCX6	E9QCG7;B0S5J3		u2surp
	27.7398	28.471	28.3871	28.3645	28.3707	28.6087	B0S5J7;B0S5J6;A0A286YAB4	B0S5J7;B0S5J6;A0A286YAB4		asph
	24.2464	24.5255	24.3657	24.7297	24.4125	24.7625	B0S5M0;B0S5M1	B0S5M0;B0S5M1		snx4
	23.379	23.4519	23.0279	23.3217	23.1364	23.6321	B0S5M3;A0A0G2KSQ8	B0S5M3;A0A0G2KSQ8	Oxysterol-binding protein	osbpl11
	23.8433	23.4496	23.7672	23.359	23.9996	23.813	B0S5N7	B0S5N7		blvra
	25.6032	26.0509	25.9888	26.475	26.7677	26.6255	B0S5Q3;B0S5Q2	B0S5Q3;B0S5Q2		sdhc
	26.5214	26.9095	26.7257	26.9707	26.4742	26.8616	B0S5S6	B0S5S6		pdia5
	27.4334	27.5563	27.1521	27.6459	27.9751	27.5733	B0S5W0	B0S5W0		col8a1a	Core matrisome	Collagens
	28.4402	28.2477	28.3454	28.094	28.2559	28.1365	Q5RI46;B0S5X0	Q5RI46;B0S5X0		epyc	Core matrisome	Proteoglycans
	26.3187	28.7946	26.1242	28.6224	26.1241	28.608	B0S602	B0S602		fn1a	Core matrisome	ECM Glycoproteins
	26.3869	27.2353	26.7356	26.7941	26.3907	26.8173	Q6PH56;B0UXS6;B0S610;B0UXR9;A0A0R4IJ78	Q6PH56;B0UXS6;B0S610;B0UXR9		hsp70.3;mcm5;hsp70l;hsp70.2
	24.0577	23.9965	23.8064	24.4017	24.1368	24.4638	B0S641	B0S641		pofut2
	26.3456	26.0547	26.2189	26.1433	26.3223	26.1827	B0S642	B0S642		hibch
	22.8485	23.9138	22.7936	23.7471	23.7507	23.5484	B0S687	B0S687	DNA polymerase alpha subunit B	pola2
	26.3947	25.7112	25.6703	25.6339	25.3484	26.0734	B0S6A9;REV__Q8AW20;REV__B0S790;REV__A0A2R8S045;REV__A0A2R8Q947	B0S6A9		wdr3
	23.751	22.7544	22.9243	23.7057	23.6262	24.1233	B0S6B1;Q08C72	B0S6B1;Q08C72	Pre-mRNA-splicing factor CWC22 homolog	cwc22
	24.9271	25.05	24.7254	25.0765	24.4793	25.243	B0S6B9;B0S6C0;E7FFV6;A0A0R4IFD3;Q1L985	B0S6B9		nrd1a
	27.8799	28.2508	27.6881	27.5356	27.1921	27.9785	B0S6C5	B0S6C5		retsatl
	24.8841	25.8385	25.5209	25.9433	25.7272	25.6797	B0S6H4	B0S6H4		plp2
	23.9093	24.698	22.8675	24.1675	24.3818	25.2968	B0S6K3	B0S6K3		cacybp
	24.8307	24.7417	23.9389	22.9548	23.3633	24.4134	B0S6K5	B0S6K5		tnn	Core matrisome	ECM Glycoproteins
	26.9113	26.9774	26.2085	25.765	25.8878	25.724	B0S6K6	B0S6K6		tnn	Core matrisome	ECM Glycoproteins
	27.0746	26.1443	26.2463	25.9833	24.8606	26.2461	B0S6P6;F8W4P0;F1QSP5;F8W3U8;F1R6M3;Q8QGG8;E7EZA2	B0S6P6		ddx3
	22.6191	23.2757	23.0642	23.4963	23.0317	23.7292	B0S6V6;B0S6V7	B0S6V6;B0S6V7		pik3r1
	27.6091	27.5437	27.3771	27.7034	27.5177	27.6277	B0S6Z1	B0S6Z1		dhx9
	23.9161	24.5025	24.8245	23.7439	23.2594	24.1481	B0S739;B0S738	B0S739;B0S738		si:dkey-4e7.3
	26.7001	25.9667	26.5909	26.2017	26.4543	25.7269	B0S745	B0S745		fkbp7
	25.155	25.0476	24.9135	25.4801	25.6283	25.1487	Q7ZUC7;B0S751;A0A2R8Q6K2	Q7ZUC7;B0S751	Prostaglandin E synthase 2	ptges2;ptgesl
	25.823	26.1239	25.8276	25.954	25.7402	25.9887	B0S754	B0S754		snrnp200
	27.6867	27.3966	27.8426	26.7405	27.6978	27.0171	B0S758	B0S758		ttna
	23.7299	22.9368	24.0429	24.1801	23.3523	23.8578	B0S768;A0A2R8Q3G4	B0S768;A0A2R8Q3G4		mphosph8
	23.6664	22.7784	23.3917	24.0172	23.358	24.1665	B0S774	B0S774		gorasp1
	27.4496	27.0888	27.5825	26.8371	27.1052	26.6535	B0S784	B0S784	Receptor expression-enhancing protein	zgc:101744
	25.6259	25.8999	25.5574	25.9676	25.834	26.2435	B0S786;F1RDU2;F1RA10;B0S787;A4IG49;Q1LXG0	B0S786;F1RDU2;F1RA10		glsb
	22.7845	22.5163	22.3275	22.2989	22.2384	22.8377	B0S7E1	B0S7E1		brd7
	25.6366	25.3461	25.2671	24.1651	24.8955	24.9873	B0S7H1;B0S7H2;B0S7H0	B0S7H1;B0S7H2		pdxka
	26.4856	26.0604	25.9371	26.3641	26.39	24.6321	B0S7H9;Q502B0	B0S7H9;Q502B0	39S ribosomal protein L41, mitochondrial	mrpl41
	25.0121	24.3735	24.4394	24.945	24.9264	25.1522	B0S7I0	B0S7I0		pnpla7b
	22.8358	23.7458	23.0199	23.2129	22.1895	22.6197	B0S7J2;B3DFL2	B0S7J2;B3DFL2		zgc:193538
	24.4212	25.2135	24.0534	24.4571	23.8711	24.9904	B0S7K7;A0A2R8PXL7	B0S7K7;A0A2R8PXL7		scpep1
	23.6003	24.0624	24.1905	24.1434	23.852	24.1304	Q6DGK7;B0S7W6	Q6DGK7;B0S7W6		spryd4
	27.31	27.3975	27.3438	27.2147	27.459	27.4332	B0S8G3;B0S8G4;B0S8G5	B0S8G3;B0S8G4;B0S8G5		col18a1a	Core matrisome	Collagens
	25.3693	24.5065	25.164	24.9636	25.041	24.6069	B0S8L0	B0S8L0		nfu1
	23.1417	23.8218	22.9898	23.3898	23.5112	23.606	B0UX67;F1Q9H9;A0A2R8RNC7	B0UX67;F1Q9H9		mtor
	24.2541	23.0381	24.2435	23.5757	23.9747	22.2026	B0UXI4	B0UXI4		syn1
	23.8112	24.6264	25.0265	24.4147	23.889	25.1703	B0UXN0	B0UXN0	Sulfhydryl oxidase	qsox1
	24.5436	24.961	24.4449	25.2763	24.8038	24.9304	B0UXP9	B0UXP9	Inosine-5-monophosphate dehydrogenase 2	impdh2
	22.0193	26.4773	26.1761	21.5775	22.1635	21.1484	B0UXS0	B0UXS0		hmox1a
	26.5306	26.8188	26.021	27.0349	26.1652	25.8327	B0UXV7	B0UXV7		dnajc1
	24.2989	24.6923	24.7647	25.3677	24.6055	24.9471	B0UXW2	B0UXW2	Serine/threonine-protein kinase RIO1	riok1
	25.8635	25.8218	26.1066	25.7849	25.6407	25.7513	B0UXY9	B0UXY9		faf1
	24.5068	24.5581	24.9639	25.0857	24.9095	24.858	F1QTV5;B0UY57;A0A2R8Q8M8;A0A2R8Q220	F1QTV5;B0UY57;A0A2R8Q8M8;A0A2R8Q220		rif1
	30.9616	30.8486	31.0455	30.8067	30.977	30.6803	B0UY61;A0A2R8QKU1;F1R8A4	B0UY61;A0A2R8QKU1		neb
	24.2078	24.2907	24.0613	24.6232	24.6384	24.447	B0UYA3;B0UYA2	B0UYA3;B0UYA2		cryl1
	23.6601	20.7322	23.5212	23.7715	24.2977	24.6043	B0UYA7;Q6NYP8	B0UYA7;Q6NYP8	Protein-lysine N-methyltransferase n6amt2	n6amt2
	26.2419	26.5114	26.3211	26.463	26.5217	26.4848	B0UYD6;B0UYD5;B0UYD7	B0UYD6;B0UYD5		qars
	24.1155	23.4094	23.8481	24.1906	24.8613	24.6129	B0UYE9;F1R9C2	B0UYE9		gripap1
	25.8774	25.9116	26.1289	25.9276	26.1134	26.147	B0UYH4	B0UYH4		fmodb	Core matrisome	Proteoglycans
	22.7613	22.7666	23.2252	22.9318	23.2324	23.089	B0UYH7	B0UYH7		glmna
	25.0814	25.1193	25.1209	25.2219	25.1641	25.1134	B0UYI3	B0UYI3		mrpl37
	24.4364	24.4957	23.5747	24.2635	23.607	24.1163	F4ZGF2;B0UYJ6	F4ZGF2;B0UYJ6		comta
	26.2293	26.2903	26.2405	26.2413	26.3319	26.6633	B0UYK4;F1R5M2	B0UYK4;F1R5M2	Kinesin-like protein	kif5ba
	24.129	24.4043	24.5522	24.3711	24.2795	24.314	B0UYL5	B0UYL5		dhrs12
	23.9621	23.8164	23.6276	24.0126	23.5648	24.4002	B0UYM5	B0UYM5		lmo7a
	24.338	23.8398	24.3568	24.7239	24.4903	24.0886	B0UYM8;F1QL17	B0UYM8		lmo7a
	28.1349	27.87	27.8096	28.4586	28.7413	28.0952	B0UYN4	B0UYN4		zgc:162944
	23.8015	23.6741	23.7254	24.712	24.479	24.356	B0UYQ8;B0UYQ7	B0UYQ8		si:dkey-67c22.2
	23.5619	24.3165	24.0876	23.6883	23.9509	23.5922	F6NIT0;B0UYR8;B0UYR9	F6NIT0;B0UYR8;B0UYR9		zgc:171226
	28.7044	28.5364	28.4616	28.6236	28.68	28.3894	B0UYS0	B0UYS0		krt15
	28.5082	29.12	28.825	28.8153	28.5285	28.8716	B0UYS4	B0UYS4		dera
	24.4967	24.6215	23.4276	24.4973	24.5605	24.2286	B0V0U4	B0V0U4	Polypeptide N-acetylgalactosaminyltransferase	galnt2
	26.7847	26.6822	26.771	26.6112	26.7149	26.5963	B0V0X1	B0V0X1		pccb
	24.5969	25.241	25.1884	25.7199	25.3487	25.1054	B0V198;B0V199	B0V198;B0V199		hacd2
	22.8843	22.8313	23.8399	22.9876	23.7951	23.7029	B0V1B1	B0V1B1		kazald3	Matrisome-associated	ECM Regulators
	24.4482	24.1609	24.5886	24.1713	24.4778	24.2539	B0V1B5	B0V1B5		zgc:86609
	27.2884	27.2157	27.0478	26.9992	27.1744	27.1256	B0V1I0	B0V1I0		snrpd3
	23.4586	23.9651	23.7936	23.9862	23.5811	24.1071	B0V1I3;B0V1I2	B0V1I3		upb1
	27.4647	27.2366	27.5617	27.447	27.4761	27.4272	B0V1K1	B0V1K1		aimp1
	28.6823	28.5687	28.6571	29.0058	28.933	28.9556	B0V1K4	B0V1K4		zgc:136930
	22.9429	22.5941	23.3738	23.0886	23.5713	22.566	B0V2S4	B0V2S4		fxn
	22.842	24.571	21.7492	23.8056	22.4407	24.546	F1QJ79;B0V2T6;F1RB11	F1QJ79;B0V2T6		dock8
	24.2554	23.8907	24.8515	23.9015	24.4405	23.6112	B0V2V4;Q5CZV0	B0V2V4;Q5CZV0	Transmembrane protein 182	tmem182a;tmem182
	25.5838	26.3527	25.9604	26.0457	26.3051	26.0522	F1Q8C8;B0V3F8	F1Q8C8;B0V3F8	Interferon-inducible double-stranded RNA-dependent protein kinase activator A homolog	prkra
	21.5764	25.6797	22.4045	25.6347	23.5015	25.4117	B0V3R7	B0V3R7		serpind1	Matrisome-associated	ECM Regulators
	26.0422	25.9576	25.9906	25.8385	26.1367	26.1167	F1QRQ0;B0V3S8;B0V3S9	F1QRQ0;B0V3S8;B0V3S9		myef2
	22.5991	23.1311	22.8516	23.5047	24.0161	22.4134	B0VEQ2	B0VEQ2	Tetraspanin	tspan7b
	26.329	26.2794	25.9045	25.8603	26.3241	25.9697	F1QUN2;B1H1H9;X1WBL2;X1WEB2	F1QUN2;B1H1H9;X1WBL2		pus7
	24.7585	24.2381	24.7877	24.6005	24.4841	24.4031	B1H1M3	B1H1M3		prosc
	24.7961	24.3921	24.7906	24.5014	24.9822	24.4276	F1RDF6;B1NA68;Q9DGR7;E7F090;X1WFH7;A4UU31	F1RDF6;B1NA68;Q9DGR7;E7F090		map2k4a
	23.5945	23.8781	23.2229	23.5194	23.6721	23.3002	B1PS59;F1QS48;F1QED2;B3DHM7;F1Q4Q6;E7FFZ5;Q1L8R8	B1PS59;F1QS48	Mothers against decapentaplegic homolog	zmp:0000000768
	26.4182	25.7246	26.58	26.4074	26.7252	26.1571	B1WB51	B1WB51		hypk
	25.1848	25.5414	25.6219	25.7259	25.2125	25.845	B1WB98;I3ISQ4	B1WB98		stk26
	24.6868	23.0831	23.4859	23.3384	23.6907	23.7059	B2CZC2;F6PBX0;Q32SG7	B2CZC2;F6PBX0;Q32SG7		slc8a1b
	24.1106	22.918	23.88	22.8911	24.1338	22.6396	Q1LVA9;B2CZC4;F1QA32;A4UQV6	Q1LVA9;B2CZC4		slc8a2b
	26.4697	26.4981	26.445	26.6705	26.7585	26.5536	B2GQ15;Q5U3U3;A0A2R8Q0N5;B0S7W8	B2GQ15;Q5U3U3;A0A2R8Q0N5	Carnitine O-palmitoyltransferase 2, mitochondrial	cpt2
	29.4116	28.9848	29.4661	29.1476	29.4619	29.0146	B2GTW6	B2GTW6	Citrate synthase	cs
	28.2116	28.556	28.4791	28.5543	28.5855	28.737	B3DFK4	B3DFK4		LOC557217
	28.3945	28.5085	28.3831	28.6216	28.4149	28.5543	B3DFN3	B3DFN3		lmnb2
	31.5299	32.0195	32.461	32.7445	32.8067	33.053	B3DFP9	B3DFP9		apoa2
	27.4743	27.7363	27.4167	27.4969	27.1965	27.5592	B3DFQ1;X1WFZ2;A0A2R8PV64	B3DFQ1;X1WFZ2;A0A2R8PV64		capns1b
	26.8397	27.3462	26.8851	27.488	27.4218	27.6888	B3DFS9;E9QEW5;A0A2R8QJR6	B3DFS9		myh11a
	24.218	24.2182	23.6775	24.0789	24.0618	24.1122	B3DFU8;F1Q5T4	B3DFU8;F1Q5T4		LOC563448;zgc:193690
	23.2318	25.0009	23.7913	25.1347	24.474	25.0855	B3DFZ2	B3DFZ2		atp1a1a.5
	27.624	27.6122	27.4604	27.4228	27.7193	27.5525	B3DG31;Q1LWX4	B3DG31;Q1LWX4	Proteasome subunit alpha type	si:rp71-45k5.4
	23.8685	24.0814	23.9793	24.8435	23.1386	23.9662	B3DGG4	B3DGG4		cdh11
	27.2356	27.3155	27.3961	27.1259	26.9118	26.8476	B3DGI9	B3DGI9		timm8b
	31.4092	31.236	30.4485	30.332	30.9915	31.379	B3DGM2;A0A1D5NT04	B3DGM2;A0A1D5NT04		calml4a
	24.1716	24.955	23.7323	24.5635	23.7894	24.8065	F1QWL2;B3DH78	F1QWL2;B3DH78		caska
	27.1785	25.9521	26.9331	25.8037	27.078	26.2985	B3DH85;E9QDC6	B3DH85		ncam1a
	26.3504	24.791	25.2609	26.2665	26.0295	25.6414	B3DHC5;E9QJQ2;E9QCH4	B3DHC5;E9QJQ2;E9QCH4		apoa4b.2
	23.7081	23.5469	24.1427	24.0022	23.5592	23.7383	B3DHG0;F8W456;F8W5W3;F8W3T9	B3DHG0;F8W456;F8W5W3;F8W3T9		trub1
	24.7696	23.9224	25.6252	24.5533	25.4539	24.6912	B3DHK5	B3DHK5		rbp7b
	22.6333	24.0491	23.5015	23.9663	23.9412	24.6455	B3DHP3	B3DHP3		zgc:194186
	25.1681	23.9658	24.4534	25.1019	25.3407	24.5178	B3DHU2	B3DHU2		tmem65
	24.518	25.5653	24.4127	25.5003	24.8287	25.5801	B3DHW2	B3DHW2		rela
	28.974	30.0406	29.1117	30.0906	29.1096	29.7829	B3DI58	B3DI58		ngs
	21.8502	21.4892	22.6009	22.7059	22.8813	23.2381	B3DIS2	B3DIS2		zgc:194209
	23.9134	24.4352	23.6828	24.0655	24.5111	24.1077	B3DIT9;F1R2D5;F1Q8X6	B3DIT9		pdk4
	27.2442	26.8924	26.4139	26.6769	27.1589	27.1159	B3DIV2	B3DIV2	Integrin beta	itgb1b.1
	27.6553	27.3868	27.8747	27.3289	27.7979	27.4041	B3DIV6	B3DIV6	Acetyltransferase component of pyruvate dehydrogenase complex	dlat
	25.4015	25.1641	25.5706	24.756	25.4754	25.06	B3DIV9	B3DIV9	Kelch-like protein 40a	klhl40a
	25.7681	26.4524	25.8904	26.3219	25.7894	26.2109	B3DIZ3;A0A0J9YJ18;X1WHN5	B3DIZ3		zgc:171967
	24.3723	24.7552	24.2081	24.3185	24.0446	24.2666	B3DJ34;A0A2R8RVI8;B0UXW0	B3DJ34;A0A2R8RVI8		pip4k2aa
	25.052	25.45	25.2057	25.6637	25.1884	25.3617	B3DJA9	B3DJA9		dnajc3b
	25.7408	26.0175	25.831	26.0713	25.4056	25.9518	B3DJF3	B3DJF3		papss1
	25.8878	24.7881	25.5173	25.0007	25.8453	25.1685	B3DJG6	B3DJG6		LOC567531
	26.2705	25.4058	25.4638	26.1445	26.4074	25.85	B3DJJ8	B3DJJ8		si:ch211-284b7.3
	22.5427	23.2967	23.4133	23.5128	22.6218	23.1409	B3DJK9	B3DJK9		foxp4
	23.9914	24.2495	23.9255	24.1524	24.0309	24.5835	Q6ZM52;B3DJT0	Q6ZM52;B3DJT0	Squamous cell carcinoma antigen recognized by T-cells 3	sart3
	26.2754	26.5141	26.2654	26.5414	26.1767	26.1038	B3DK73;H0WF22	B3DK73;H0WF22		si:dkey-222f8.3
	25.1519	25.018	24.747	25.2646	24.9681	25.1582	B3DKC0;R4GDZ4	B3DKC0		fkbp10b
	27.612	27.3678	27.6328	26.9237	27.4418	27.5352	B3DKC6	B3DKC6		myl12.2
	24.8838	25.2248	24.8855	25.2665	24.8779	24.8633	B3DKI8	B3DKI8		scfd1
	28.2985	28.5676	28.3411	28.3165	28.2875	28.4645	B3DKJ0	B3DKJ0		cct7
	22.5253	23.6514	23.7526	23.4989	23.3088	23.1212	B3DKJ9	B3DKJ9	DNA polymerase	pold1
	22.8832	24.3021	23.4903	24.108	23.8042	23.9709	B3DKM3	B3DKM3		tmed3
	25.1439	23.4108	25.3501	24.6139	24.266	24.483	B3DKN1;Q6DRJ4	B3DKN1;Q6DRJ4	Protein KRI1 homolog	kri1
	29.8623	29.7128	29.7546	30.0112	29.7307	30.0946	B3DLK0;Q2LDA1;A0A0R4IHB0;A0A0R4IMA3	B3DLK0;Q2LDA1;A0A0R4IHB0;A0A0R4IMA3		col2a1a	Core matrisome	Collagens
	29.8222	30.0356	30.6787	30.8132	30.6449	30.4649	B5DE31	B5DE31		ybx1
	29.0788	29.1361	28.5019	28.9166	29.3436	29.1416	B6IDE1;A0A0G2L6C1;A0A0N4STT5;F1QE01	B6IDE1;A0A0G2L6C1;A0A0N4STT5		smyhc2
	24.1433	23.7959	23.9236	23.4259	23.9433	23.5673	F1QE56;B6IDE8	F1QE56;B6IDE8		frem3	Matrisome-associated	ECM-affiliated Proteins
	27.363	27.3129	27.7026	27.3538	27.5973	27.1521	B7ZC77;X1WG13	B7ZC77;X1WG13	Catenin alpha-2	Ctnna2;ctnna2
	24.393	24.5581	24.6443	24.2119	24.3083	24.6545	B7ZCX8	B7ZCX8		si:dkeyp-77c8.3
	26.1536	25.9275	25.8061	25.4102	25.823	25.5844	B7ZD09;F1Q5H3;A0A2R8QQJ5;E9QCM7	B7ZD09;F1Q5H3;A0A2R8QQJ5		slka
	29.2109	29.7048	29.2703	29.555	29.0112	29.4652	B7ZD34;Q642J7;B7ZD32	B7ZD34;Q642J7;B7ZD32	40S ribosomal protein S24	rps24
	28.0861	27.9647	28.2228	27.8284	28.7921	27.9485	B7ZD39	B7ZD39		ppa1b
	27.5538	27.1073	27.7903	27.3376	27.6527	27.3564	B7ZD40	B7ZD40		sar1ab
	24.1253	23.259	24.0566	24.1749	24.4981	24.3035	B7ZDA2;A0A2R8RWV4	B7ZDA2;A0A2R8RWV4	Aldose 1-epimerase	galm
	26.9533	27.3277	27.1644	27.2797	27.1953	27.2688	B7ZDA6	B7ZDA6		lamb2	Core matrisome	ECM Glycoproteins
	26.7165	24.968	24.3635	22.4296	22.9489	23.4034	F1RCS0;B7ZDA8	F1RCS0;B7ZDA8	Ubiquitin carboxyl-terminal hydrolase	usp19
	29.0782	24.7747	24.8758	25.1222	24.9433	25.2929	B7ZDE9	B7ZDE9		htt
	29.6366	30.0081	29.5374	30.2231	30.1084	30.294	F6PA07;B7ZUU8	F6PA07;B7ZUU8		ap3d1
	30.8168	30.2371	30.5879	30.5456	30.8274	30.5768	B7ZV62	B7ZV62		nsfa
	24.2713	24.7186	25.3977	23.5434	23.9572	24.1639	B7ZVA6	B7ZVA6		cox19
	24.4977	24.7677	24.2362	24.6378	25.079	24.9136	B8A445;F1Q9M4	B8A445;F1Q9M4		slc44a1a
	25.6771	25.6558	26.1232	25.8103	25.7288	25.7509	B8A454	B8A454		bag2
	21.733	22.4772	22.36	22.6935	21.667	22.2279	B8A4A1	B8A4A1		nvl
	28.0506	27.1998	27.9201	27.7701	27.5032	27.4317	B8A4A8;F1R9I5	B8A4A8;F1R9I5		zgc:193505
	26.7631	27.0873	26.5628	27.0059	26.7253	27.0677	B8A4B0	B8A4B0		glud1a
	27.8596	28.1034	27.1782	27.8876	27.3735	28.161	B8A4C4	B8A4C4		mogs
	27.5243	28.3543	27.8337	28.711	27.9446	28.7041	B8A4D7;E9QFY1	B8A4D7		rrbp1a
	23.9435	24.5668	23.7382	24.0972	23.8724	24.2952	B8A4E7;B8A5Y5;F1Q8D9	B8A4E7		rrp12
	23.4563	23.571	23.0432	24.0159	24.1298	23.4536	B8A4H3;F1QQ26	B8A4H3;F1QQ26		knop1
	22.4057	23.6203	22.4081	22.4392	21.7683	23.2167	B8A4H5	B8A4H5		exosc1
	26.7851	26.7881	26.8489	26.4508	26.7986	26.6729	B8A4H6	B8A4H6		pgam1b
	22.9288	22.7645	22.7792	24.1834	22.3057	23.0119	B8A4Q2	B8A4Q2		pdxkb
	26.0022	25.1845	26.344	25.5637	26.6901	25.4226	B8A4S4	B8A4S4		col17a1a	Core matrisome	Collagens
	26.7863	26.7674	26.8527	28.0939	27.4079	27.2334	B8A4U0	B8A4U0		cd99
	24.0102	23.9465	24.6072	25.1104	24.5117	24.7045	B8A4U1	B8A4U1		cd99
	28.6716	28.765	28.7739	28.0159	27.2435	28.3005	B8A4U3	B8A4U3		zgc:171579
	27.674	27.7205	27.4896	27.7746	27.6955	28.0602	Q7T391;B8A4V2	Q7T391;B8A4V2	Annexin	anxa11a	Matrisome-associated	ECM-affiliated Proteins
	25.2252	24.9275	25.2561	24.912	25.1511	25.0542	B8A4X7;A0A0R4IJJ4	B8A4X7		limch1a
	23.0088	24.3345	23.4017	22.4889	23.4795	24.0147	B8A509;F1QA15;A0A2R8QU50;A0A2R8Q6B8;A0A2R8Q7V7	B8A509;F1QA15		tubgcp3
	29.034	29.3793	28.8172	29.2335	29.171	29.911	B8A516	B8A516		tuba1b
	26.367	26.1404	26.7956	25.9727	26.5522	26.0495	B8A518;A0A2R8RZK5	B8A518;A0A2R8RZK5		tuba1c
	24.6408	24.2115	24.0059	24.1651	25.3638	22.8028	B8A526	B8A526	Caspase	caspbl
	28.4589	29.174	28.7724	28.9068	28.8647	29.0609	B8A552;A5WUY4;E9QG23;A0A0R4IGG7;F1QU95	B8A552		smarca5
	24.8202	23.682	23.9847	25.0514	24.3956	22.5857	B8A556;E9QGU2	B8A556	2-deoxynucleoside 5-phosphate N-hydrolase 1	dnph1
	24.7243	24.9077	24.9942	24.8008	24.7766	24.941	B8A558;U3JA93	B8A558		ppp2r5d
	34.2945	34.2512	34.3745	34.1152	34.3325	34.0065	B8A561;A0A2R8Q2N5	B8A561;A0A2R8Q2N5		myhz1.2
	25.162	26.3795	25.4568	26.4657	25.5779	26.3271	B8A565	B8A565		c9
	24.4096	24.8098	24.6156	24.8014	24.6887	24.9609	B8A566;F6NGQ6;B8A567	B8A566;F6NGQ6		dab2
	33.0251	32.5932	33.3375	32.9047	32.6585	32.3845	B8A568	B8A568		myhz1.1
	33.0256	32.4845	32.8559	32.8115	32.7254	32.7131	B8A569	B8A569		myhz1.3
	24.799	24.3657	24.7561	25.1023	24.8236	25.1113	B8A588;B8A589	B8A588;B8A589		paip2b
	27.3603	27.2923	27.271	27.3132	27.3091	27.3307	B8A5D3	B8A5D3		nars
	26.7132	26.7144	26.4734	26.8655	26.684	26.9148	F6NTA0;B8A5D4	F6NTA0;B8A5D4		txnl1
	25.774	25.0976	25.8389	25.2173	25.8463	25.1107	B8A5E0	B8A5E0		pbld2
	23.643	23.4108	23.9284	23.5371	23.4048	23.3773	B8A5G9	B8A5G9	tRNA (guanine(37)-N1)-methyltransferase	trmt5
	21.6291	23.8423	23.1515	24.2079	22.8766	24.4064	B8A5H6;A0A2R8QAA9	B8A5H6;A0A2R8QAA9	Hexokinase	hkdc1
	24.2488	23.7833	23.8102	24.2429	24.0626	24.6108	B8A5I7	B8A5I7		ssbp1
	23.8516	22.4975	24.1911	22.7866	23.6331	23.718	B8A5J2	B8A5J2		coa6
	25.2177	25.324	24.6894	25.2902	25.1949	25.3972	B8A5K9	B8A5K9	Structural maintenance of chromosomes protein	smc2
	26.4781	27.0978	27.0142	26.8696	26.5251	27.1783	B8A5L1;A0A2R8Q4B1;A0A0R4IFP3	B8A5L1;A0A2R8Q4B1;A0A0R4IFP3		si:dkey-245p14.7
	25.4702	27.8016	25.6054	27.6089	25.8271	27.3932	B8A5L6;E9QCD1	B8A5L6;E9QCD1		fga	Core matrisome	ECM Glycoproteins
	22.4191	23.3099	23.2431	23.1516	22.7588	23.8452	B8A5M8;F1QS14	B8A5M8;F1QS14		klc1a
	27.3533	27.5793	27.0585	27.8662	27.7072	27.7158	B8A5V6;B8A5V5	B8A5V6		pdlim1
	24.8753	27.1697	25.236	25.2759	24.8523	25.1187	B8A617;A0A2R8QLZ7;A0A2R8PWX7;A0A2R8RIE2;F1QZR5;A0A2R8RTD5;F1REG8;F1QYL0;A0A2R8RM38;F1R4N8;E9QIT4;A0A2R8QBP6;A0A2R8Q6L6;A0A0R4IRH1;X1WD02;A0A0N4SU23;F1Q918;F1QX99;A0A2R8Q9C8;F1QGZ7;A0A2R8RZH6;E9QFX7;B8A629;F1QNN6;F8W342;E9QF51;E9QJ16;E9QHZ3;A0A2R8PWV1;E9QBA1;B8JIW0;F1RCL6;A0A0N4SU92;B8JIV9;B8A623;B8A5A7;E9QJH5;X1WBW1;A0A2R8QL07;A0A2R8QFX6;A0A0R4IHT1;A0A0R4IAR0;A0A2R8RNU3;B8A624;B8A5A8;B8A630;E9QJ5…	B8A617;A0A2R8QLZ7;A0A2R8PWX7;A0A2R8RIE2;F1QZR5;A0A2R8RTD5;F1REG8;F1QYL0;A0A2R8RM38;F1R4N8;E9QIT4;A0A2R8QBP6;A0A2R8Q6L6;A0A0R4IRH1;X1WD02;A0A0N4SU23;F1Q918;F1QX99;A0A2R8Q9C8;F1QGZ7;A0A2R8RZH6		si:dkey-112g5.12;si:dkey-112g5.13;si:dkey-33c12.11;si:dkey-265c15.6;zgc:174193
	23.5109	26.3523	26.7828	25.5382	23.4666	24.3481	B8A638	B8A638		si:dkey-9i23.15
	26.2867	26.4627	26.082	26.0661	26.3646	26.5654	B8A688	B8A688		si:ch211-198a12.6
	25.5627	24.6385	25.1931	25.0359	25.3322	24.4436	B8A6A3;F1R391	B8A6A3;F1R391		zgc:110319
	21.1333	23.4206	24.2162	23.2765	22.8134	23.5167	B8A6A9;A0A2R8QSE5;F1Q548;A0A286Y8G3;B8JKG9	B8A6A9;A0A2R8QSE5;F1Q548;A0A286Y8G3		ctnna2
	26.426	24.6472	26.5017	26.5193	25.9345	25.8853	B8A6B8	B8A6B8		si:ch211-11c15.3
	23.2505	23.8069	23.5274	23.0419	23.3079	23.5212	B8A6D0	B8A6D0		commd1
	24.0863	24.4329	24.4783	24.2389	24.2376	24.4611	B8A6D3	B8A6D3		l2hgdh
	24.9337	24.8981	25.317	24.5651	24.6027	24.7348	B8A6G0	B8A6G0		capn1a
	22.3883	23.2164	22.8964	22.1544	22.0919	22.6331	B8A6G7;Q7ZV27	B8A6G7;Q7ZV27		atp5s
	22.4927	23.3992	22.2793	23.0325	21.3652	23.7211	B8A6G9;A0A1D5NSJ2	B8A6G9	Mitogen-activated protein kinase kinase kinase kinase	map4k5
	23.1071	22.8235	23.3167	23.1673	22.986	23.2446	B8A6I1;F1QKQ6;B8A6I2	B8A6I1;F1QKQ6;B8A6I2		zfyve21
	27.0418	27.1803	26.9101	27.1514	26.9349	27.3245	B8JHR9	B8JHR9		kpnb3
	24.7504	25.074	25.0438	24.8045	24.8766	24.4496	B8JHS8	B8JHS8		slc8a3
	27.5608	28.1725	27.4634	28.1242	27.3159	28.0361	B8JHU4	B8JHU4		actn1
	25.0321	25.6215	25.3388	25.1724	25.4755	25.3699	B8JHW0;B8JHW1	B8JHW0;B8JHW1		lgmn
	29.3556	29.3531	29.5581	29.2078	29.3484	29.2867	B8JI00	B8JI00		suclg1
	28.9994	28.944	29.2224	29.0803	29.3115	29.0135	B8JI08;A0A0R4IP01;F1Q5B8;F1RAH0	B8JI08;A0A0R4IP01;F1Q5B8		ogdha
	27.5342	26.8335	27.2194	26.4163	27.6864	26.6877	B8JI15;A0A0R4IMX5	B8JI15;A0A0R4IMX5		rpia
	25.3618	25.9153	25.6103	26.6543	25.4327	26.3655	B8JI17;E7FCT1;A0A0R4ILW2;A0A140LGJ7	B8JI17;E7FCT1		psap
	22.6811	23.2967	23.7185	23.202	23.101	22.9753	B8JI18;E9QBE0;B8JI19	B8JI18		abcg2c
	25.6423	24.4879	24.5908	25.2229	24.5384	24.9126	F1R484;B8JI27;A1L2B9	F1R484;B8JI27		diablob
	25.2315	24.916	25.7101	24.6073	25.401	24.1796	B8JI86	B8JI86		trim63b
	24.0372	23.9008	24.2462	24.5016	24.0443	23.7565	B8JIA7	B8JIA7		eif4eb
	24.0398	24.5829	23.7957	23.8361	23.5751	24.1713	B8JID6	B8JID6		dock5
	23.5375	24.1684	24.4454	24.1645	23.9718	23.9782	B8JIG4;B8JIG3;A0A2R8PYA6;Q7T347	B8JIG4;B8JIG3;A0A2R8PYA6;Q7T347	Ufm1-specific protease 2	ufsp2
	23.1666	23.0271	22.6997	24.0196	24.2061	23.2902	B8JIM0;Q68FN4;A7MBY9	B8JIM0;Q68FN4		ppm1ba
	22.8419	24.0679	22.9547	23.2152	22.9625	23.8097	B8JIP2	B8JIP2	DNA primase large subunit	prim2
	24.9943	25.431	24.8074	24.9935	25.1843	25.2481	B8JIP9	B8JIP9		pdcd11
	23.8841	23.7429	23.7776	23.8502	24.3844	23.9892	B8JIQ0	B8JIQ0		taf5
	28.0806	28.2517	28.2378	28.2248	28.355	28.1216	B8JIS1	B8JIS1		atp5f1
	24.744	25.1386	24.4002	24.4416	23.7742	25.758	B8JIS3;B8JIS4	B8JIS3		eps8l3
	24.2604	24.9411	24.6086	24.8615	24.7371	25.2055	B8JIS5;B8JIS6	B8JIS5;B8JIS6		gstm3
	27.4373	27.2765	27.5822	27.4502	27.8686	27.4633	B8JIS8	B8JIS8		gstm
	26.4663	25.9337	26.7732	26.7988	26.5653	26.3267	B8JIY2;A0A0R4IFR7;F1R6Q8;A0A0R4IZ98	B8JIY2		nolc1
	24.1923	23.8774	24.0807	22.5466	24.7745	23.0983	B8JIY3	B8JIY3		mrps6
	26.6532	26.7776	26.7505	26.9131	26.6919	26.8503	B8JJ32;A0A2R8Q818	B8JJ32;A0A2R8Q818	Sideroflexin	sfxn3
	28.0667	26.7331	27.5019	28.0462	27.5717	27.6806	B8JJ35	B8JJ35		si:dkey-167i21.2
	24.2845	24.8942	24.8371	24.2141	24.2886	24.1651	B8JJN5;Q503S6	B8JJN5;Q503S6	Ragulator complex protein LAMTOR3	lamtor3
	26.3136	26.607	25.9096	26.3661	26.6948	26.4871	B8JJS6;Q6NWL1	B8JJS6;Q6NWL1	Programmed cell death protein 10-B	pdcd10b
	25.2893	25.3882	25.5943	25.0838	25.3615	24.87	B8JK21;F1QDH1;E9QIX2;B8JK20	B8JK21;F1QDH1		casp3a
	25.2627	25.2497	25.595	25.4632	25.8209	25.4189	B8JK22;B8JK23	B8JK22		acsl1a
	24.4382	24.9708	24.0755	25.0675	24.0136	24.8942	B8JKC9;A0A2R8PXN0;A0A2R8QIG3	B8JKC9;A0A2R8PXN0;A0A2R8QIG3	Hexokinase	hk2
	22.6041	23.3372	21.9402	22.7366	22.4797	22.9851	B8JKD7;A0A0R4IKW5	B8JKD7	DNA-directed RNA polymerase	polr1b
	24.5012	24.2498	25.1505	25.0744	25.5374	24.5065	B8JKJ2;A0A2R8QGI6;F1R5I6;B8JKJ1;B8JKJ4	B8JKJ2;A0A2R8QGI6;F1R5I6		fam21c
	28.6632	29.1083	28.6323	28.8185	28.8016	28.8724	B8JKN6;A0A2R8QTQ3;B8JKN7	B8JKN6;A0A2R8QTQ3;B8JKN7	Peptidyl-prolyl cis-trans isomerase	ppiaa
	23.8786	24.0918	24.3603	24.5312	25.0142	24.3035	B8JKP3;F8W621;F8W334	B8JKP3;F8W621		zgc:109981;tpmt.2
	25.2547	24.9767	24.8975	25.0701	24.9882	25.0307	B8JKQ1	B8JKQ1		esf1
	29.1595	29.6781	29.0274	29.7221	29.3252	29.8607	B8JKS7	B8JKS7		atp1a1a.4
	25.5496	25.8613	25.7846	25.895	25.6604	25.6964	B8JKS9	B8JKS9		atp1a1a.2
	26.9789	27.7481	27.1688	27.6769	27.3854	27.9627	B8JKT0	B8JKT0		atp1a1a.3
	25.9641	27.2603	25.6104	27.2408	26.0686	27.1827	B8JKW4	B8JKW4		c3a.1
	27.8584	27.3052	27.418	27.5767	27.1399	27.734	B8JKY9;Q8JHH1	B8JKY9;Q8JHH1		snrpd1
	28.9917	29.0105	29.4269	29.2206	29.6897	29.5356	B8JL29;B8JL30;B8JL31	B8JL29;B8JL30;B8JL31		hmgb2a
	25.6911	26.069	25.3201	25.888	25.655	25.7349	B8JLC8	B8JLC8		si:ch73-131e21.5
	29.2631	29.6773	29.1766	29.9539	29.534	29.7273	B8JLJ3	B8JLJ3		ywhaz
	25.8745	25.8801	26.0261	26.0102	25.9235	25.9633	B8JLJ8;F6PB84;Q7ZUT0	B8JLJ8;F6PB84		hnrpkl
	25.5186	25.805	25.5599	25.6003	25.8698	25.8249	B8JLK7;Q803J8	B8JLK7;Q803J8	Zinc finger CCCH domain-containing protein 15	zc3h15
	27.4979	27.5805	27.5658	27.8238	27.7389	28.1637	B8JLK8	B8JLK8		itgav
	25.6655	25.7713	25.4984	26.086	25.6821	25.9253	B8JLL1	B8JLL1		umps
	27.0056	24.8679	26.1246	25.2783	26.8376	26.2283	B8JLL7;B8JLL8	B8JLL7;B8JLL8	Transthyretin	ttr
	23.5367	23.6057	23.3367	23.9512	23.8234	24.2626	B8JLP0	B8JLP0		dhx37
	28.6996	28.7797	29.071	29.3602	28.9234	29.0911	F1R6L6;B8JLQ3;E9QB18	F1R6L6;B8JLQ3;E9QB18		ncl
	26.0676	26.612	25.9337	26.5086	25.9212	26.646	B8JLR1	B8JLR1		pdcd6ip
	28.1631	27.4874	28.3441	27.2302	27.9885	27.5128	B8JLR6	B8JLR6		si:ch211-251b21.1
	24.7705	25.3627	24.9395	24.5546	24.6387	25.2065	B8JLR8	B8JLR8		rab35b
	30.1761	30.2584	30.3909	29.8225	30.2031	29.5974	B8JLS3	B8JLS3		myh6
	25.6954	25.7474	25.4984	25.9261	25.7993	25.8846	B8JLW8;Q6PH36	B8JLW8		gmps
	27.3035	26.7282	27.2829	27.2457	27.1239	26.7011	B8JLZ3	B8JLZ3	Annexin	anxa1b	Matrisome-associated	ECM-affiliated Proteins
	26.9846	27.5754	27.2119	27.9817	27.7057	28.0221	B8JM11	B8JM11		epcam
	29.4253	29.1599	29.5257	30.0107	29.1981	30.3366	B8JM34;Q6NYF7	B8JM34;Q6NYF7	ATP synthase-coupling factor 6, mitochondrial	atp5j
	24.5587	24.3207	23.141	24.7661	24.6915	24.5633	F1R2K1;B8JM36	F1R2K1;B8JM36		mrpl16
	24.3982	23.1637	24.2335	23.7374	24.5892	23.9028	B8JM53	B8JM53		tecrb
	25.1536	25.0482	25.245	25.243	24.2669	24.9881	B8JM56	B8JM56		dnajb1b
	24.4676	24.1714	24.1879	24.4171	24.5581	24.5659	B8JM93	B8JM93		igbp1
	22.8511	24.4752	23.6766	24.6581	23.2935	24.6512	B8JMA6;A0A2R8QE01;A0A2R8QDI6	B8JMA6		ugt2a4
	24.6722	23.7274	23.7886	23.6433	23.984	23.9043	B8JMA9;F1QJZ5;U3JAJ0	B8JMA9;F1QJZ5		wdr33
	24.3406	24.1913	24.0498	24.644	24.3309	24.5279	B8JMC1;B8JMC0	B8JMC1		blvrb
	24.124	23.321	23.4512	23.2125	23.0712	23.4794	B8JMH0	B8JMH0	Putative transferase CAF17 homolog, mitochondrial	iba57
	27.4078	26.0839	27.0952	27.9094	28.5626	27.0487	B8JMI2	B8JMI2		dvl3a
	27.8664	27.0319	27.9502	27.1779	28.1376	27.4139	B8JMZ1	B8JMZ1		ugp2a
	27.1554	26.8997	27.293	27.9913	26.7953	27.3311	B8JMZ3;F1QQT6	B8JMZ3;F1QQT6		dpy30
	25.7236	26.2433	25.8729	26.1945	25.5484	26.4747	B8XY56	B8XY56	Ribonuclease T2	rnaset2
	26.0968	25.9395	25.8271	25.5193	25.0606	26.1858	C0H5W1;A5WUJ9;A5WUK1	C0H5W1;A5WUJ9		col28a1a	Core matrisome	Collagens
	30.8691	30.3028	30.4006	29.7158	31.0445	30.4549	C0LU14	C0LU14		cacna1sa
	24.7466	24.8061	24.3156	24.3292	24.5884	24.4537	D3KYK7;D3KYK8;D3KYK9;D3KYL0;A0A2R8RZ21;A0A2R8QMT4;A0A2R8Q4H0;A0A0R4INA6;D3KYL1;D3KYL2;A0A0R4IST7	D3KYK7;D3KYK8;D3KYK9;D3KYL0;A0A2R8RZ21;A0A2R8QMT4;A0A2R8Q4H0;A0A0R4INA6;D3KYL1;D3KYL2		gphna;gphnb
	23.9305	24.0346	21.2197	24.5251	26.363	24.0498	D6MUD3	D6MUD3		col11a1b	Core matrisome	Collagens
	31.2629	31.2966	31.4467	31.2805	31.568	31.4312	F6NHY4;D7PS91	F6NHY4;D7PS91		frem2a	Matrisome-associated	ECM-affiliated Proteins
	21.5676	23.6552	23.0358	23.5792	23.6804	23.4989	Q7ZZ28;D7RVS1	Q7ZZ28;D7RVS1	Amino acid transporter	slc1a4
	23.5572	23.9449	23.0144	23.0035	22.68	23.4969	D9IWE2	D9IWE2		mad1l1
	23.2357	23.5669	22.737	22.3509	22.6168	23.2703	E0CZJ3	E0CZJ3		FEEL-1
	26.0175	26.4057	25.8758	26.6691	26.4811	26.5223	E7EXC4;F1QHG3;F8W475	E7EXC4		serpinb1l4
	26.5243	26.7866	26.5572	26.794	26.2072	26.5774	E7EXE7	E7EXE7		LOC100333762
	22.7259	22.5863	22.7722	23.3884	23.4472	22.7821	E7EXE9;I3IS00;Q6DRF1	E7EXE9;I3IS00		rbbp6
	25.9001	25.6651	25.1357	26.2816	24.8641	24.7068	E7EXJ5	E7EXJ5		atad2
	23.8715	24.3091	24.2101	24.5269	24.4425	24.5455	E7EXJ6	E7EXJ6		nup188
	23.8248	26.9039	24.7307	25.5031	24.3729	26.7778	E7EXL6	E7EXL6		myof
	25.2914	25.6392	24.3464	25.0653	24.583	24.8694	E7EXN4	E7EXN4		CR847925.1
	26.5999	25.5958	26.4714	25.2107	26.0737	25.62	E7EXT3;F8W3T2;A0A1D5NSS4	E7EXT3	Alpha-1,4 glucan phosphorylase	pygmb
	27.3725	28.0708	27.3743	26.9958	27.3998	27.233	F1RAE2;E7EXU2;Q7ZVE0	F1RAE2;E7EXU2;Q7ZVE0	H/ACA ribonucleoprotein complex subunit 1	gar1
	25.4154	25.0354	25.2417	25.2253	25.1059	25.7592	E7EXU6	E7EXU6		slc7a8b
	27.0736	27.2049	27.2474	27.0123	27.0768	26.902	E7EXW7;X1WBH6	E7EXW7	10-formyltetrahydrofolate dehydrogenase	aldh1l2
	25.1779	25.8416	25.3769	25.7919	25.3683	25.7807	E7EXW8;X1WHY3;X1WH14	E7EXW8;X1WHY3		glg1a
	23.7086	23.2853	23.9763	23.4815	23.7808	24.3916	E7EY34	E7EY34		akt1s1
	23.4919	23.3061	23.4464	23.8103	22.8968	24.0855	Q6NYU4;E7EY65	Q6NYU4;E7EY65		mta3
	23.8929	22.5441	23.1804	23.158	23.5628	24.598	E7EY90;A0A2R8QC99	E7EY90;A0A2R8QC99		mustn1
	22.4195	23.5381	23.2721	23.159	23.0479	23.3142	E7EYA2	E7EYA2		mbpb
	28.2824	28.3585	28.184	28.1714	28.2576	28.2374	E7EYA8	E7EYA8		CABZ01073334.1
	24.2024	25.5621	25.6087	24.9441	24.5737	25.3362	E7EYC1;F1QR85;E9QJE0	E7EYC1		tfcp2
	23.6339	24.5979	24.1538	24.7462	24.2371	24.4336	E7EYC3;A0A0R4IB89	E7EYC3		LOC100330539
	29.167	28.7821	29.1532	28.7769	29.1498	28.7331	E7EYD0;F8W488;X1WFX1	E7EYD0		myom1a
	24.8854	25.7825	25.1873	25.7546	25.3166	25.5837	E7EYM4	E7EYM4		susd5
	23.1913	23.8435	23.092	23.838	22.6855	24.0799	E7EYN3	E7EYN3		si:dkeyp-73b11.8
	28.3725	27.7316	28.5131	28.5922	28.8908	28.3017	E7EYQ0	E7EYQ0		serbp1b
	23.3095	24.488	23.5551	23.6186	22.7614	24.1914	E7EYR8;F1QRG5	E7EYR8;F1QRG5		si:dkey-250d21.1
	25.8143	25.7886	25.3134	25.7544	25.2249	25.2103	E7EYT7;F1QQ90;Q6GQM1	E7EYT7;F1QQ90;Q6GQM1		si:ch73-199e17.1;tuba7l
	27.6361	27.3845	27.7514	27.5962	28.0893	27.0639	E7EYW5	E7EYW5		cst14a.2
	25.8936	24.8584	25.3138	25.6009	25.9951	25.2837	E7EZ02;A0A2R8QFM4	E7EZ02;A0A2R8QFM4		lsm8
	24.3097	24.6632	24.242	24.4656	24.5393	24.8292	E7EZ05;A0A2R8Q9W1	E7EZ05;A0A2R8Q9W1		ogdhb
[truncated: 3,191 more rows]

## Sheet: Suppl. Figure 1b,d,f
Suppl. Figure 1b,d,f	D1_5dpf	D2_2dpl	E1_5dpf	E2_2dpl	F1_5dpf	F2_2dpl	Protein IDs	Majority protein IDs	Protein names	Gene names	Division	Category
	24.7468	25.5714	24.6717	24.86	24.4927	25.0098	A0A024B5K5	A0A024B5K5		ece2b
	26.0546	24.9276	24.3	24.6321	26.2089	25.0519	A0A097;A0A0R4IPR9	A0A097;A0A0R4IPR9		si:dkey-152p16.6
	26.0322	26.1202	26.3061	26.0924	26.2831	26.1753	A0A0A0MPG9;Q7ZUN6	A0A0A0MPG9;Q7ZUN6		paics
	25.4907	25.881	26.2459	26.514	25.7905	26.2756	A0A0A0MPK9;R4GE22	A0A0A0MPK9;R4GE22		scaf4b
	25.1642	25.9852	25.911	25.5886	25.2375	26.0687	A0A0A0MPL4;A0A2R8QRW0	A0A0A0MPL4;A0A2R8QRW0		stx7l
	24.704	25.3141	24.7748	25.4298	25.5856	23.765	A0A0A0MPU2;F1QX95;A0A2R8QJD6	A0A0A0MPU2;F1QX95;A0A2R8QJD6		obsl1b
	27.3401	27.3583	25.8946	26.9255	27.3912	26.8421	A0A0B4J1A5;A0A0R4IRM2	A0A0B4J1A5		ewsr1a
	29.2111	29.244	29.4023	29.3182	29.3739	29.0109	A0A0B4J1A6;Q08CK7;X1WC53	A0A0B4J1A6;Q08CK7	Insulin-like growth factor 2 mRNA-binding protein 1	igf2bp1
	25.0914	25.8136	25.6608	25.8389	25.4904	26.141	A9C3V8;A0A0B4J1B0;A0A2R8Q8A4;A0A2R8RHK1;A0A2R8QC11;A0A2R8RTZ0	A9C3V8;A0A0B4J1B0;A0A2R8Q8A4;A0A2R8RHK1;A0A2R8QC11;A0A2R8RTZ0		igf2bp2a
	26.1185	26.8532	26.3822	26.6449	26.9401	26.6581	A0A0F6PK88	A0A0F6PK88		ak2
	25.2075	25.4001	25.1109	25.4651	24.9879	25.2965	A0A0G2KCW6	A0A0G2KCW6		ddb1
	24.5262	25.2317	24.689	25.053	24.8115	24.9732	A0A0G2KCY3	A0A0G2KCY3		ap3b1a
	26.3747	26.8097	26.5632	26.2649	26.3466	26.8156	A0A0G2KDJ5;CON__ENSEMBL:ENSBTAP00000006074	A0A0G2KDJ5		comp	Core matrisome	ECM Glycoproteins
	27.6549	28.822	28.1799	28.8716	28.7575	28.948	A0A0G2KEX1	A0A0G2KEX1		arf4b
	23.7066	24.0709	23.2859	23.9616	24.3047	24.0872	A0A0G2KFS5	A0A0G2KFS5		armc6
	25.404	24.776	23.2362	23.4077	22.7902	23.8767	A0A0G2KFV1	A0A0G2KFV1		top1mt
	24.7444	23.8024	23.0082	24.3355	23.7411	24.6595	A0A0G2KG42	A0A0G2KG42
	24.9428	24.5582	24.5367	24.4618	24.5918	24.5429	A0A0G2KGL2;A0A0G2KKC3	A0A0G2KGL2;A0A0G2KKC3		gart
	26.9218	26.764	26.4841	26.3113	25.7739	26.0177	A0A2U3TVS8;A0A0G2KGY0;Q6PG31	A0A2U3TVS8;A0A0G2KGY0;Q6PG31	RNA-binding protein with serine-rich domain 1	rnps1
	26.5747	26.6728	27.1601	27.1202	26.6655	27.1301	A0A0G2KH95	A0A0G2KH95		psmd2
	22.7293	22.234	25.192	23.5879	22.7809	23.6634	A0A0G2KHK8	A0A0G2KHK8		cdc37
	26.5504	26.3924	26.1833	26.5209	26.2508	26.2312	A0A0G2KI51	A0A0G2KI51		lama2	Core matrisome	ECM Glycoproteins
	27.5547	27.655	28.7866	27.6583	28.6853	28.6181	A0A0G2KJE9	A0A0G2KJE9		trpm6
	25.4576	25.4362	25.2073	25.5541	25.1429	25.6498	Q66HW5;A0A0G2KJF1	Q66HW5;A0A0G2KJF1		clpxa
	24.4196	26.1191	22.8198	26.1457	24.6258	25.3425	A0A0G2KJM7	A0A0G2KJM7		lima1a
	25.4063	24.3033	25.4444	23.6783	25.6567	24.2952	A0A0G2KKE8	A0A0G2KKE8
	25.1581	25.1135	25.6329	24.4981	24.6384	25.3702	A0A0G2KLD8	A0A0G2KLD8
	27.5436	26.5023	25.8805	26.1224	25.9888	26.2115	A0A0G2KLM5	A0A0G2KLM5
	27.0039	27.1428	26.6722	27.2235	26.6161	26.7226	A0A0G2KMC2	A0A0G2KMC2
	26.6249	26.2138	25.8264	26.5726	26.5466	26.1579	A0A0G2KNY9	A0A0G2KNY9
	26.7871	25.6533	24.8967	25.3543	24.8824	26.0794	A0A0G2KPJ7	A0A0G2KPJ7
	24.3784	24.0592	22.8178	23.1017	23.7527	24.1048	A0A0G2KPR3;A0A140LGV5;A0A140LG12	A0A0G2KPR3;A0A140LGV5
	25.6561	26.3802	24.85	26.386	24.7844	26.7813	A0A0G2KQ04;A0A2R8Q6R9;Q803E0	A0A0G2KQ04;A0A2R8Q6R9;Q803E0	Paladin	pald1
	24.4081	24.6074	25.2115	24.0435	23.8038	22.8634	A0A0G2KQ62;E7FG71	A0A0G2KQ62		fbn2b	Core matrisome	ECM Glycoproteins
	24.7677	25.5521	24.9582	25.0819	25.2501	25.5367	A0A0G2KQA6;E9QBI1;E9QC85;A0A0R4IEM0;E7FAB6	A0A0G2KQA6
	27.0898	26.7935	27.5017	26.4902	26.6536	25.735	A0A0G2KQB9;A0A2R8PWZ0;A0A2R8Q4H1;A0A2R8QS07	A0A0G2KQB9;A0A2R8PWZ0;A0A2R8Q4H1;A0A2R8QS07
	25.3649	25.5548	25.961	25.7901	25.4565	25.6462	A0A0G2KQU1	A0A0G2KQU1
	23.3592	21.9814	23.0207	23.1556	23.6449	23.1726	A0A0G2KSF3	A0A0G2KSF3
	23.3885	22.7533	23.132	22.7273	22.5828	23.5599	A0A0G2KSN1	A0A0G2KSN1
	26.1042	26.8706	25.8461	26.4557	26.258	26.2671	A0A0G2KSV9	A0A0G2KSV9
	26.1688	26.1907	26.1094	26.5673	25.8288	26.616	A0A0G2KTI4;A0A0G2KGS0;E7FG36	A0A0G2KTI4;A0A0G2KGS0
	24.6263	25.8912	25.4364	24.9846	24.3568	25.7151	A0A0G2KTT4;E9QFY7	A0A0G2KTT4;E9QFY7		si:dkey-167k11.5
	22.3353	22.5309	22.2961	22.4919	22.3488	23.5886	A0A0G2KU45	A0A0G2KU45
	28.4637	29.033	29.4478	29.0219	28.8222	29.4317	A0A0G2KUJ0	A0A0G2KUJ0
	25.8295	25.3636	25.4144	25.7372	25.8587	25.3852	A0A2R8QCE4;A0A0G2KUL6;A0A2R8QMJ2	A0A2R8QCE4;A0A0G2KUL6;A0A2R8QMJ2
	25.5172	26.0495	24.8165	26.1563	25.4591	25.3248	A0A0G2KW52	A0A0G2KW52
	25.6031	25.2336	25.0539	24.8551	24.7967	25.7737	A0A0G2KXI9	A0A0G2KXI9
	25.1424	24.9446	24.0176	24.6943	24.5242	24.4715	A0A0G2KXZ1	A0A0G2KXZ1
	25.728	26.0609	24.0937	26.1529	24.8754	25.532	A0A0G2KYR2;A0A0G2KYQ8;A0A0G2KN09;A0A0G2L8Z4	A0A0G2KYR2;A0A0G2KYQ8;A0A0G2KN09
	23.9685	23.5193	23.5574	23.3664	22.5358	22.7093	A0A0G2KYZ5	A0A0G2KYZ5
	29.0634	28.6901	28.4221	29.1405	29.827	28.5395	A0A0G2KZ18	A0A0G2KZ18
	27.0728	26.7773	26.6013	26.8592	26.7709	26.9749	A0A0G2KZA4	A0A0G2KZA4
	25.2406	25.5994	25.2494	25.6029	25.4945	26.1243	A0A0G2KZE8	A0A0G2KZE8
	25.3951	26.1348	26.2548	26.46	25.4877	26.3491	A0A0G2KZU0;F1QD15	A0A0G2KZU0;F1QD15		LOC101883373
	26.5574	26.8888	26.6075	26.9827	26.3058	26.9999	A0A0G2L009	A0A0G2L009
	23.7419	22.5781	22.8215	24.1912	23.6206	23.6249	A0A0G2L0J2	A0A0G2L0J2
	22.94	24.0726	24.1177	24.3992	22.6676	23.6939	A0A0G2L0N2	A0A0G2L0N2
	25.5734	26.6814	27.8881	25.0731	23.5873	28.372	E9QC62;A0A0G2L0U1;Q504A9	E9QC62;A0A0G2L0U1		ints2
	28.8451	28.9302	29.037	29.0161	28.9527	28.9731	A0A0G2L1F5;A0A140LGS5;A0A140LG71	A0A0G2L1F5;A0A140LGS5
	23.4079	21.6544	23.0421	24.7944	22.2272	21.908	A0A0G2L1N0	A0A0G2L1N0
	22.2667	22.7288	22.1486	23.1633	23.2775	23.0089	A0A0G2L2I7	A0A0G2L2I7
	26.4206	25.6864	26.6087	26.1505	26.1647	26.0876	A0A0G2L2K5;A0A2R8Q7M1	A0A0G2L2K5;A0A2R8Q7M1
	23.976	23.8012	22.8518	24.3453	23.2802	24.2259	A0A0G2L2R7	A0A0G2L2R7
	22.2413	23.186	23.9895	23.6202	22.5852	23.0863	A0A0G2L2X4	A0A0G2L2X4
	22.9753	23.781	21.7496	24.0336	22.7727	24.0726	A0A0G2L325	A0A0G2L325
	25.1134	25.6071	25.2871	25.4541	25.6709	26.2165	A0A2R8QK05;A0A0G2L365;A0A2R8Q9M0	A0A2R8QK05;A0A0G2L365;A0A2R8Q9M0
	23.1833	22.6468	22.3999	23.1503	22.2205	23.4122	A0A0G2L3N5	A0A0G2L3N5
	23.5237	23.8243	22.3165	23.1925	23.5221	21.7747	A0A2R8RL36;A0A0G2L4Y9;A0A2R8QU96;Q6PFM9;A0A0G2KDZ2;F1R8P7	A0A2R8RL36;A0A0G2L4Y9;A0A2R8QU96;Q6PFM9;A0A0G2KDZ2;F1R8P7	WD repeat-containing protein 48	wdr48;zgc:153492
	24.2326	24.4769	23.7816	24.6652	24.9168	24.7449	A0A0G2L5F9	A0A0G2L5F9
	25.0875	25.4055	24.7988	25.1643	25.0716	24.3395	A0A0G2L5S8	A0A0G2L5S8
	26.1906	25.2364	25.3026	25.6935	26.3485	25.7326	A0A0G2L5W0;A0A2R8RXX8	A0A0G2L5W0
	23.6619	24.099	23.4581	24.6359	24.8491	23.9103	A0A0G2L5X9	A0A0G2L5X9
	30.0619	27.1505	28.9508	31.0153	28.4157	27.5284	A0A0G2L6F5	A0A0G2L6F5
	22.8147	23.3795	21.8764	23.3449	22.8161	23.6072	A0A0G2L6L8;F1R5P2;F1QEJ3;O73878;F1RCL1;F1R5F3;A0A0R4IEC7;A0A2R8RS29;O73875;E7F2W4;F1R4B3;O13146;A0A0R4IJK3;A0A2R8QJW7;Q5VSJ4;O13148;E7F533;A0A2R8QFV0;F1QJD4;F1QU92;F1QZT3	A0A0G2L6L8;F1R5P2;F1QEJ3;O73878;F1RCL1;F1R5F3	Receptor protein-tyrosine kinase	ephb1;ephb4b;epha4b
	24.9137	24.6177	24.543	24.3979	24.9397	24.5102	A0A0G2L6V9	A0A0G2L6V9
	28.2757	27.4079	27.9774	27.8605	27.8716	28.3617	A0A0G2L7C5	A0A0G2L7C5
	24.9136	25.0477	24.6147	24.7717	24.3869	25.5093	A0A0G2L833	A0A0G2L833
	26.4485	26.0027	26.4155	26.5072	26.3007	25.9343	A0A2R8QHX0;A0A2R8QLL7;A0A0G2L836;A0A140LFY0	A0A2R8QHX0;A0A2R8QLL7;A0A0G2L836;A0A140LFY0		nid1b	Core matrisome	ECM Glycoproteins
	24.2353	24.0097	24.4652	24.3692	24.4549	24.1488	A0A0G2L8G8	A0A0G2L8G8
	26.0609	26.4236	26.0644	26.4746	26.2707	26.5779	A0A0G2L974	A0A0G2L974
	25.0438	25.0937	24.9867	25.576	24.8122	25.8248	A0A0G2L9C0	A0A0G2L9C0
	28.1797	27.7148	27.9018	27.511	27.899	27.8056	A0A0G2L9K3	A0A0G2L9K3
	24.2677	24.0383	23.7017	23.8695	24.9395	22.9026	A0A0H2UKC6;Q803I4;X1WCS5	A0A0H2UKC6;Q803I4	E3 ubiquitin-protein ligase RING2	rnf2
	25.0702	25.7806	25.8757	25.819	26.6865	26.0452	A0A0H2UKE9;Q6DBW9;A0A2R8Q1M7;A0A1D5NSZ1	A0A0H2UKE9;Q6DBW9;A0A2R8Q1M7	CD99 antigen-like protein 2	cd99l2
	24.2261	23.9661	24.2651	23.6353	24.1882	23.6743	A8WG88;A0A0H2UKF8;A0A0R4IL51	A8WG88;A0A0H2UKF8;A0A0R4IL51	Thioredoxin-related transmembrane protein 2-A	tmx2a
	24.6776	25.3482	24.8354	25.4512	25.0059	25.2951	A0A0H2UKK7;E7F5M0	A0A0H2UKK7;E7F5M0		nup214
	25.2908	26.085	25.5743	25.6053	25.2378	25.9613	A0A0H2UKL4;A0A140LH31;X1WHG6;A0A140LH43	A0A0H2UKL4
	27.8577	27.4677	27.7184	27.7301	27.4277	27.9201	A0A0H2UKN4;A0A0H2UKT2;A0A0H2UKJ5;F1R868	A0A0H2UKN4;A0A0H2UKT2
	23.542	23.3134	23.4864	22.9988	23.5219	23.8007	F1QZI8;A0A0H2UKP2	F1QZI8;A0A0H2UKP2		col4a2	Core matrisome	Collagens
	25.2746	24.2099	26.2652	25.0891	25.9974	29.845	A0A2R8QQI9;A0A286YA23;A0A2R8RIR6;A0A0H2UKQ6	A0A2R8QQI9;A0A286YA23;A0A2R8RIR6;A0A0H2UKQ6
	24.2009	24.4126	23.7076	24.9239	24.4695	25.1299	A0A0H2UKT7;F1QTS3;A0A0G2L107	A0A0H2UKT7;F1QTS3;A0A0G2L107	Coronin	coro7
	25.4775	25.7086	24.6229	26.4948	26.8309	25.1873	A0A0H2UKU2	A0A0H2UKU2		col2a1b	Core matrisome	Collagens
	25.5521	25.5883	25.6952	24.9702	25.6592	25.6617	A0A0H2UKW6;F1QML8;R4GEN9;R4GEY4	A0A0H2UKW6;F1QML8		akap8l
	23.8701	24.079	23.8599	24.5481	24.698	24.4461	A0A0J9YIW5;E7EYK1;A0A2R8Q879;A0A2R8QQH8	A0A0J9YIW5;E7EYK1		rabl6b
	24.9404	26.8264	25.6304	26.7728	27.8948	27.4148	X1WD67;A0A0J9YJ13;X1WG90	X1WD67;A0A0J9YJ13;X1WG90		wu:fb18f06
	24.6316	24.4355	23.4419	24.8658	23.4335	24.2404	A0A0J9YJ24;A0A0R4IDS3;A0A0R4ILC0	A0A0J9YJ24;A0A0R4IDS3;A0A0R4ILC0
	23.962	23.3996	23.7325	23.4404	23.758	22.8071	H0WFE9;A0A0J9YJ57;A0A2R8PYM0;A0A2R8Q2V5;Q5RG05	H0WFE9;A0A0J9YJ57;A0A2R8PYM0;A0A2R8Q2V5;Q5RG05		si:dkey-207j16.2
	25.5036	25.4406	26.1975	25.5637	24.9258	26.0615	A0A0J9YJ98	A0A0J9YJ98
	24.4613	25.493	23.8314	24.8919	23.2909	25.2417	A0A0J9YJL0;A0A0R4IUY7	A0A0J9YJL0;A0A0R4IUY7
	24.8277	24.8394	24.0208	23.8185	23.5553	24.0901	A0A0J9YJL9;E9QHT2;B8JIS9	A0A0J9YJL9;E9QHT2		si:ch211-103a14.2
	24.3764	25.3307	23.268	23.9638	23.6489	24.3035	A0A0J9YJN1;A5PN48;F1RBU8;Q1LWX7;A8CYR1;F8W2E9;A0A0R4IRB1	A0A0J9YJN1;A5PN48		brd3b
	24.5977	22.6693	24.8153	23.9399	24.2541	24.1616	A0A0N4STX9	A0A0N4STX9
	25.4406	26.2502	25.1946	25.9656	26.4672	25.3281	A0A0N4SU18;F1R8R0;A0A2R9YJI9;X1WGB2	A0A0N4SU18
	25.457	25.8385	25.3427	25.853	25.8909	25.7584	A0A0N4SU43;A0A0N4STP0	A0A0N4SU43
	23.5013	23.9506	23.2754	24.9398	22.9471	24.8336	A0A0N4SUC0;R4GDR4	A0A0N4SUC0
	25.6679	25.3856	25.4443	25.6717	26.1969	25.8684	A0A0N4SUE6;F6NUF6	A0A0N4SUE6;F6NUF6
	29.6571	29.2132	29.9054	29.4025	29.5218	29.3759	F1Q7G3;A0A0N4SUF2;Q1LXJ8	F1Q7G3;A0A0N4SUF2;Q1LXJ8		cki
	24.971	24.4841	24.641	24.5398	24.5398	24.4553	A0A0R4I9A0;Q803F5	A0A0R4I9A0;Q803F5	Adipocyte plasma membrane-associated protein	apmap
	23.3741	23.6702	23.5776	24.0573	22.3373	23.1697	A0A0R4I9A3;Q567Z7	A0A0R4I9A3;Q567Z7	Protein BUD31 homolog	bud31
	22.0455	23.1466	22.2094	23.3001	22.7897	22.3303	A0A0R4I9A5;A0A0R4I9G0;Q9DFG8	A0A0R4I9A5;A0A0R4I9G0;Q9DFG8	Probable E3 ubiquitin-protein ligase makorin-2	mkrn2
	22.8947	25.1152	23.8475	24.6423	23.4422	24.5945	A0A0R4I9A8;A5JV83	A0A0R4I9A8;A5JV83	Heat shock protein beta-11	hspb11
	25.1667	25.3899	25.192	25.3519	25.3636	25.606	A0A0R4I9B2;Q803D2	A0A0R4I9B2;Q803D2	Lissencephaly-1 homolog B	pafah1b1b
	26.6411	26.8937	26.4306	26.8513	26.6822	27.1185	A0A0R4I9C1;Q6TGS6;Q1LWM3;Q1LWM1;Q1LWM2;Q1LWM0	A0A0R4I9C1;Q6TGS6;Q1LWM3;Q1LWM1;Q1LWM2	Tyrosine--tRNA ligase, cytoplasmic;Tyrosine--tRNA ligase	yars
	26.5042	27.3962	26.3179	27.2412	27.5397	26.669	A0A0R4I9C6;Q803Y4	A0A0R4I9C6;Q803Y4	Ubiquitin-fold modifier 1	ufm1
	26.3405	25.9239	25.4007	25.864	26.2426	26.1432	A0A0R4I9D1;Q6P298	A0A0R4I9D1;Q6P298	Cytosolic Fe-S cluster assembly factor nubp1	nubp1
	31.3737	31.2592	31.0149	31.6445	31.4866	31.9555	A2CET0;A0A0R4I9D6	A2CET0;A0A0R4I9D6		sympk
	25.3289	25.5307	25.3191	25.8676	25.4141	25.6143	A0A0R4I9E5;Q503E9	A0A0R4I9E5;Q503E9	Importin subunit alpha-6	kpna5
	26.0641	26.8116	26.2742	26.9023	26.4343	27.0649	A0A0R4I9E8	A0A0R4I9E8
	26.1922	25.9592	25.7961	25.532	25.4405	25.6103	A0A0R4I9F2;F1R4W2	A0A0R4I9F2;F1R4W2	Galectin	lgals3	Matrisome-associated	ECM-affiliated Proteins
	28.3528	28.7689	27.9943	28.8505	27.9698	28.7204	A0A0R4I9F5;Q6NYS8	A0A0R4I9F5;Q6NYS8	Dolichyl-diphosphooligosaccharide--protein glycosyltransferase 48 kDa subunit	ddost
	22.4031	23.0741	22.4276	23.402	21.7458	22.2331	A0A0R4I9H0;Q66I67	A0A0R4I9H0;Q66I67	Intraflagellar transport protein 20 homolog	ift20
	25.6458	25.7331	25.819	26.2069	25.9577	25.8995	F1QWP0;A0A0R4I9I2;Q7ZUX2;A0A140LG27	F1QWP0;A0A0R4I9I2		cstf2
	28.0449	27.7242	27.6932	27.9137	28.3501	26.966	A0A0R4I9L4;A0A0R4IUG4;A0A0R4IYS0;A0A0R4IH19;A0A0R4IYQ0;A0A0R4INJ9;Q5RIF5	A0A0R4I9L4;A0A0R4IUG4;A0A0R4IYS0;A0A0R4IH19;A0A0R4IYQ0;A0A0R4INJ9;Q5RIF5		tnnt2e
	23.4357	25.1699	24.3171	25.131	24.7413	25.0413	A0A0R4I9Q1	A0A0R4I9Q1
	27.0779	27.169	25.6741	27.0677	26.9506	26.7171	Q1LWS2;A0A0R4I9Q9	Q1LWS2;A0A0R4I9Q9		hcls1
	26.7033	26.684	26.2622	26.4231	25.8194	26.5625	A0A0R4I9S5;F1QVJ2;B8A5C4;E9QI84	A0A0R4I9S5;F1QVJ2;B8A5C4		naa15b
	24.1135	24.079	24.0723	24.1113	24.2259	23.3551	A0A0R4IA19;A0A0R4IPU2	A0A0R4IA19;A0A0R4IPU2
	26.1399	25.224	25.7968	25.6795	26.0384	25.3993	A0A0R4IA23;A0A0J9YJE8;A0A2R8RU53;A0A0R4IZ21	A0A0R4IA23;A0A0J9YJE8;A0A2R8RU53
	27.1454	28.3934	27.462	28.2459	28.1631	27.4459	A0A0R4IA30;A0A0R4IA64	A0A0R4IA30;A0A0R4IA64
	26.4967	26.1384	25.8754	24.3488	28.4263	27.7834	E7F243;A0A0R4IA44;E9QF83;K7DYN2	E7F243;A0A0R4IA44;E9QF83		phldb2b
	26.2817	26.5515	26.0531	26.4555	26.124	27.1054	A9JTF1;A0A0R4IA73;Q6P0D0	A9JTF1;A0A0R4IA73;Q6P0D0	Protein quaking-A	qkia
	24.9541	24.0804	24.3279	23.9741	24.5235	25.0811	F1QL92;A0A2R8QPC3;A0A0R4IA78	F1QL92;A0A2R8QPC3;A0A0R4IA78		mbd3b
	27.6707	27.7773	26.9729	28.1647	25.6412	27.8255	A0A0R4IQI9;A0A0R4IA93;A0A0R4IU27;A0A0R4IDK3	A0A0R4IQI9;A0A0R4IA93
	25.9126	25.689	25.7012	25.7319	25.5856	25.3966	F1R6P0;A0A0R4IAB6	F1R6P0;A0A0R4IAB6		mrps5
	24.7397	24.7362	24.1566	24.583	24.7002	25.1629	A0A0R4IAE3;Q6NY64	A0A0R4IAE3;Q6NY64	Serine/threonine-protein phosphatase 2A 55 kDa regulatory subunit B delta isoform	ppp2r2d
	23.1027	21.6143	22.2169	22.4283	21.2507	22.2446	F1QRR4;A0A0R4IAH0	F1QRR4;A0A0R4IAH0	Histone deacetylase	hdac4
	26.8422	26.8595	26.8127	26.9303	26.9388	26.72	A0A0R4IAH3;A0A0R4IG25;A0A0R4IVE3;A0A0R4IG15	A0A0R4IAH3
	21.3287	22.6593	21.3238	22.2746	22.3538	22.1961	A0A0R4IAI1;F1QA29;F1R6U3	A0A0R4IAI1;F1QA29		si:ch211-79l20.4
	27.158	27.5311	26.0844	26.3334	27.6238	25.4664	A0A0R4IAL5;A0A0R4IMN8	A0A0R4IAL5;A0A0R4IMN8
	26.9163	26.7379	26.924	26.792	26.6375	26.9473	A0A0R4IAP2;Q7ZVK5;A0A0J9YJ03;F6NHC4;Q7SZN9;F1Q8M8	A0A0R4IAP2;Q7ZVK5		pcbp2
	24.6523	24.9116	23.9692	24.8863	24.7736	25.2702	E9QGM4;A0A0R4IAQ8;E7F981;F1R4A0	E9QGM4;A0A0R4IAQ8;E7F981		nup98
	28.3126	28.3378	28.0618	28.5523	29.0889	28.4771	A0A0R4IAS2;A0A286YAI4	A0A0R4IAS2;A0A286YAI4
	23.8363	24.4033	26.0216	23.6907	23.7885	23.6878	Q2HX28;A0A0R4IAS5;Q5RH87	Q2HX28;A0A0R4IAS5;Q5RH87		abcc9
	24.9658	25.0792	24.371	24.8797	24.476	25.4363	A0A140LH54;A0A0R4IAU3;F1QPR2;A0A140LGX0	A0A140LH54;A0A0R4IAU3;F1QPR2;A0A140LGX0		rfc4
	24.53	25.0341	24.818	25.0034	24.1423	25.1753	A0A0R4IAU8;Q7SY48;A0A2R8QF62;A0A2R8QQD1;A0A2R8QET8	A0A0R4IAU8;Q7SY48	HEAT repeat-containing protein 1	heatr1
	24.4261	24.7061	23.6225	24.6422	24.7298	24.287	A0A2R8RHI1;B0UXN4;A0A0R4IAX0	A0A2R8RHI1;B0UXN4;A0A0R4IAX0		fnbp1l
	24.0969	26.0696	25.6156	24.9983	27.4777	24.4329	A0A0R4IAX2	A0A0R4IAX2
	24.2535	24.6155	24.4954	25.1698	24.9649	25.1314	A0A0R4IB13	A0A0R4IB13
	24.2485	24.9597	25.3299	25.092	24.8642	25.0074	A0A2R8RN13;A5PN03;A0A0R4IB26;F1R4F6;A0A2R8Q7R6;Q1LUT1	A0A2R8RN13;A5PN03;A0A0R4IB26;F1R4F6;A0A2R8Q7R6;Q1LUT1	Enhancer of mRNA-decapping protein 4	edc4
	22.1743	24.1285	23.4212	23.5399	22.2591	23.317	F1QB08;A0A2R8Q5K8;A0A0R4IB32;A0A0R4IPI3;A0A0R4IYZ8;A0A0R4IRY0	F1QB08;A0A2R8Q5K8;A0A0R4IB32		baiap2a
	23.8524	25.4898	26.1628	26.4618	26.286	25.8986	A0A0R4IKW4;A0A0R4IB66	A0A0R4IKW4;A0A0R4IB66
	27.3148	27.3187	26.8112	26.0302	25.7255	26.629	A0A0R4IBA9;A0A0R4IFW9;A3KQB2;F1QM91	A0A0R4IBA9;A0A0R4IFW9;A3KQB2		eif4g2b
	24.836	25.7229	25.2024	25.9366	22.7032	26.9267	A0A0R4IBI3;A0A2R8QU65;A0A2R8Q8E5;A0A286Y806;A0A0R4INR0;A0A0R4IK69;Q6P6Y1	A0A0R4IBI3;A0A2R8QU65;A0A2R8Q8E5;A0A286Y806;A0A0R4INR0;A0A0R4IK69;Q6P6Y1	LisH domain and HEAT repeat-containing protein KIAA1468 homolog	zgc:66014
	22.8443	24.6849	23.8496	25.6823	24.0629	25.3585	A0A0R4IBI5	A0A0R4IBI5
	26.0434	25.9775	25.9828	25.91	25.5348	25.9329	A0A0R4IBJ2	A0A0R4IBJ2
	23.2982	23.8554	23.5219	24.3352	23.0602	24.245	A0A0R4IYM5;A0A0R4IBK2	A0A0R4IYM5;A0A0R4IBK2
	22.8493	23.9542	23.3719	23.5642	23.5305	23.1249	E7FFE0;A0A0R4IBP1;F8W5V5;F8W2X2	E7FFE0;A0A0R4IBP1;F8W5V5;F8W2X2		nelfa
	26.4394	26.249	26.4516	26.3744	26.3463	25.9577	Q6TGT8;A0A0R4IBS6	Q6TGT8;A0A0R4IBS6		sgcd
	25.2024	24.9967	25.1447	25.519	25.8952	25.4712	A0A0R4IBS8;A0A0R4IIY5;A0A0R4ID61	A0A0R4IBS8;A0A0R4IIY5;A0A0R4ID61
	25.3955	25.6485	24.8302	25.4634	25.395	24.4431	F1QP64;A0A0R4IBT0;E9QF75;E9QHL8	F1QP64;A0A0R4IBT0		sf1
	24.7658	24.4762	24.7631	24.4991	24.5536	24.5781	A0A0R4IBT7	A0A0R4IBT7
	24.5144	24.1605	24.8378	23.3627	24.8022	23.6697	A0A0R4IBU4;Q08C57	A0A0R4IBU4;Q08C57	Adrenodoxin-like protein, mitochondrial	fdx1l
	25.186	26.2678	25.8285	26.5106	28.7795	26.3044	A0A0R4IBX9	A0A0R4IBX9
	25.8897	25.3541	23.9413	26.1264	25.662	25.0035	A0A0R4IP97;A0A0R4IBY0;A0A0R4IWT6;A0A0R4IRC0	A0A0R4IP97;A0A0R4IBY0;A0A0R4IWT6;A0A0R4IRC0
	25.813	26.1503	26.0843	25.6704	25.9526	26.0808	A0A0R4IBY2;Q7T2A0;I3ITA0	A0A0R4IBY2;Q7T2A0;I3ITA0		tra2a
	26.7747	26.8952	26.4978	26.9519	26.4596	26.7008	A0A0R4IC11;Q6DHE6;A0A0R4IKM7;A0A0R4ICR3	A0A0R4IC11;Q6DHE6;A0A0R4IKM7	Lysine--tRNA ligase	kars
	23.4349	23.5219	24.0723	23.2917	24.3107	23.9061	A0A0R4IH73;A0A0R4IC19	A0A0R4IH73;A0A0R4IC19
	25.6701	25.0129	25.074	24.7687	25.5784	24.1728	A0A0R4IC20;B3DHT3	A0A0R4IC20;B3DHT3		zgc:194297
	26.4076	25.689	26.2546	24.873	26.2394	24.8985	A0A0R4IC33;F1QGN3;F1R0S9	A0A0R4IC33;F1QGN3;F1R0S9	ELAV-like protein	elavl3
	27.0399	25.3259	26.4045	24.6413	26.8687	24.9942	A0A0R4IC35	A0A0R4IC35
	26.0962	25.9914	27.0518	26.2763	26.7082	25.9426	A0A0R4II13;A0A0R4IC72	A0A0R4II13;A0A0R4IC72
	27.2094	27.1463	26.4929	27.1474	26.3331	26.4889	A0A2R8QUE8;A0A0R4IC81;A0A2R8RY78;A0A2R8Q5X0;A0A140LGD8;F1QMR4;A0A140LGU2	A0A2R8QUE8;A0A0R4IC81;A0A2R8RY78
	24.1655	23.7945	23.465	23.4486	22.6069	23.8992	A0A0R4IC95;A0A2R8QGD9	A0A0R4IC95;A0A2R8QGD9
	26.0704	24.4704	23.2121	24.0211	23.9527	22.8246	A0A0R4ICB9;A0A0R4IZ99;Q566U4;A0A0R4ID45;A0A140LGA3;A0A0R4INQ3;A0A140LH06	A0A0R4ICB9;A0A0R4IZ99;Q566U4;A0A0R4ID45;A0A140LGA3;A0A0R4INQ3;A0A140LH06	Kynurenine formamidase	afmid
	25.6027	25.0766	24.5976	24.003	25.0746	25.0441	Q5U403;A0A0R4ICC6;A0A0R4IS81	Q5U403;A0A0R4ICC6;A0A0R4IS81	Diphosphomevalonate decarboxylase	mvd
	23.381	23.7663	23.5572	23.3467	23.6601	23.949	A0A0R4ICH2;A0A0R4IER2	A0A0R4ICH2;A0A0R4IER2
	24.5116	23.4211	23.6583	24.1615	24.1603	21.8783	A0A0R4ICH7	A0A0R4ICH7
	26.7799	26.9415	27.039	26.4931	26.3533	27.3353	A0A0R4ICI1;A0A286YAI7;E9QD58;A2BG87;A0A2R8QM71;A0A2R8QG30;A0A2R8RYT4;F1REC7	A0A0R4ICI1
	25.569	26.0623	25.8667	25.9314	25.8218	25.918	A0A0R4ICL5	A0A0R4ICL5
	23.4621	24.7548	22.6651	26.1825	24.3505	24.6296	A0A0R4ICP4	A0A0R4ICP4
	24.8911	24.3496	24.7851	24.9206	24.6798	24.9345	A0A286YA34;A0A0R4ICR2;A3KGZ6	A0A286YA34;A0A0R4ICR2;A3KGZ6	Serine/threonine-protein phosphatase	ppp3cca
	27.5147	27.6738	27.6108	27.3267	26.9334	27.6357	Q6PH44;A0A0R4ICR8;Q1LVH2;Q1LVH3;F1R8Z4	Q6PH44;A0A0R4ICR8;Q1LVH2;Q1LVH3;F1R8Z4		bsg
	28.1804	27.2486	27.6549	27.6053	28.3541	26.8748	A0A0R4ICV9;F1QYM4;A0A0R4IG09;F1R2E7	A0A0R4ICV9;F1QYM4;A0A0R4IG09		eif4h
	25.6088	25.3523	24.4745	24.4016	25.473	24.2544	A0A0R4ICW0;A0A0R4INK8;A0A0R4IL48;A0A0R4IF59;A0A0R4ISY7	A0A0R4ICW0;A0A0R4INK8;A0A0R4IL48;A0A0R4IF59;A0A0R4ISY7
	25.2923	25.8013	24.9213	25.6893	25.499	25.6292	A0A0R4ICW1;A0A2R8QHX5;A0A0R4IFU3	A0A0R4ICW1;A0A2R8QHX5;A0A0R4IFU3
	25.6561	25.6994	25.4797	25.8858	25.5665	26.3123	A0A0R4ID09;B0R0M9;A0A2R8Q8Y4;A0A0R4IZP9;A0A2R8QD85;A0A2R8Q7F4;A0A2R8Q0B7;A0A2R8Q303;A0A2R8QCB2;A0A2R8Q2C3;A0A2R8PXK0;A0A2R8QDW8;E7F0L8;A0A2R8RZE0;A0A2R8PZ58;A0A0R4IBF0;A0A2R8QDB0;E7F202;F1QZB3;A0A2R8S028;F1R778;A0A2R8QE59;A0A2R8QV79;A0A2R8QFD5;A0A2R8QHT9;E7F723;Q6DBX4	A0A0R4ID09;B0R0M9;A0A2R8Q8Y4	Ribosomal protein S6 kinase	rps6ka3a
	23.4026	24.1315	22.9331	23.8142	23.0211	24.0984	A0A0R4ID58;F1QXU6;E7F3E1;F1QMP3	A0A0R4ID58;F1QXU6;E7F3E1		rnf40
	25.5373	26.775	26.3543	27.0786	26.4344	26.2432	A2BHA7;A2BHA8;A2BHA9;A2BHB0;A2BHB2;Q6P0K2;A0A0R4ID65;K7DY51;A2BHA6;K7DYA2	A2BHA7;A2BHA8;A2BHA9;A2BHB0;A2BHB2;Q6P0K2;A0A0R4ID65;K7DY51;A2BHA6;K7DYA2		srsf7a
	25.44	25.2471	25.4632	25.2305	25.4545	25.176	A0A0R4ID68	A0A0R4ID68
	28.7912	28.3743	28.0963	28.6606	29.0404	28.5768	A0A0R4ID71	A0A0R4ID71
	26.1761	26.5356	25.903	26.5658	26.2738	26.7861	A0A0R4IDB2;F1QJE5	A0A0R4IDB2;F1QJE5		ppm1g
	30.9292	31.3095	30.2463	31.0847	30.8295	30.919	A0A0R4IDD1;F6NTZ9	A0A0R4IDD1;F6NTZ9		a2ml	Matrisome-associated	ECM Regulators
	26.0511	25.2641	25.8932	25.3885	25.9053	25.397	A0A0R4IDE1;E7FH53	A0A0R4IDE1;E7FH53		myot
	23.1207	23.0438	22.5739	22.7517	22.7161	23.2874	A0A0R4IDE6;A0A2R8RJ10	A0A0R4IDE6
	24.6757	23.892	24.3228	24.4944	24.0292	24.4615	A0A0R4IDG4;A0A0R4IP30;A0A140LG98;A0A140LGK6	A0A0R4IDG4;A0A0R4IP30
	23.1109	22.7661	22.5548	23.0312	22.5262	22.4593	A0A0R4IDL2	A0A0R4IDL2
	26.6954	26.9727	26.4495	26.7138	26.5107	26.6955	A0A0R4IDN1;A0A0R4IY30	A0A0R4IDN1		lamb1a	Core matrisome	ECM Glycoproteins
	25.3255	24.902	24.3973	24.0641	25.3944	23.1181	A0A0R4IDN9;A0A0R4IHQ4;A0A0R4IL96	A0A0R4IDN9
	23.4051	23.0216	23.1701	23.303	23.886	23.3403	A0A0R4IDT0;A2BGH2;A0A0R4IXC7;F1Q4S2	A0A0R4IDT0;A2BGH2;A0A0R4IXC7;F1Q4S2		ppil2
	24.0742	24.8202	23.6782	24.8652	23.8456	24.8147	A0A0R4IDW9;A8E7C9	A0A0R4IDW9;A8E7C9		sec23ip
	26.8896	27.33	26.7542	27.2687	26.5833	27.2921	A0A0R4IDY9;F1R653;A0A2R8QIW0;A0A0R4IPZ3	A0A0R4IDY9;F1R653;A0A2R8QIW0	Histone deacetylase	hdac1
	23.7611	23.9039	24.0371	24.1814	23.4864	24.1702	A0A2R8Q2M3;E7F3X7;A0A0R4ISI0;A0A0R4IDZ5;A0A2R8PVG8;A0A2R8QNH2	A0A2R8Q2M3;E7F3X7;A0A0R4ISI0;A0A0R4IDZ5;A0A2R8PVG8		wu:fe01c10
	24.2855	23.379	23.9541	24.0851	24.4748	24.3937	A0A0R4IDZ8	A0A0R4IDZ8
	24.3006	24.6696	24.2829	24.7462	24.3947	24.474	A0A0R4IE20	A0A0R4IE20
	24.6717	23.8722	24.3342	24.0354	24.7171	24.5323	A0A0R4IE29	A0A0R4IE29
	23.7731	23.8051	23.8981	23.5938	23.5963	23.856	A0A0R4IE47;Q6DGR4	A0A0R4IE47;Q6DGR4	Protein HGH1 homolog	hgh1
	24.4868	23.7161	23.106	23.9137	24.515	24.1514	A0A0R4IE55;A5PMU4	A0A0R4IE55;A5PMU4	Ankyrin repeat and sterile alpha motif domain-containing protein 1B	anks1b
	23.6987	23.0597	23.3799	22.9819	22.9828	22.9968	A0A2R8QKU6;A0A0R4ILM6;A0A0R4IEA2;A0A0R4IU84;R4GE64	A0A2R8QKU6;A0A0R4ILM6;A0A0R4IEA2;A0A0R4IU84;R4GE64		exoc6
	23.4996	23.7036	23.0812	23.3083	24.6368	23.5546	A0A2R8QPT6;A0A0R4IEF8;Q1LUE5;Q1LUF0	A0A2R8QPT6;A0A0R4IEF8;Q1LUE5;Q1LUF0	Zinc finger CCCH domain-containing protein 18	zc3h18
	24.4315	24.9021	21.9603	24.1862	24.9213	23.5122	A0A2R8Q037;A0A0R4IEI5;A0A0R4ICW5	A0A2R8Q037;A0A0R4IEI5
	24.689	24.1255	24.6195	24.407	23.9713	24.1885	A0A0R4IEK3;Q5PYH5;A0A0R4IVS8;A0A0R4IJV7;A0A0R4IU29;Q5PYH7;A0A0R4ISR6	A0A0R4IEK3;Q5PYH5;A0A0R4IVS8	Discs large homolog 1-like protein	dlg1l
	23.5023	23.9428	23.7878	23.8111	22.9401	24.6779	A0A0R4IEK9;F1QH82;Q6DRF9	A0A0R4IEK9;F1QH82;Q6DRF9	WD repeat-containing protein 55	wdr55
	28.7894	28.1829	28.6417	28.0858	28.6773	28.3304	A0A0R4IEP3;Q6ZM50;A0A2R8Q153	A0A0R4IEP3;Q6ZM50;A0A2R8Q153		capza1b
	23.3774	24.6882	24	24.3715	23.2731	24.3865	B0UY93;A0A0R4IEP9	B0UY93;A0A0R4IEP9		tnika
	23.2328	23.4296	22.9829	24.7232	23.4699	23.9231	A0A0R4IER0;A0A0R4IKP3	A0A0R4IER0;A0A0R4IKP3
	26.574	25.8462	26.0006	25.5238	26.8013	24.5224	A0A0R4IER4;A0A2R8RZT9;A0A0R4INP3	A0A0R4IER4;A0A2R8RZT9;A0A0R4INP3
	28.2717	27.5795	28.1116	27.4585	27.8	27.2815	A0A0R4IEW8;F1QGR7;A9C3U8;Q1MT20	A0A0R4IEW8;F1QGR7	ELAV-like protein	elavl4
	23.0632	23.3388	21.6747	24.5274	24.2879	24.0548	A0A0R4IEY0	A0A0R4IEY0
	28.4925	28.4325	28.6177	28.195	27.9143	28.493	A0A0R4IEZ2;F1RCB6;A0A2R8RQJ8;X1WEN2	A0A0R4IEZ2;F1RCB6		zgc:86725
	24.571	25.0352	24.8712	25.4348	24.9668	25.4865	A0A2R8RZM1;A0A0R4IF18;A2BGY1;F8W3H3;F8W355;F8W3V3;F1R953;A2BGY2;A0A2R8QHM8;E7FFJ4;F1R306;B0V2S9;F1RBK4;A0A286Y804	A0A2R8RZM1;A0A0R4IF18;A2BGY1		arvcfb
	22.7537	23.1737	22.6217	22.8986	22.2863	23.0152	A0A0R4IF25;Q7ZVM1	A0A0R4IF25;Q7ZVM1	WASH complex subunit strumpellin	zgc:55908
	24.8924	25.4148	24.4919	25.5919	25.0664	25.8983	A0A0R4IF39	A0A0R4IF39
	24.4616	24.9329	24.2391	24.7955	24.3626	24.7887	A0A0R4IV33;A0A0R4IF46;A0A0R4ITT5	A0A0R4IV33;A0A0R4IF46;A0A0R4ITT5
	25.3227	26.2812	25.2822	26.4075	25.4769	26.6902	A0A0R4IF65	A0A0R4IF65
	20.8506	21.5549	21.7871	22.2687	23.5278	21.9997	A0A0R4IFE3	A0A0R4IFE3
	24.326	23.3784	23.433	23.6471	23.6514	24.2048	A0A0R4IFH4;A0A140LGJ3;Q789K9	A0A0R4IFH4;A0A140LGJ3;Q789K9		ube2a
	23.6046	22.9186	22.7963	23.6834	22.8999	23.268	A0A2R8QGI4;A0A2R8QJB4;A0A0R4IFI0;A0A0R4IAI4	A0A2R8QGI4;A0A2R8QJB4;A0A0R4IFI0;A0A0R4IAI4
	28.3203	28.0372	28.3197	28.0535	28.241	28.0415	A0A0R4IFJ4	A0A0R4IFJ4
	27.2556	27.6255	26.8198	27.642	27.366	27.6384	A0A0R4IFK0;F1QMV0	A0A0R4IFK0;F1QMV0		capn2a
	25.0686	24.8275	24.529	25.5044	24.6194	24.2727	A0A0R4IFK5	A0A0R4IFK5
	25.8531	26.2034	25.9891	25.7775	25.8644	26.187	A0A0R4IFK9	A0A0R4IFK9
	27.0723	27.4159	27.2861	27.6664	27.1528	27.7524	A0A0R4IFL5	A0A0R4IFL5
	24.5109	23.9147	25.1789	23.3547	23.8986	23.7055	A0A0R4IFR3;B8JK16;B8JK17	A0A0R4IFR3;B8JK16;B8JK17		ank1a
	24.9606	24.7118	24.7079	24.9572	24.5953	25.1594	A0A0R4IFR6;Q6DGM3	A0A0R4IFR6;Q6DGM3	39S ribosomal protein L15, mitochondrial	mrpl15
	23.6561	23.4913	23.074	23.6289	23.2433	23.6675	A0A0R4IFT8;A0A0R4IKT6	A0A0R4IFT8
	26.894	24.9555	26.3485	24.8751	26.8845	25.0373	Q6PH15;A0A0R4IFU7;A0A0R4IGM0;D7RVR7	Q6PH15;A0A0R4IFU7;A0A0R4IGM0;D7RVR7	Amino acid transporter	slc1a2b
	29.2343	27.413	29.2104	29.4658	29.8664	28.4303	A0A0R4IG45	A0A0R4IG45
	23.7146	23.3127	25.0314	23.6082	24.4347	22.973	A0A0R4IG79;A0A0R4IZC2;A0A2R8RK12;A0A2R8RTS0;A0A2R8Q859	A0A0R4IG79;A0A0R4IZC2;A0A2R8RK12;A0A2R8RTS0;A0A2R8Q859
	24.5237	24.744	25.1977	24.5456	24.7644	25.0323	A5PMP1;A0A0R4IG81	A5PMP1;A0A0R4IG81		capn1b
	24.6957	24.3033	24.1859	24.732	25.6596	24.4	Q06S87;A0A0R4IGA6;E7F0I1	Q06S87;A0A0R4IGA6	5-hydroxyisourate hydrolase	urah
	22.2254	22.8718	22.0186	22.5167	22.0205	23.1486	A0A0R4IGB7;B0S8I3;Q802D3	A0A0R4IGB7;B0S8I3;Q802D3	Exportin-4	xpo4
	23.2427	23.8619	23.4223	24.2148	22.4952	23.5147	A2BIP9;A0A0R4IQW8;Q503T8;F1QSQ7;F1QDL5;A0A0R4IGD1;F1QSI6;B3DJV4;A0A2R8QDI9;A0A2R8Q1W7	A2BIP9;A0A0R4IQW8;Q503T8;F1QSQ7;F1QDL5;A0A0R4IGD1;F1QSI6;B3DJV4;A0A2R8QDI9;A0A2R8Q1W7		si:ch211-130m23.3;zgc:110158;ssbp3a;ssbp4
	29.362	29.6731	28.6365	28.8425	28.2121	28.5235	A0A2R8Q209;A0A0R4IGD5;A0A2R8QNB3;A0A0R4IR96;A0A0R4IXK4	A0A2R8Q209;A0A0R4IGD5;A0A2R8QNB3
	24.6094	24.2747	23.5334	24.0719	24.8208	24.493	A0A0R4IGD7;A0A2R8QLB0;F1RBD7;E9QD74;E9QFY5	A0A0R4IGD7;A0A2R8QLB0;F1RBD7;E9QD74	Phosphoinositide phospholipase C	plcd1a
	26.3477	26.5105	26.2555	26.6305	25.9886	26.4582	Q7ZVA3;A0A2R8QI34;A0A0R4IGE6;A0A2R8QNY2	Q7ZVA3;A0A2R8QI34;A0A0R4IGE6;A0A2R8QNY2		sh3gl1b
	24.6517	25.8384	24.2444	25.9657	23.862	25.7239	A0A1S6L757;A0A0R4IGF2;Q6NV46;O93599	A0A1S6L757;A0A0R4IGF2;Q6NV46;O93599	Signal transducer and activator of transcription	stat3
	30.4664	30.174	30.3069	30.3082	31.246	29.9869	A0A2R8QNR8;A0A0R4IGG3;Q90XG0;E9QBF0	A0A2R8QNR8;A0A0R4IGG3;Q90XG0;E9QBF0	Triosephosphate isomerase B;Triosephosphate isomerase	tpi1b
	21.2346	23.6726	22.7526	22.5471	23.1366	22.8732	A0A0R4IGH7	A0A0R4IGH7
	29.995	30.1933	30.2532	30.3653	30.1221	30.4231	O93423;A0A2R8Q993;F1QCQ7;A0A2R8RTR5;A0A2R8QIZ7;A0A2R8QD47;A0A0R4IGK4;A5PLE0	O93423;A0A2R8Q993;F1QCQ7;A0A2R8RTR5;A0A2R8QIZ7;A0A2R8QD47;A0A0R4IGK4		stom
	22.0708	23.215	23.3753	23.0027	23.0183	23.8136	A0A0R4IGL6;A0A2R8PW57;Q8JFV5;K7DYC2;K7DYG3	A0A0R4IGL6;A0A2R8PW57;Q8JFV5		hectd1
	24.379	24.1951	23.6238	25.6008	24	24.7588	A0A0R4IGM2;F5HSE3	A0A0R4IGM2;F5HSE3	Nipped-B-like protein A	nipbla
	23.322	23.4981	24.1635	24.9068	23.6075	23.8279	A0A2R8RMC9;A0A0R4IGM5;A9JTC5;A0A0R4IXD3;A0A0R4IKF5	A0A2R8RMC9;A0A0R4IGM5;A9JTC5		utp6
	23.8479	25.0786	24.1543	24.4559	24.8798	25.3954	F1R5N2;A0A0R4IGM8;Q5SP05	F1R5N2;A0A0R4IGM8		mia3
	27.8497	28.781	27.8504	28.6842	28.4383	28.6501	A0A0R4IGN3;A0A0R4IBZ3	A0A0R4IGN3
	24.9649	26.1131	25.5833	25.4275	25.4086	24.113	A0A0R4IGP1;G8JL25;Q5XXA7	A0A0R4IGP1;G8JL25;Q5XXA7	Hepatoma-derived growth factor-related protein 2	hdgfrp2
	22.4089	22.606	22.7797	23.337	23.4643	22.8178	A0A2R8QR15;A0A286Y9P5;A0A2R8QM53;A0A2R8Q844;Q1LWJ4;A0A0R4IGP2;B0R0Q2	A0A2R8QR15;A0A286Y9P5;A0A2R8QM53;A0A2R8Q844;Q1LWJ4;A0A0R4IGP2;B0R0Q2	Tyrosine-protein kinase receptor	igf1ra;igf1rb
	27.2184	27.053	26.7068	27.2093	27.0652	27.3056	A0A0R4IGP6;A0A0R4IAV3;A0A0R4IAN1	A0A0R4IGP6
	26.7498	26.9567	26.5147	26.7834	26.8332	26.6857	A0A0R4IGQ7	A0A0R4IGQ7
	29.4223	28.6951	29.4423	28.7296	29.3895	28.8208	A0A0R4IGQ8;A0A140LH33	A0A0R4IGQ8
	23.7755	23.5766	24.6359	24.7783	24.1041	24.5168	A0A0R4IGS0;A0A2R8QMX7;A0A2R8QPM2;A0A2R8QDC8;A0A2R8QMX8;A4IFW2	A0A0R4IGS0;A0A2R8QMX7;A0A2R8QPM2;A0A2R8QDC8;A0A2R8QMX8;A4IFW2	Receptor-type tyrosine-protein phosphatase F	ptprf
	27.703	26.1139	26.4445	26.2344	27.9015	25.2948	A0A0R4IGU0	A0A0R4IGU0
	23.1649	22.9207	22.9954	23.3332	23.7657	22.9709	Q1LXZ0;F1QFF3;A0A0R4IGU8;A0A2R8PWA9	Q1LXZ0;F1QFF3;A0A0R4IGU8;A0A2R8PWA9		sbf1
	27.7288	26.4745	27.1913	26.1589	27.0195	26.3562	A0A0R4IH04;A0A2R8RZY5	A0A0R4IH04;A0A2R8RZY5
	25.8635	26.2263	25.6885	26.6091	25.8905	26.479	A0A0R4IH07;B6IDE7	A0A0R4IH07;B6IDE7		frem2b	Matrisome-associated	ECM-affiliated Proteins
	25.4739	24.9454	25.9264	25.3492	25.4454	25.3804	Q1L8P7;A0A0R4IH11;B3DIU2	Q1L8P7;A0A0R4IH11;B3DIU2	Thrombospondin-3b	thbs3b	Core matrisome	ECM Glycoproteins
	24.9	25.414	24.8318	25.3907	24.3711	24.3876	A0A0R4IH39;A9ULS4	A0A0R4IH39;A9ULS4		rab6a
	25.3016	26.191	25.6182	26.1019	25.8859	25.9297	A0A0R4IH55	A0A0R4IH55
	27.9873	26.7884	28.1739	26.5986	27.1627	26.4897	B8A652;A0A0R4IH56;F1R1W0;E7F0J6;A0A2R8PWA5	B8A652;A0A0R4IH56;F1R1W0		kdm2aa
	25.8277	26.0079	26.148	26.1732	26.1109	26.1378	A0A0R4IH79;A0A0R4IPW4	A0A0R4IH79
	24.3643	23.3869	23.9372	23.1736	24.2066	23.2832	A0A0R4IH96;Q7ZTS0;A0A0R4IPQ5	A0A0R4IH96;Q7ZTS0		bco1
	25.9581	26.1654	25.6194	26.2619	25.871	26.1387	A0A0R4IHE1	A0A0R4IHE1
	26.2969	25.928	26.0767	25.8784	26.0865	26.0657	F1QC13;A0A0R4IHF0;F8W2S9;F8W497	F1QC13;A0A0R4IHF0		pacsin2
	23.8177	24.2862	24.8389	24.3185	23.7321	23.9801	A0A2R8Q7L8;A0A0R4IHH9;F1R1W8;F8W3W1	A0A2R8Q7L8;A0A0R4IHH9;F1R1W8		aatf
	25.2969	25.3901	25.2366	25.3931	26.0056	25.6223	A0A0R4IHK8;B8A5K2;F8W4L2;F8W3N5	A0A0R4IHK8;B8A5K2		itga6b
	24.2324	24.8809	24.2014	24.9912	24.2282	24.8702	A0A0R4IHL6;A0A0R4IW61;Q7ZU92;A0A0R4IYB9	A0A0R4IHL6;A0A0R4IW61;Q7ZU92	Poly(A)-specific ribonuclease PARN	parn
	27.9399	27.4069	28.3246	27.2087	26.604	26.1997	A0A0R4IHN7;A0A2R8PYV3	A0A0R4IHN7
	28.9195	28.3878	27.9945	28.3898	28.3931	28.5736	A0A0R4IHQ0;B8JL43;A0A2R8RRA6;Q6P3G0;E7FBJ1;X1WE71	A0A0R4IHQ0;B8JL43;A0A2R8RRA6;Q6P3G0	Serotransferrin	tfa
	24.601	23.7933	25.1737	22.7074	23.5909	25.1359	A0A0R4IHQ7;F1Q7C7;A0A0R4II65	A0A0R4IHQ7;F1Q7C7		cyp2aa2
	26.6406	25.6484	24.8509	25.5126	25.3065	25.5272	Q5RGA7;A0A0R4IHR0;A0A2R8RUD6;A0A2R8QN59;E9QE61	Q5RGA7;A0A0R4IHR0;A0A2R8RUD6;A0A2R8QN59;E9QE61		bpnt1
	28.8014	28.6194	29.0243	28.5758	28.7641	28.4909	A0A0R4IHT0;A0A0R4II73;A0A0R4IB76	A0A0R4IHT0;A0A0R4II73
	22.2362	23.9608	23.4504	22.0589	23.7889	23.2218	Q90Y37;A0A0R4IHT4	Q90Y37;A0A0R4IHT4	Rho-associated protein kinase	rock2a
	27.3277	27.5391	27.0835	27.3613	27.4049	27.3749	A0A0R4IHU9	A0A0R4IHU9
	30.5862	29.9969	30.4889	29.6652	30.1085	29.8259	A0A0R4IHV1	A0A0R4IHV1
	26.0108	26.2883	25.7211	26.0084	25.8611	26.3529	A0AUR9;A0A0R4IHV6;B0S7K9	A0AUR9;A0A0R4IHV6;B0S7K9		gps1
	25.645	25.6429	26.0191	25.7156	25.5988	25.9542	A0A0R4IHZ5;A0A0R4ITI5;A0A0R4ITR2;F6PBZ5;A0A0R4IHN8	A0A0R4IHZ5;A0A0R4ITI5;A0A0R4ITR2
	22.9311	22.0212	21.6865	22.8366	22.2215	22.9281	A0A0R4II12;A0A0R4IPP1;A0A0J9YJ93	A0A0R4II12;A0A0R4IPP1
	25.1854	25.0795	25.4501	25.3595	25.134	24.9006	A0A0R4II20	A0A0R4II20		lama1	Core matrisome	ECM Glycoproteins
	22.9882	23.7614	23.0478	22.3299	24.6592	23.0865	A0A0R4II39;D1L3Y5	A0A0R4II39;D1L3Y5		dyrk1b
	23.3922	24.2735	23.992	23.7354	24.1416	24.6526	A0A0R4II47;F1QZM7;Q4V9P9	A0A0R4II47;F1QZM7;Q4V9P9	Nucleolar protein 11-like	nol11
	25.715	26.043	26.7525	26.5121	26.5333	26.0874	A0A0R4II70;B8A4T6;E9QHV3;A0A2R8Q2X8;A0A2R8QSK3	A0A0R4II70;B8A4T6;E9QHV3		col9a1b	Core matrisome	Collagens
	26.4695	26.2105	26.0521	26.0762	25.9563	25.5973	A0A0R4II89;A0A0R4IGK9	A0A0R4II89;A0A0R4IGK9
	26.5611	26.4339	25.2125	25.7456	26.8312	24.9639	Q1RLQ1;A0A0R4II97;Q5RIC7	Q1RLQ1;A0A0R4II97	Stathmin	stmn1a
	27.4056	27.1438	27.2532	27.19	27.3413	27.2184	A0A0R4IIA7;F1QUA3;A0A2R8QS77;A0A2R8QCK6;Q0V975;A0A0R4IID7;A0A2R8QEM1	A0A0R4IIA7;F1QUA3		tln2a
	24.5135	24.9157	24.9035	24.895	24.5154	25.046	F1R9T0;A0A2R8RQM6;A0A0R4IIB7;F1QE89	F1R9T0;A0A2R8RQM6;A0A0R4IIB7;F1QE89		aldh5a1
	23.1091	23.0463	23.0249	23.0919	22.6479	22.5398	A0A0R4IIC4	A0A0R4IIC4
	24.6208	23.9465	23.3918	24.2531	23.3668	23.9514	A0A0R4IIH0;A3KNV8;A0A0R4IYY8	A0A0R4IIH0;A3KNV8;A0A0R4IYY8		ubfd1
	26.103	26.5626	25.5191	26.9119	26.727	26.484	A0A0R4IIH3;A0A0R4IP61;A0A0R4IZS0;A0A0J9YJG0	A0A0R4IIH3;A0A0R4IP61;A0A0R4IZS0;A0A0J9YJG0
	27.4333	26.6625	26.5931	26.6439	26.8794	26.7925	A0A0R4IIH9;F8W3J8	A0A0R4IIH9;F8W3J8		adkb
	23.9761	24.5297	24.4103	25.1338	25.3556	24.79	Q6TNQ4;Q803J1;A0A0R4IIM0;F1RDJ8;Q6NYP1;A2RV07	Q6TNQ4;Q803J1;A0A0R4IIM0;F1RDJ8;Q6NYP1;A2RV07		snx12
	23.8493	24.3127	24.93	24.8517	23.7138	23.7311	A0A2R8QL18;A0A0R4IIN9;A0A2R8QBK0;A0A0R4ILB1	A0A2R8QL18;A0A0R4IIN9;A0A2R8QBK0;A0A0R4ILB1
	28.5632	22.7873	21.2688	24.0537	23.5209	24.0745	A0A0R4IIP1;A0A0R4IQ00	A0A0R4IIP1
	23.8098	23.4116	23.5482	24.1201	23.1639	23.2454	A0A0R4IIV9;A0A0R4IML8	A0A0R4IIV9;A0A0R4IML8
	24.8891	23.5949	26.5351	24.5437	25.5169	24.4908	A0A0R4IIW6	A0A0R4IIW6
	21.2791	23.6728	23.2611	23.5904	23.9099	24.414	A0A0R4IIX0	A0A0R4IIX0
	27.2955	25.7772	26.8112	26.1448	26.1424	25.4141	A0A0R4IIZ4;A3KPJ4;A0A2R8RL72;F1QHT8;F1R8X1;X1WH84	A0A0R4IIZ4;A3KPJ4;A0A2R8RL72;F1QHT8;F1R8X1;X1WH84		ptprn2;ptprnb;ptprna
	25.8619	25.2427	25.6556	25.7019	25.9535	25.2406	A0A0R4IJ00;A0A0R4IG42;A0A0R4IEP7;A0A0R4IXI3;A0A0G2KZ36;A0A0R4IE12	A0A0R4IJ00;A0A0R4IG42;A0A0R4IEP7;A0A0R4IXI3;A0A0G2KZ36
	22.7117	23.4423	23.698	23.5806	23.2771	23.691	Q6NV05;A0A0R4IJ04	Q6NV05;A0A0R4IJ04		rbm14b
	23.0704	23.4848	22.48	23.3045	23.4934	24.3417	A0A0R4IJ07;E9QB69	A0A0R4IJ07;E9QB69		ikbkap
	26.5815	26.4242	26.5502	26.5052	26.6411	26.4766	A0A2R8Q487;A0A2R8Q0F5;A0A0R4IJ30;Q5U3A7;A0A0R4ILJ7	A0A2R8Q487;A0A2R8Q0F5;A0A0R4IJ30;Q5U3A7	Dynamin-like 120 kDa protein, mitochondrial;Dynamin-like 120 kDa protein, form S1	opa1
	27.2819	26.6561	27.024	26.5083	27.0503	26.7003	Q6AZB2;A0A0R4IJ61;F1REG7;B0S6X0	Q6AZB2;A0A0R4IJ61	Succinyl-CoA:3-ketoacid-coenzyme A transferase	oxct1a
	28.0656	28.3994	28.1599	28.3093	28.003	28.436	A0A0R4IJ71;E7F4T0;E9QCV2;A0A2R8QR17	A0A0R4IJ71;E7F4T0;E9QCV2;A0A2R8QR17		plecb
	20.6371	23.1019	21.8673	21.7585	21.3477	21.6881	A0A0R4IJ75	A0A0R4IJ75
	23.3286	22.323	23.2788	23.611	23.0122	23.6903	F6NHQ1;Q08BE3;A0A0R4IJ91;A0A2R8QQ99;F6NHV5;A0A0R4IWW2;A0A0R4IVJ2	F6NHQ1;Q08BE3;A0A0R4IJ91;A0A2R8QQ99;F6NHV5		slmapa
	23.7738	23.751	23.3073	23.8571	24.7429	24.1249	A0A2R8RQU7;A0A0R4IJB4;A0A2R8RL78;A7MBL8;A0A2R8QG56;Q08BD6	A0A2R8RQU7;A0A0R4IJB4;A0A2R8RL78;A7MBL8	Serine/threonine-protein kinase N2	pkn2
	23.7528	24.0491	24.213	24.3461	24.0419	24.4414	A0A0R4IJC7;E9QCT7	A0A0R4IJC7
	22.8068	23.9103	22.1869	23.9513	23.0675	21.9959	A0A0R4IJE4;A0A0R4IW08;A0A2R8QIG5	A0A0R4IJE4;A0A0R4IW08;A0A2R8QIG5
	28.4654	28.6169	28.5775	28.6798	28.2766	28.6214	E7F2X5;A0A0R4IJF2;E9QDD7	E7F2X5;A0A0R4IJF2;E9QDD7		itga1
	24.7228	25.4855	25.2633	25.2196	25.8076	25.4648	A0A0R4IJF5;Q6PBL0	A0A0R4IJF5;Q6PBL0	Mitochondrial import inner membrane translocase subunit tim16	pam16
	24.7718	24.7438	24.157	24.6869	24.1352	24.7239	A0A0R4IJG1;E7F0G7;A0A1D5NT00;A2CEF7;F1RE94;B8JJ28;A0A1D5NT22;A2BHA2;F1Q5N2	A0A0R4IJG1;E7F0G7;A0A1D5NT00;A2CEF7		mark2b;mark3b
	24.9489	25.2753	24.5683	24.7662	24.898	25.2084	A0A0R4IJI9;A0A286YA53;A0A0R4IMQ6	A0A0R4IJI9;A0A286YA53
	28.6578	27.9647	28.3218	27.5441	28.3496	28.1286	A0A0R4IJL2;A0A2R8QPJ2;A0A2R8RN33	A0A0R4IJL2;A0A2R8QPJ2;A0A2R8RN33
	27.6669	26.5217	27.4323	26.8283	27.9445	27.0255	Q6IQK3;A0A0R4IJN3;Q7SZZ5	Q6IQK3;A0A0R4IJN3;Q7SZZ5		vamp3;vamp2
	27.649	26.684	25.9807	26.7651	28.0632	26.5093	A0A0R4IJP7;A0A0R4ISB0	A0A0R4IJP7;A0A0R4ISB0
	25.9546	26.2078	25.7586	26.2403	26.3743	25.9329	A0A0R4IJR6;A0A0R4IQ86;A0A0R4IL00;A0A0R4IFF8;A0A0R4IY18;A0A0R4IRW1	A0A0R4IJR6;A0A0R4IQ86;A0A0R4IL00;A0A0R4IFF8
	25.0782	25.7113	24.5244	26.5955	25.8888	25.7634	A0A0R4IJR7	A0A0R4IJR7
	22.7971	24.0642	22.8391	24.2531	22.6772	24.298	A0A0R4IJS1;A0A0R4IR38;F8W5T2	A0A0R4IJS1;A0A0R4IR38
	28.2789	28.7264	28.468	28.7716	28.0174	28.9445	A0A0R4IJT8;Q7ZU96	A0A0R4IJT8;Q7ZU96		cct8
	23.4116	23.1414	23.19	23.502	23.5002	22.9897	A0A0R4IJV5	A0A0R4IJV5
	22.7707	22.5001	24.1074	22.3514	22.6895	23.0318	A0A0R4IJX6;A0A0R4IPA1	A0A0R4IJX6;A0A0R4IPA1
	27.4821	26.6427	27.2356	27.3422	27.3339	26.6188	A0A0R4IJY6	A0A0R4IJY6
	25.1184	25.3141	25.3006	25.3024	24.9544	26.4228	A0A0R4IK06;A0A2R8RKP9;A2CER9	A0A0R4IK06;A0A2R8RKP9;A2CER9		ankfy1
	26.0352	25.093	25.4854	25.4934	24.5476	25.7249	E7F4I2;Q66I72;A0A0R4IK10	E7F4I2;Q66I72;A0A0R4IK10		f11r.1
	25.4884	25.3264	25.2701	25.7812	26.1872	25.4197	A0A0R4IK14;A0A0R4INT2	A0A0R4IK14;A0A0R4INT2
	24.7909	25.0354	24.8122	25.6205	23.6596	25.9693	A0A0R4IK18	A0A0R4IK18		ctsc	Matrisome-associated	ECM Regulators
	23.9301	23.5929	22.3762	22.6524	23.7471	24.1042	A0A0R4IK35	A0A0R4IK35
	24.0768	24.0746	24.2505	24.2008	24.5792	24.5928	A0A0R4IK63	A0A0R4IK63
	22.1662	23.0366	23.0867	22.1189	22.3609	23.4957	A0A0R4IK68;A0A0R4ILJ5;A0A0R4IY76;A0A0R4IWM1	A0A0R4IK68;A0A0R4ILJ5
	27.7434	27.0021	26.2625	26.5058	28.2385	25.0069	A0A2R8QNE5;A0A2R8RZ05;A0A0R4IK97;A0A0J9YJ62	A0A2R8QNE5;A0A2R8RZ05;A0A0R4IK97;A0A0J9YJ62
	25.9751	26.0709	25.8018	25.9292	25.9135	26.4618	A0A0R4IKD0	A0A0R4IKD0
	22.824	23.9772	21.9076	23.4043	23.3566	22.6526	F8W5Q4;A0A0R4IKD6;A0JME2	F8W5Q4;A0A0R4IKD6;A0JME2	Activating transcription factor 7-interacting protein 1	atf7ip
	29.9736	29.0031	30.0611	29.1205	29.6034	28.8121	A0A0R4IKE0;F1QXT6;F1QNI9	A0A0R4IKE0;F1QXT6;F1QNI9	Calsequestrin	casq1a
	32.0299	32.3419	31.7441	31.9285	32.4938	31.8833	A0A0R4IKF0	A0A0R4IKF0
	24.2731	23.1808	23.6917	24.6995	23.7105	24.4275	A0A0R4IKF7	A0A0R4IKF7
	25.8009	24.7675	24.5256	23.3236	25.1283	24.2527	A0A0R4IKG8	A0A0R4IKG8
	25.5829	25.5196	26.4549	25.5879	25.4826	26.137	A0A0R4IKH1;E7F1Y3;A0A0R4IX54	A0A0R4IKH1;E7F1Y3		si:zfos-411a11.2
	23.6312	25.3823	24.2717	25.9349	23.7594	25.0025	A0A0R4IKH3;A0A1D5NSI5;A0A140LFU9	A0A0R4IKH3;A0A1D5NSI5;A0A140LFU9
	23.0223	23.3236	23.2787	23.4754	23.4807	23.9064	A0A0R4IKI0;A0A0R4ILN6;O42182	A0A0R4IKI0;A0A0R4ILN6;O42182	Fibulin-1	fbln1	Core matrisome	ECM Glycoproteins
	31.589	31.9477	31.6099	30.9196	31.9837	31.2475	A0A0R4IKJ0;Q24JV6	A0A0R4IKJ0
	23.1615	23.7858	23.4697	23.4334	23.7842	24.2076	A0A0R4ITB0;A0A0R4IKR8	A0A0R4ITB0;A0A0R4IKR8
	23.9381	23.1214	23.7295	23.4067	23.7296	24.7008	A0A0R4IKV1;A0A2R8QCY3	A0A0R4IKV1;A0A2R8QCY3
	24.0193	23.9739	24.6973	24.3681	24.4684	24.1854	A0A0R4IKV3;F1R3X7;E9QC75	A0A0R4IKV3;F1R3X7		nadk2
	27.0769	27.3558	27.5	27.6852	27.1775	27.7008	A0A0R4IKW3;Q7ZVA6	A0A0R4IKW3;Q7ZVA6	Eukaryotic initiation factor 4A-III	eif4a3
	24.5134	24.9406	24.628	24.898	24.355	25.0401	A0A0R4IKX4;E7FCX4;F1Q594;F8W570	A0A0R4IKX4;E7FCX4		tsr1
	25.6799	26.2337	25.6733	26.1926	25.5269	26.3348	I3IT87;G1K2F5;F1RD00;F1Q9V1;A0A0R4IL09;Q7ZW98;Q6NWK2;F1QLI6;A8E7K7	I3IT87;G1K2F5;F1RD00;F1Q9V1;A0A0R4IL09;Q7ZW98;Q6NWK2	AP-2 complex subunit mu-B;AP-2 complex subunit mu-A	ap2m1b;ap2m1a
	26.2897	26.8795	25.376	26.8039	26.1921	26.7062	A0A0R4IL10;Q4TVV3	A0A0R4IL10;Q4TVV3	Probable ATP-dependent RNA helicase DDX46	ddx46
	28.0935	28.8284	28.479	28.7339	28.2525	28.7313	A0A0R4IL29	A0A0R4IL29
	26.3514	26.6551	26.2522	26.7568	26.2945	27.0145	A0A0R4IL71	A0A0R4IL71
	27.3787	27.7706	27.7347	27.6438	27.3002	27.8022	A0A0R4ILA8;F1QUQ7;A0A1D5NS51	A0A0R4ILA8;F1QUQ7		psmc3
	24.4134	24.7772	24.8346	24.572	24.2803	24.2154	A5WWE4;A0A0R4ILD9	A5WWE4;A0A0R4ILD9		eif2b1
	26.9513	26.5672	26.7729	26.6857	26.3452	26.4028	F1QHE9;A0A0R4ILG5	F1QHE9;A0A0R4ILG5		ndufs7
	24.0497	24.1245	24.7866	25.2865	24.4285	24.0373	A0A0R4ILG8	A0A0R4ILG8
	25.0157	25.0714	25.12	25.2417	24.5505	25.1597	A0A0R4ILH7;A0A0R4IZ70	A0A0R4ILH7;A0A0R4IZ70
	23.4092	24.7824	25.1478	24.0486	24.4426	23.6832	A0A0R4ILJ1;A0A0R4ILU5;A0A0J9YJ46;A0A0R4IXG9;A0A0R4IS95;A0A0R4INY9;A0A0R4ICK5	A0A0R4ILJ1
	25.2483	25.4183	25.6658	25.9401	26.0959	25.4985	A0A0R4ILL2;Q503X2	A0A0R4ILL2;Q503X2	39S ribosomal protein L4, mitochondrial	mrpl4
	25.6295	25.0996	24.9373	24.1417	24.3447	25.4814	A0A0R4ILM1	A0A0R4ILM1
	23.8185	23.7237	23.7627	24.0523	23.5504	24.0861	E7FAZ8;A0A0R4ILM9;A0A2R8QID6	E7FAZ8;A0A0R4ILM9;A0A2R8QID6		LOC100536352
	24.2661	24.5835	25.394	24.6665	24.2122	23.7469	A0A0R4ILN1	A0A0R4ILN1
	27.1542	25.7142	26.6779	26.1859	26.5802	26.0843	A0A0R4ILN2	A0A0R4ILN2
	25.2614	24.7086	22.3783	24.1176	23.7763	24.0507	A0A0R4ILS8	A0A0R4ILS8
	26.1824	28.2767	24.2713	26.419	24.8639	25.1886	Q1LXK2;A0A2R8RZZ7;A0A0R4ILU1;A0A2R8QP98	Q1LXK2;A0A2R8RZZ7;A0A0R4ILU1;A0A2R8QP98		fam65a
	27.3246	27.157	27.4343	27.6155	27.1531	27.4277	A0A0R4ILW8;F1R4B6	A0A0R4ILW8;F1R4B6		ggps1
	24.0876	24.2106	24.1865	24.1485	24.0942	23.974	A0A0R4ILX2;A3KPZ2	A0A0R4ILX2;A3KPZ2		cratb
	26.8624	27.1282	26.6429	26.855	26.2035	26.821	A0A0R4ILY1;A0A0R4ITW7	A0A0R4ILY1		ctsa	Matrisome-associated	ECM Regulators
	25.4121	25.7065	25.6219	25.4346	25.2692	25.8039	A0A0R4IM03;B0V3D7;B0V3D8	A0A0R4IM03
	24.412	25.1047	24.4468	24.8889	24.1902	25.0401	A0A0R4IPE3;A0A0R4IM23;A0A2R8Q3R2	A0A0R4IPE3;A0A0R4IM23;A0A2R8Q3R2
	25.542	25.7705	25.8676	25.8399	25.3956	26.1037	A0A0R4IM33;Q66I22	A0A0R4IM33;Q66I22	Serrate RNA effector molecule homolog	srrt
	28.6351	30.5846	29.9537	30.497	31.2089	29.7262	A0A0R4IM99;A0A0R4INL7	A0A0R4IM99;A0A0R4INL7
	25.0454	24.9628	24.112	24.7508	25.2978	23.8437	F1QAA4;F6PF93;A0A0R4IMF6;F1R518	F1QAA4;F6PF93;A0A0R4IMF6		eif4ba
	24.4666	24.3866	24.4148	24.7066	24.2002	24.2638	A0A0R4IMF9;Q5RKN4	A0A0R4IMF9;Q5RKN4	Putative oxidoreductase GLYR1	glyr1
	26.372	26.7238	25.865	27.1999	26.4131	27.1835	A0A0R4IMG2	A0A0R4IMG2
	24.3543	24.199	23.8277	24.0217	23.9411	24.6671	A0A0R4IMG3	A0A0R4IMG3
	25.9051	26.7988	26.016	27.1124	26.4038	27.2596	A0A0R4IML0;A0A2R8Q5S0;A0A0R4IZL5;A0A2R8QD05;X1WEC4;A0A2R8QCX4;A0A2R8RPR6;F1R3V3	A0A0R4IML0;A0A2R8Q5S0
	24.8181	25.2277	24.8948	24.5387	24.7154	24.7878	A0A0R4IMM2;Q498Z6	A0A0R4IMM2;Q498Z6	28S ribosomal protein S7, mitochondrial	mrps7
	26.6227	26.9432	26.7739	27.2996	26.2844	27.2264	Q6P022;A0A0R4IMP0;I3ITB5;I3ITA8;I3ITG9;I3ISW3;I3ISL9	Q6P022;A0A0R4IMP0		u2af2b
	25.192	23.6128	24.5406	23.8395	24.2833	23.9047	A0A0R4IMR1	A0A0R4IMR1
	23.8064	22.8321	22.938	23.1274	23.8026	23.3968	Q7ZW35;Q5TZ57;A0A0R4IMR9	Q7ZW35;Q5TZ57;A0A0R4IMR9		znf395
	29.8856	29.5835	30.3377	29.3061	29.9378	30.0227	A0A0R4IMS3;Q8JGR4	A0A0R4IMS3;Q8JGR4	60S ribosomal protein L24	rpl24
	25.3083	25.4149	24.5361	25.9224	25.7851	25.0042	A0A0R4IMS4;Q6PGV0;F6NRL4;Q4V969;A0A0R4IBX6	A0A0R4IMS4;Q6PGV0		lrrfip2
	27.332	27.5706	27.7318	27.8254	27.3557	27.9277	A0A0R4IMS9	A0A0R4IMS9
	25.7186	22.8558	24.2993	23.1027	25.1487	23.8851	A0A0R4IMX0;E7EY81	A0A0R4IMX0;E7EY81		si:ch211-173a9.7
	26.1006	26.1833	26.2333	26.354	25.8022	26.3771	A0A0R4IMX2;A0A0R4IAZ9	A0A0R4IMX2;A0A0R4IAZ9
	25.9279	26.2287	25.7537	25.8631	25.9176	25.9618	A0A0R4IMY8;Q503V0	A0A0R4IMY8;Q503V0	Charged multivesicular body protein 6	chmp6
	26.0006	25.5715	25.9312	25.642	26.2418	25.5976	F1RBV6;A0A0R4IMY9;A0A0R4IAV8;A0A0R4IWK8;A2CJ04;A0A0R4IML3	F1RBV6;A0A0R4IMY9;A0A0R4IAV8		dtng
	27.529	27.9342	27.5062	27.9272	27.3942	28.0701	A0A0R4IMZ8	A0A0R4IMZ8
	27.6769	29.3367	29.3955	29.5758	30.2405	28.3742	A0A0R4IN07;A0A0R4IVL6	A0A0R4IN07;A0A0R4IVL6		col5a3b	Core matrisome	Collagens
	24.0537	24.2074	24.3622	24.3654	23.9832	24.2354	A0JMF4;A0A0R4IN26;A0A0R4IPW8	A0JMF4;A0A0R4IN26;A0A0R4IPW8		2023-09-15
	25.6265	24.1622	26.1404	24.9867	25.6874	25.2684	A0A0R4IN28;F1QYU5;F1QBL6	A0A0R4IN28;F1QYU5		si:ch211-173b16.3
	28.1675	27.6857	28.1073	27.9375	27.9191	27.9829	A0A2R8QKL9;A0A0R4IN46	A0A2R8QKL9;A0A0R4IN46		tgm1l1	Matrisome-associated	ECM Regulators
	24.7851	23.0327	22.1654	22.7253	23.9705	21.0309	E9QF57;A0A0R4IN54;E7FD40	E9QF57;A0A0R4IN54;E7FD40		bin1a
	26.8916	25.8637	26.3235	26.4119	26.6075	26.9991	A0A0R4IN76;A0A140LH76;E7FBL2;A0A2R8RQS2;A0A2R8QQ91;F8W5I0;A2CEP6	A0A0R4IN76;A0A140LH76
	23.5189	23.7643	23.0062	23.0748	23.2508	23.3137	F8W392;A0A0R4IN78;F1R8K2;F8W637	F8W392;A0A0R4IN78;F1R8K2;F8W637		stk24b
	22.8142	22.9263	22.6384	22.7235	21.3066	22.1709	A0A0R4IN79;A0A0R4ICP8	A0A0R4IN79;A0A0R4ICP8
	24.2752	24.4137	23.1556	24.0223	23.9563	25.0483	Q1LVI0;A0A2R8QD88;A0A2R8Q198;A0A0R4IN87;Q1LVH9	Q1LVI0;A0A2R8QD88;A0A2R8Q198;A0A0R4IN87		gatad2ab
	24.8213	23.9281	23.7419	24.1074	25.0139	24.5094	A0A0R4INB1	A0A0R4INB1		tgm1l4	Matrisome-associated	ECM Regulators
	26.537	26.8367	25.9131	26.7158	25.7331	27.1445	A0A2R8Q359;A0A2R8Q946;E7EXY5;A0A2R8RMY7;A0A0R4INC0	A0A2R8Q359;A0A2R8Q946;E7EXY5;A0A2R8RMY7;A0A0R4INC0		eml1
	23.3251	23.5731	23.2967	24.8121	23.3625	23.955	A0A0R4IX35;A0A0R4INE3	A0A0R4IX35;A0A0R4INE3
	33.3304	33.4551	33.8041	33.4308	33.6968	33.5958	A0A0R4INI3;A0A2R8Q7G9;A0A2R8Q8V2	A0A0R4INI3;A0A2R8Q7G9;A0A2R8Q8V2
	25.7831	25.8141	24.8766	25.7101	26.2313	26.1894	A0A0R4INK2;F1QZD3;F1QSE7;E9QCE6	A0A0R4INK2;F1QZD3;F1QSE7		uap1
	23.8195	23.6667	23.7497	24.4286	23.781	24.3289	A0A0R4INN3	A0A0R4INN3
	24.6112	23.8825	24.6767	24.2271	25.0622	24.6086	A0A2R8QHM9;A0A0R4INS3;F1QK94	A0A2R8QHM9;A0A0R4INS3;F1QK94		amph
	25.2819	24.8139	24.8653	25.1386	25.7463	24.6278	B8JIC5;A0A0R4INT7;A0A0G2L0J3	B8JIC5;A0A0R4INT7		homer1b
	23.4378	23.0745	23.6233	23.5292	23.9271	23.3762	A0A0R4INU0;A0A2R8PYG3;F1R8X0;A0A2R8QAC6	A0A0R4INU0;A0A2R8PYG3;F1R8X0;A0A2R8QAC6
	26.1386	25.9649	25.6569	25.6088	25.7114	26.0297	A0A0R4INU1;A0A0R4IVW2	A0A0R4INU1
	27.0789	26.9103	27.3165	26.9206	27.0681	27.1039	A0A0R4INZ8;A0A2R8Q4A3	A0A0R4INZ8;A0A2R8Q4A3
	28.1685	28.1381	28.4223	28.3405	27.8926	28.2291	A0A0R4IP12	A0A0R4IP12
	24.2165	25.325	24.8415	25.2667	24.429	25.1332	A0A0R4IP53;A0A0R4IWP5;A0A0R4IUV6	A0A0R4IP53;A0A0R4IWP5
	27.0731	26.7148	26.7848	26.7674	26.5763	26.351	A0A0R4IP59	A0A0R4IP59		col14a1b	Core matrisome	Collagens
	26.9451	26.5477	26.4363	26.9834	26.2123	26.6874	A0A0R4IP79;F1QGX0	A0A0R4IP79;F1QGX0	Integrin beta	itgb6
	22.6721	22.9519	21.8445	23.8445	22.882	22.9164	A0A0R4IPA3;A0A0R4IUW4;Q08BR4;A0A0R4IT84	A0A0R4IPA3;A0A0R4IUW4;Q08BR4;A0A0R4IT84	Histone-lysine N-methyltransferase SETDB1-B	setdb1b
	24.5647	24.1113	22.6061	24.0191	23.9939	23.9895	A0A0R4IPB8	A0A0R4IPB8
	23.1764	23.5673	23.7947	24.0803	23.2476	24.1607	A0A0R4IPD5	A0A0R4IPD5
	23.6493	25.5563	23.9934	25.4201	24.2186	24.7061	A0A0R4IPD6	A0A0R4IPD6
	22.9663	23.3914	23.3259	24.1143	22.4011	24.1383	A0A0R4ITC5;A0A0R4IPE4;A0A2R8Q370	A0A0R4ITC5;A0A0R4IPE4
	29.0421	28.719	28.8865	28.8319	28.8499	28.9834	A0A0R4IPH2	A0A0R4IPH2
	25.3929	25.8362	25.6322	25.8865	25.5979	26.3037	Q7T2C8;A0A0R4IPH8	Q7T2C8;A0A0R4IPH8		txnrd1
	25.8161	25.6665	25.4428	25.8295	25.5109	25.8417	A5WWM0;A0A0R4IPK7;Q08BZ6;B3DGU1	A5WWM0;A0A0R4IPK7		vps4b
	27.4201	25.4254	24.5963	25.6899	25.1823	24.5731	A0A0R4IPL1	A0A0R4IPL1
	24.663	26.1886	24.7233	24.8351	25.8161	24.2321	A0A2R8S036;A0A2R8Q265;A0A0R4IPL8	A0A2R8S036;A0A2R8Q265;A0A0R4IPL8
	24.7084	24.8445	25.0406	24.9366	24.8802	25.4106	Q502G6;F1QEL4;A0A0R4IPN2	Q502G6;F1QEL4;A0A0R4IPN2		sptlc1
	30.1944	30.9458	30.2644	30.5073	30.6113	30.3474	A0A0R4IPN8;Q0Z946;Q71PD7	A0A0R4IPN8;Q0Z946;Q71PD7	Histone H2A;Histone H2A.V	h2afvb;h2afv
	21.7746	23.4061	21.6798	23.9881	21.595	22.9919	A0A2R8PYK7;A0A0R4IPN9;A0A2R8PVL4;A0A0R4IPU0;A0A2R8QBK7;H0WEW1	A0A2R8PYK7;A0A0R4IPN9;A0A2R8PVL4;A0A0R4IPU0;A0A2R8QBK7
	24.071	23.6663	23.5951	23.9272	24.0283	23.5427	A0A2R8QR36;Q802U5;A2CEP3;A0A2R8QJ46;A0A2R8QMQ9;A0A0R4IPQ0;A2CEP2;A0A2R8Q0C3;A2CEP5;X1WES2;F1RDJ4;X1WDG0;X1WBJ6;X1WEN5;A0A0R4IG19	A0A2R8QR36;Q802U5;A2CEP3;A0A2R8QJ46;A0A2R8QMQ9;A0A0R4IPQ0;A2CEP2;A0A2R8Q0C3;A2CEP5		sh3glb2b
	25.7339	26.0434	26.028	26.0078	26.0569	26.6431	F1R3Q3;A0A0R4IPQ7;A0A140LGQ2;F1QQ74;A0A140LGH9;F1QKY9	F1R3Q3;A0A0R4IPQ7;A0A140LGQ2		2023-09-06
	22.2951	22.6493	21.3872	22.1056	21.5188	22.5482	A0A0R4IPR0;A0A0R4IWH3;A4QNY2	A0A0R4IPR0;A0A0R4IWH3
	27.0655	26.7027	26.5739	26.4553	26.6494	26.8223	A0A0R4IPV1	A0A0R4IPV1
	28.6265	29.7713	29.2069	29.7103	29.8015	29.5732	A0A0R4IPV5	A0A0R4IPV5
	21.0121	22.507	23.3437	22.3911	23.2768	23.2364	A3KPZ6;A0A0R4IPX0	A3KPZ6;A0A0R4IPX0		DKEY-63J1.3-001
	23.4658	24.3982	22.7052	23.35	25.2803	23.5035	A0A0R4IPX4	A0A0R4IPX4
	25.7594	25.5976	26.2099	26.3459	26.6449	26.5672	A0A0R4IQ11	A0A0R4IQ11
	25.1661	25.7062	25.3904	26.0336	25.0656	25.8041	A0A0R4IQ20	A0A0R4IQ20		p4ha1a	Matrisome-associated	ECM Regulators
	23.2836	24.1752	23.8803	24.7691	24.013	23.2097	A0A0R4IQ55;A2BFN6;A2BFN7	A0A0R4IQ55;A2BFN6;A2BFN7		hmbsa
	23.7199	22.5333	24.0807	24.0418	23.4069	24.1935	A0A0R4IQ63	A0A0R4IQ63
	25.7787	25.419	23.7407	25.8636	25.3113	24.8256	A0A0R4IQ83	A0A0R4IQ83
	24.1939	25.451	25.9724	25.7655	25.476	26.4445	A0A0R4IQ97	A0A0R4IQ97
	23.3661	23.0258	22.9601	22.7946	23.3145	23.8728	Q66HY8;A0A0R4IQA6;A0A2R8QBE4	Q66HY8;A0A0R4IQA6;A0A2R8QBE4	Pyridoxal-dependent decarboxylase domain-containing protein 1	pdxdc1
	26.7019	27.0713	26.4073	26.8604	26.6982	26.458	A0A286Y8W6;A0A0R4IQB8	A0A286Y8W6;A0A0R4IQB8
	25.0045	24.3957	24.8426	24.3165	24.5496	24.4266	A0A0R4IQE9	A0A0R4IQE9
	23.6654	23.0789	22.8316	22.691	23.933	23.6771	A0A0R4IQG7	A0A0R4IQG7
	28.1393	28.4595	27.2662	28.122	27.9789	28.1759	F1R417;A0A0R4IQJ2;Q5RH75;E7FDG0	F1R417;A0A0R4IQJ2		rock2b
	25.0209	25.183	24.4746	24.9606	24.1664	24.9977	A0A0R4IQN0	A0A0R4IQN0
	29.654	29.4773	29.8757	29.6017	30.5732	29.2748	A0A0R4IQN8;A0A2R8QLG5;E9QCS9;F1RE85;Q8JIU7	A0A0R4IQN8;A0A2R8QLG5;E9QCS9		naca
	26.0734	26.5829	26.4082	27.1929	25.1824	27.2822	A0A0R4IQQ6;A0A0R4I9P1;A0A0R4IGK1;A2BIL7	A0A0R4IQQ6;A0A0R4I9P1;A0A0R4IGK1;A2BIL7	Tyrosine-protein kinase BAZ1B	baz1b
	25.3092	25.2563	24.9137	25.2937	25.2259	24.8518	A0A0R4IQR0;A7MC00;A0A0J9YJI1	A0A0R4IQR0;A7MC00;A0A0J9YJI1		mapre2
	26.2096	27.0844	26.6195	26.6967	26.3087	26.908	A0A0R4IVG9;A0A0R4IQS8;Q6ZM60	A0A0R4IVG9;A0A0R4IQS8;Q6ZM60	Calcium-transporting ATPase	atp2a2b
	27.2063	26.4834	27.7434	26.6323	26.3688	27.2409	F1QW17;A0A0R4IQT3;A0A2R8PWY6;A0A2R8QIR1;A0A286YAD2	F1QW17;A0A0R4IQT3;A0A2R8PWY6;A0A2R8QIR1;A0A286YAD2
	23.5121	23.7423	23.2284	23.4589	22.9635	23.8254	A0A0R4IQU4;A2CF42;A0A2R8QM89	A0A0R4IQU4;A2CF42;A0A2R8QM89		lrsam1
	26.3076	27.1153	26.3525	27.052	27.3541	27.6307	A0A0R4IQW7	A0A0R4IQW7
	25.6584	23.2388	24.6309	22.9338	24.1232	24.1674	A0A0R4IQY2;A0A2R8QEQ1	A0A0R4IQY2;A0A2R8QEQ1
	23.8481	24.2402	24.9495	23.6629	24.5587	22.8659	A0A0R4IR55;A0A0R4IR15;A0A2R8Q2W8	A0A0R4IR55;A0A0R4IR15;A0A2R8Q2W8
	24.9865	22.779	25.0632	23.5666	24.8039	23.8517	A0A0R4IR49;A0A0R4IJ48	A0A0R4IR49
	27.8136	27.9103	27.9841	27.8293	27.6615	28.0038	A0A0R4IR54	A0A0R4IR54
	25.0978	26.0005	25.6612	26.0164	25.8598	26.0505	A0A0R4IR57	A0A0R4IR57
	24.6565	25.9546	25.7337	26.3944	23.9722	26.2533	A0A0R4IR75;A0A0R4IRD0	A0A0R4IR75;A0A0R4IRD0
	24.3689	24.1255	24.0302	24.4521	23.1867	24.6981	Q1LVN0;A0A0R4IR86	Q1LVN0;A0A0R4IR86		chd2
	24.1887	24.205	23.4748	24.6536	24.9877	24.2275	A0A0R4IRB5	A0A0R4IRB5
	22.9969	24.5733	24.0212	25.3774	23.3876	24.5581	A0A0R4IRC7;F1R8S1	A0A0R4IRC7;F1R8S1		avl9
	24.8715	22.727	25.1021	21.7633	25.0795	22.6374	A0A0R4IRC9	A0A0R4IRC9
	21.526	24.185	25.2284	24.5225	24.3226	24.2859	A0A0R4IRI3	A0A0R4IRI3
	25.9307	25.3906	25.2776	25.9982	26.0143	25.7242	A0A0R4IRJ2	A0A0R4IRJ2
	26.0158	26.5161	25.4931	26.937	25.6624	26.2022	A0A0R4IRJ8	A0A0R4IRJ8
	23.0972	24.0209	23.6454	24.2703	23.1502	23.9058	Q4KMD2;A0A0R4IRK6	Q4KMD2;A0A0R4IRK6		exosc3
	24.8427	25.3531	24.9706	24.9777	24.852	25.1259	A0A2R8Q6Z5;A0A2R8QT99;A0A0R4IRL4	A0A2R8Q6Z5;A0A2R8QT99;A0A0R4IRL4
	25.4251	24.6573	25.6529	24.8306	24.9503	24.7804	F1QLZ8;A0A0R4IRL6	F1QLZ8;A0A0R4IRL6		slc27a4
	24.8565	27.0097	24.4665	26.2716	26.6221	25.7945	A0A0R4IRN5;E7F290;A0A0R4IJB0	A0A0R4IRN5;E7F290;A0A0R4IJB0		si:ch211-222l21.1
	24.1283	26.1233	22.5289	26.0374	23.1105	25.1231	A0A0R4IRP5;A0A0R4IMX7	A0A0R4IRP5;A0A0R4IMX7
	23.4817	23.8362	23.4012	24.6405	23.3354	21.7546	A0A0R4IRQ4;A0A2R8QGU6	A0A0R4IRQ4;A0A2R8QGU6
	25.9038	25.9583	25.6095	26.3547	25.4947	26.5656	A0A0R4IRS1	A0A0R4IRS1
	22.613	22.9226	24.3626	24.0539	23.1516	23.706	A0A0R4IRS4;A0A2R8QSN3	A0A0R4IRS4;A0A2R8QSN3
	26.194	28.5317	28.5311	28.8309	28.8477	29.0057	A0A0R4IRS8	A0A0R4IRS8
	22.8648	22.9257	23.0741	23.7369	22.9671	23.4625	A0A0R4IRT2	A0A0R4IRT2
	26.5311	25.6036	25.4294	25.7974	25.5808	25.3961	A0A2R8QP54;A0A0R4IRT6	A0A2R8QP54;A0A0R4IRT6
	23.4241	24.3452	22.9213	23.9933	22.6433	24.274	B0V123;A0A0R4IRW7	B0V123;A0A0R4IRW7	Condensin complex subunit 1	ncapd2
	25.5853	26.8879	26.8099	27.7208	25.703	27.3083	A0A0R4IRW8;E9QHT1	A0A0R4IRW8;E9QHT1		zgc:100868
	22.1443	22.3382	21.4516	23.0788	22.4359	22.7666	A0A0R4IRX7;F1QR96;A0A2R8Q267;R4GET0	A0A0R4IRX7;F1QR96;A0A2R8Q267;R4GET0	Coronin	coro2a
	25.8133	26.6465	25.4193	25.1432	27.9742	25.6356	F1R680;A0A0R4IS01;Q6PFJ7;F1QUP0;E9QD63	F1R680;A0A0R4IS01;Q6PFJ7;F1QUP0	Sphingomyelin phosphodiesterase 4	smpd4
	31.2753	31.6895	31.0793	31.3626	32.2229	31.1803	Q9PTF3;A0A0R4IS05	Q9PTF3;A0A0R4IS05	Nucleoside diphosphate kinase	nme3
	26.9611	25.2845	25.4632	24.803	26.0621	24.3796	A0A0R4IS09	A0A0R4IS09		col14a1b	Core matrisome	Collagens
	28.2053	29.2784	28.5431	29.0517	28.9324	29.7699	A0A0R4IS22;Q7SYI9	A0A0R4IS22;Q7SYI9		zgc:66475
	23.9422	23.3539	22.9093	23.9904	23.9223	23.4316	A0A0R4IS23;A2BEA6	A0A0R4IS23;A2BEA6	AT-rich interactive domain-containing protein 3A	arid3a
	24.6132	25.0437	23.9671	24.3106	24.3322	24.5165	A0A2R8QK98;A0A0R4IS53;A0A2R8RK01;E7F237;A0A2R8Q516;Q6DH32;REV__F8W4M8;REV__F1QUV8	A0A2R8QK98;A0A0R4IS53;A0A2R8RK01;E7F237;A0A2R8Q516		gapvd1
	27.3457	27.2377	27.7351	27.2859	27.4692	27.2884	A2BFY7;A0A0R4IS70;A0A0R4I9N0;A0A0R4IUQ3;A0A0R4ICS4	A2BFY7;A0A0R4IS70		purba
	25.0576	25.9426	25.7014	24.8797	25.0972	26.1673	A0A0R4IS83;A0A0R4IRR6	A0A0R4IS83		postnb	Core matrisome	ECM Glycoproteins
	26.5862	26.0956	25.4319	26.1368	27.0299	26.3675	A0A0R4ISB3;A0A2R8RX36	A0A0R4ISB3;A0A2R8RX36		anxa3a	Matrisome-associated	ECM-affiliated Proteins
	23.6025	23.9339	23.7568	23.6992	23.7293	24.1932	A0A0R4IUZ0;A0A0R4ISB5;A0A0R4IXN4	A0A0R4IUZ0;A0A0R4ISB5;A0A0R4IXN4
	27.1826	28.0264	26.6003	28.3562	26.5761	28.0757	F1Q828;A0A0R4ISC3	F1Q828;A0A0R4ISC3		map1sa
	25.7253	26.1947	25.9731	26.1763	25.9496	26.0095	A0A0R4ISJ3;Q802V7;A0A0R4IMS1	A0A0R4ISJ3
	26.0414	25.1227	26.0963	26.0336	25.7086	25.316	A0A0R4ISN6	A0A0R4ISN6
	26.7137	25.8682	25.6684	23.5748	23.2292	25.3215	A0A0R4ISP1	A0A0R4ISP1
	26.5932	27.0477	26.5875	26.3824	28.4312	27.352	A0A0R4ISQ4;X1WE12;X1WCY1	A0A0R4ISQ4;X1WE12;X1WCY1		fxyd6l
	24.5138	25.1147	24.4671	24.0486	24.3775	24.6454	E7FDJ6;A0A0R4ISV1	E7FDJ6;A0A0R4ISV1		heatr5b
	28.7466	28.3567	28.9796	28.8214	28.8237	28.6832	Q6P948;A0A0R4IT09;A0A2R8QAA8;A0A2R8Q5C3;F1QBT9;E7F9W7;E9QBJ0	Q6P948;A0A0R4IT09;A0A2R8QAA8	Pyruvate dehydrogenase E1 component subunit alpha	pdha1a
	26.4534	24.775	25.6336	24.9169	25.1833	24.3669	A0A0R4IT32	A0A0R4IT32
	26.3867	26.3541	27.0281	27.9255	27.9394	27.7017	A0A0R4IT40	A0A0R4IT40
	24.4287	24.9642	24.6885	24.8656	24.5506	24.8356	A0A0R4IT69;F1R222;A0A0R4IJC6	A0A0R4IT69;F1R222;A0A0R4IJC6		dctn4
	25.9471	25.4761	24.8527	25.4644	25.1457	25.6439	A0A0R4IT72;A0A140LH97;A0A0R4IEF2;A0A140LGD6;A0A0R4IU44;CON__Q0V8M9	A0A0R4IT72;A0A140LH97		itih3b	Matrisome-associated	ECM Regulators
	26.0862	25.1507	24.8159	24.0924	24.8413	24.5536	A0A0R4ITA7	A0A0R4ITA7
	25.7504	25.8675	26.0348	25.8995	25.6799	26.4448	A0A0R4ITA8;E7FDP2;A0A2R8RK99;A0A2R8QEU0;X1WDM7	A0A0R4ITA8;E7FDP2;A0A2R8RK99;A0A2R8QEU0	ATP-dependent 6-phosphofructokinase	pfkpa
	24.7548	24.4081	24.9951	24.7468	24.5284	24.296	A0A0R4ITC3	A0A0R4ITC3
	23.7323	21.931	23.2971	23.6729	23.4185	23.0005	A0A0R4ITC8;A0A0R4IR24	A0A0R4ITC8
	26.4756	25.746	27.1652	26.1641	26.8604	25.4305	A0A0R4ITI9	A0A0R4ITI9
	27.4026	26.6542	27.4517	26.8769	26.3277	27.4037	A0A0R4ITL8	A0A0R4ITL8
	23.5629	24.4996	23.8609	24.8491	24.2147	24.45	F1QM90;A0A0R4ITN2	F1QM90;A0A0R4ITN2		gc
	25.3375	24.5522	23.3191	23.8768	23.8555	22.272	A0A0R4ITN4	A0A0R4ITN4
	25.4247	25.0354	23.9614	24.7721	25.5222	25.2485	A0A2R8QCN4;A0A0R4ITP1	A0A2R8QCN4;A0A0R4ITP1
	27.9694	28.0838	27.4724	27.9388	28.1855	27.338	Q6PC91;A0A0R4ITU6;A0A0R4IUA8	Q6PC91;A0A0R4ITU6	Transcription factor BTF3 homolog 4	btf3l4
	26.44	24.3141	23.8633	24.6213	25.5154	23.4453	A0A2R8Q9S7;A0A0R4ITV0;A0A2R8RJ62;Q7T133	A0A2R8Q9S7;A0A0R4ITV0;A0A2R8RJ62;Q7T133		pcp4l1
	25.4859	22.5907	22.3683	22.6171	23.2544	22.5502	A0A0R4ITV5;A0A0R4IMM7	A0A0R4ITV5;A0A0R4IMM7
	29.3245	28.5563	29.7938	28.5559	30.1096	28.6583	A0A0R4ITV7;F1QEW2	A0A0R4ITV7;F1QEW2		si:dkey-183i3.5
	25.2045	25.6996	25.7545	25.4985	26.2248	25.0653	A0A0R4ITX9;Q8UUR3	A0A0R4ITX9;Q8UUR3	Cytoglobin-1	cygb1
	24.4055	24.0185	23.5813	24.949	24.2264	24.0601	A0A0R4ITY1;E7F860	A0A0R4ITY1;E7F860		ciz1a
	23.6457	24	23.8342	23.8708	23.7773	24.3643	A0A0R4ITZ2;Q66L58	A0A0R4ITZ2;Q66L58	Protein VAC14 homolog	vac14
	23.8365	23.0417	22.9515	23.4643	22.9552	23.4063	A0A0R4ITZ7	A0A0R4ITZ7
	24.3845	24.137	23.7457	24.332	23.54	24.5929	A0A0R4IU05	A0A0R4IU05
	27.7636	28.0837	28.1094	27.9767	27.6231	28.1911	A0A0R4IU07;F1QDE7;A1L1F4;F1RC71;E9QD11	A0A0R4IU07;F1QDE7;A1L1F4	Sister chromatid cohesion protein PDS5 homolog A	pds5a
	25.381	24.2294	24.7507	24.4376	24.7123	24.3607	A0A0R4IU19;A0A2R8QP48;A0A286Y946	A0A0R4IU19
	25.1788	25.0628	23.5548	23.8757	24.8557	24.36	Q7ZUV7;A0A0R4IU34;F1Q8W2	Q7ZUV7;A0A0R4IU34;F1Q8W2	Protein EMSY	emsy;zgc:56039
	25.158	25.0912	24.0439	24.6298	24.1639	24.7832	F1R3I0;E7FAX7;A0A0R4IU93;A0A2R8QPE1;E9QCJ1;F1QY40	F1R3I0;E7FAX7;A0A0R4IU93;A0A2R8QPE1		aspg
	26.6776	26.3407	25.7289	26.7354	25.9512	26.7335	A0A0R4IUA6	A0A0R4IUA6
	22.456	23.9396	24.1888	24.9719	23.4655	24.2464	A0A0R4IUB2;E9QEX9	A0A0R4IUB2;E9QEX9		ankhd1
	26.2896	26.6976	26.4337	27.6351	26.933	26.7065	A0A0R4IUB5;A0A0R4IHS9;A0A0R4IX38	A0A0R4IUB5;A0A0R4IHS9;A0A0R4IX38
	23.4386	23.08	23.8279	23.6342	24.1041	23.5991	A0A0R4IUB6;F1Q5Z9;F1QH06	A0A0R4IUB6;F1Q5Z9;F1QH06		epn1
	25.7655	25.2501	25.8211	25.0655	24.9857	26.0021	A0A0R4IUB7	A0A0R4IUB7
	24.9787	25.2963	25.168	25.5167	26.6565	24.2392	A0A0R4IUE2;F6P4Z6	A0A0R4IUE2
	26.3994	26.3499	26.5597	26.8086	26.4823	26.4721	A0A0R4IUF6	A0A0R4IUF6
	24.8734	23.1563	24.1216	23.7339	24.1588	25.2426	A0A0R4IUJ5;A0A0R4ICF8	A0A0R4IUJ5;A0A0R4ICF8
	28.0153	27.0628	27.0231	27.8405	27.5063	27.2786	A0A0R4IUL0;A0A0R4IUA5;A0A0R4IC74;A0A0R4IG60	A0A0R4IUL0
	27.2179	26.4069	26.8848	26.694	27.2721	26.4342	A0A0R4IUL1;Q5RH04	A0A0R4IUL1;Q5RH04		chchd3a
	26.483	26.8839	26.6411	25.1813	27.322	25.722	A0A0R4IUN6;A0A0R4IS30	A0A0R4IUN6		ctsbb	Matrisome-associated	ECM Regulators
	27.045	27.5364	27.4679	27.4809	27.0215	27.2578	A0A0R4IUQ9;Q6NXA4;A0A0R4IPU4;A0A0R4IBM8;A0A0R4IBR5;A0A0R4IRK1;A0A0R4IHG8	A0A0R4IUQ9;Q6NXA4	Interleukin enhancer-binding factor 3 homolog	ilf3
	26.817	28.1441	27.1655	28.0991	26.6105	28.303	A0A0R4IUS4;E7F1L7	A0A0R4IUS4;E7F1L7		flnca
	23.7443	25.0238	24.2921	24.4869	24.4157	24.1027	A0A0R4IUS8;A0A0R4IH12;A0A0R4IK57;A0A1L1QZJ2;A0A2R8RM60;A0A2R8QLA6;A0A2R8QDR8;A0A0G2L5J6	A0A0R4IUS8;A0A0R4IH12;A0A0R4IK57
	26.0577	26.0088	26.0904	26.0965	25.9379	26.0431	A0A0R4IUU4;A0A0R4IJ18;A0A0R4IB33;A0A0R4IUW9;A0A0R4IGH4;A0A0R4ICP0	A0A0R4IUU4;A0A0R4IJ18;A0A0R4IB33;A0A0R4IUW9;A0A0R4IGH4
	25.993	25.3359	25.2158	25.5038	25.4444	25.0098	A0A0R4IUV0	A0A0R4IUV0
	25.7303	26.0576	25.7686	26.1656	25.8322	26.0123	A0A0R4IUW1;A0A2R8Q1N5;F1Q9D2	A0A0R4IUW1;A0A2R8Q1N5;F1Q9D2		cpne3
	26.3303	24.6498	25.5919	24.3685	25.5577	24.7956	A0A0R4IUZ8	A0A0R4IUZ8
	24.3878	24.1216	24.4873	24.2392	24.384	24.2334	A0A2R8QT62;A9C3R0;A0A0R4IV16;A9C3R1	A0A2R8QT62;A9C3R0;A0A0R4IV16		ifrd2
	24.374	24.3667	25.3601	24.132	23.9824	24.1408	A0A0R4IV41	A0A0R4IV41
	27.3532	26.7344	26.9504	26.6791	27.0506	26.6508	A0A0R4IV67;A0A0R4IA63	A0A0R4IV67
	22.5165	23.8776	23.6178	24.6006	23.4051	24.2016	A0A0R4IV90	A0A0R4IV90
	26.0919	25.0005	25.4751	25.9583	26.6252	24.0978	A0A0R4IVA0	A0A0R4IVA0
	23.9191	23.1493	23.3516	24.0312	23.092	23.6678	A0A0R4IVA6;Q7ZZ38;A0A2R8QEH0	A0A0R4IVA6;Q7ZZ38	Phosphoinositide phospholipase C	plcb3
	28.3093	28.3125	28.2674	28.1236	28.926	28.0521	A0A0R4IVC8	A0A0R4IVC8
	22.8851	23.3213	20.3455	23.1032	22.1597	22.3024	A0A2R8QBF1;A0A0R4IVD5	A0A2R8QBF1;A0A0R4IVD5
	23.6987	26.1122	25.2538	26.1319	25.6054	26.4778	A0A0R4IVF2;A0A2R8QGF4	A0A0R4IVF2;A0A2R8QGF4
	27.9999	27.9876	27.9366	27.9934	27.7463	27.4286	A0A0R4IVF6	A0A0R4IVF6
	27.2913	27.363	27.7233	27.5617	27.1106	27.5257	F1Q9D8;A0A0R4IVK5	F1Q9D8;A0A0R4IVK5		bin2a
	25.8557	26.3468	25.5937	26.4372	26.1826	25.8286	A0A0R4IVM1;Q6P0B2	A0A0R4IVM1;Q6P0B2		lsm14ab
	22.2981	23.7005	22.5727	23.577	22.8192	23.3761	A0A0R4IVN8	A0A0R4IVN8
	24.6307	25.2937	23.8298	25.122	24.2857	25.1216	A0A0R4IVS5;A0A2R8QAJ8;A0A2R8QHM6	A0A0R4IVS5
	26.9725	27.1507	26.7996	27.5292	28.9864	27.1554	A0A0R4IVU8;A0A2R8QTE4	A0A0R4IVU8
	26.0376	25.5977	25.5647	25.8776	26.2213	25.7322	Q642M9;A0A0R4IVW4;A0A0J9YIW4	Q642M9;A0A0R4IVW4;A0A0J9YIW4	Trans-1,2-dihydrobenzene-1,2-diol dehydrogenase	dhdh
	24.4556	24.8875	24.7152	24.1685	24.0411	24.8489	A0A0R4IVX0;Q502K9;E7F4Y1;A0A0R4IJF1	A0A0R4IVX0;Q502K9;E7F4Y1	Selenoprotein T2	selt2
	25.6738	25.6308	25.6402	25.8493	25.0779	26.0121	A0A0R4IVX1;A0A1D5NSQ9;F1RA88;A0A1D5NT24	A0A0R4IVX1;A0A1D5NSQ9;F1RA88;A0A1D5NT24		adam10a	Matrisome-associated	ECM Regulators
	25.1027	25.2072	25.6288	25.4745	24.6073	25.3276	A0A2R8RHU1;A0A0R4IVY2;A0A0R4IC82;A0A0R4IFB2	A0A2R8RHU1;A0A0R4IVY2
	24.0363	23.3373	23.7402	24.2873	23.7136	24.5333	A0A0R4IVY5	A0A0R4IVY5
	26.5208	26.3341	25.9573	26.7203	26.5216	26.6058	A0A0R4IVZ0;A0A0R4IEI9;A0A0R4IDM8	A0A0R4IVZ0
	24.4564	23.9116	24.0695	24.7265	23.2515	24.9538	A0A0R4IW27;F1RDR3;Q502I9;A0A0R4IL99;F1R1K1;A2CE79;X1WGG8	A0A0R4IW27;F1RDR3;Q502I9;A0A0R4IL99	F-BAR domain only protein 2	fcho2
	25.6764	25.3733	25.437	25.4821	26.0185	25.707	A0A0R4IW71;A0A0R4ISP2	A0A0R4IW71		emilin2b	Core matrisome	ECM Glycoproteins
	25.5411	23.5362	24.1275	23.8066	24.0595	23.6113	A0A0R4IW72	A0A0R4IW72
	24.054	24.1318	23.9894	24.2452	23.5425	24.0291	A0A0R4IXQ5;A0A0R4IW90;Q1LXI2;F1QYX4;A0A2R8RZK3;A0A2R8QSJ9;F8W4K6;F8W2H6	A0A0R4IXQ5;A0A0R4IW90;Q1LXI2;F1QYX4;A0A2R8RZK3;A0A2R8QSJ9;F8W4K6		myo5aa
	25.5454	25.4184	24.8993	25.6087	24.9392	25.4292	A0A0R4IW96	A0A0R4IW96
	25.0925	24.8723	24.9449	24.8608	25.3942	25.2206	A0A0R4IWE1;A0A140LG92	A0A0R4IWE1;A0A140LG92
	27.9148	27.5218	28.2556	27.9898	27.9731	27.8782	A0A2R9YJQ0;A0A0R4IWF9;F1QTR9;A0MTA1;H0WED1;H0WEZ7;H0WFB7;H0WFG1;H0WEW8	A0A2R9YJQ0;A0A0R4IWF9;F1QTR9;A0MTA1;H0WED1;H0WEZ7	DNA-(apurinic or apyrimidinic site) lyase	apex1
	25.4248	25.1185	25.0689	25.2759	25.7403	25.494	A0A0R4IWL5;A0A2R8RNP1;A5WWC4;A0A0R4IK45	A0A0R4IWL5;A0A2R8RNP1;A5WWC4;A0A0R4IK45		capn8
	23.6093	24.0432	23.8516	24.8317	24.2234	24.117	A0A0R4IWL6;A0A0R4IE22;A0A2R8Q5R2;A0A0R4IZ63	A0A0R4IWL6;A0A0R4IE22
	23.9687	27.1907	25.0056	26.4745	24.1618	27.4651	A0A0R4IWM3;F1QH49	A0A0R4IWM3;F1QH49		LOC100536948
	23.0196	23.5146	22.827	23.5071	22.7847	23.4164	A0A0R4IWM4	A0A0R4IWM4
	22.0157	26.2137	24.2138	26.0387	28.5497	24.7507	A0A0R4IWN8	A0A0R4IWN8
	26.8614	26.3823	26.1923	26.5461	26.0994	25.8722	A0A0R4IWP3;Q6DHI9	A0A0R4IWP3;Q6DHI9	Proteasome subunit beta type	psmb2
	24.9178	23.9409	24.1364	23.8069	23.7607	23.301	F1RDC5;A0A0R4IWU7;F1Q5C6	F1RDC5;A0A0R4IWU7;F1Q5C6		xpo7
	22.9389	23.1102	22.9608	23.0891	23.2853	22.6505	Q7T2E9;A0A0R4IWV5	Q7T2E9;A0A0R4IWV5		tmed5
	25.89	25.8879	25.4744	25.9692	25.9541	25.8951	A0A0R4IWW7;A0A0R4IXH8;A0A0R4IFE0;A0A0R4IS06	A0A0R4IWW7;A0A0R4IXH8
	25.2865	25.2909	24.8247	25.3816	25.1632	25.876	F1RCK9;A0A0R4IWY5;F1QAK1;I3ISN6	F1RCK9;A0A0R4IWY5;F1QAK1		sept9a
	24.4039	24.2816	24.8324	25.1416	24.9047	24.9889	A0A0R4IX46	A0A0R4IX46
	24.5	24.5623	24.6598	24.2243	24.3526	24.3441	A0A0R4IX64	A0A0R4IX64
	26.9889	26.8025	27.3553	26.9949	27.0377	27.3481	A0A0R4IXA9	A0A0R4IXA9
	25.4205	25.8462	24.964	25.6741	23.9169	25.7752	Q58EK7;A0A0R4IXC2;A0A2R8QHK6;A0A2R8Q8Y9;A0A0R4IG10	Q58EK7;A0A0R4IXC2;A0A2R8QHK6;A0A2R8Q8Y9;A0A0R4IG10		sept9b
	24.8512	23.7796	24.525	23.9879	24.4337	23.5617	A0A0R4IXC4	A0A0R4IXC4
	24.5017	27.6477	24.2121	26.4264	24.0947	26.6044	A0A0R4IXC8;A0A0R4IJU3	A0A0R4IXC8
	25.04	26.8086	25.7456	25.0611	26.0157	25.3126	A0A0R4IXD9	A0A0R4IXD9
	23.7965	23.6748	22.3844	23.714	23.4391	23.56	A0A0R4IXF0	A0A0R4IXF0
	24.3207	24.5877	24.0078	24.8724	23.6194	24.6556	A0A0R4IXF1;A0A0R4IUN4	A0A0R4IXF1
	24.9802	24.1492	24.1341	23.1037	24.0623	23.1884	A0A0R4IXG5;A0A2R8QQ65;E7F568;A0A2R8Q4U0;T1ECS5;A0A2R8QQI2	A0A0R4IXG5;A0A2R8QQ65;E7F568;A0A2R8Q4U0;T1ECS5;A0A2R8QQI2	Protein cordon-bleu	cobl
	25.7737	25.8528	25.7253	26.0004	25.4748	25.8322	A0A0R4IXL0;Q6DRH1;A0A0R4ITC0;A0A0G2KQ58	A0A0R4IXL0;Q6DRH1		polr2b
	23.3504	24.3721	23.7157	25.1982	23.6432	24.2114	A0A2R8QQX2;A0A0R4IXR0;A0A140LGF8;E7F8A3;E7EXQ4	A0A2R8QQX2;A0A0R4IXR0
	29.525	29.2091	29.562	29.2657	29.406	29.2969	A0A0R4IXX0;F1R0H8;F1QXP9;A0A0R4IF13;F1QDK4;F1QC58;F1QVF5;F1R7V2;A2CI99;A0A2R8QPA3	A0A0R4IXX0;F1R0H8		dmd
	26.6554	26.092	26.8485	26.0783	27.024	26.2494	A0A0R4IXY0;Q6P3I8;A0A2R8QB98;A0A2R8Q5L8;A0A2R8Q208	A0A0R4IXY0;Q6P3I8;A0A2R8QB98;A0A2R8Q5L8;A0A2R8Q208		gcdha
	24.6878	25.1771	24.6362	24.5312	25.1911	24.9382	A0A0R4IY00	A0A0R4IY00
	23.8244	24.2144	23.5617	23.627	22.8246	23.8396	A0A0R4IY34	A0A0R4IY34
	23.7605	24.1729	23.8334	24.2994	23.7239	23.6537	A0A0R4IY96	A0A0R4IY96
	25.0685	24.5452	24.2629	24.5094	23.8913	24.5584	E7FD56;A0A0R4IYB7	E7FD56;A0A0R4IYB7		naa25
	25.7782	25.294	25.9954	25.5131	25.548	25.8235	A0A0R4IYD0;E9QFY8	A0A0R4IYD0
	29.4777	29.4184	29.3709	29.0145	28.2975	29.6899	A0A0R4IYK1;A0A0R4I9W4;A0A2R8Q841;A0A2R8RYT7;A0A2R8QQW1	A0A0R4IYK1;A0A0R4I9W4
	24.4397	24.8452	23.6177	23.9522	23.8665	24.9957	A0A0R4IYK3;E7FC05;A0A0R4IC10;B8JL79;B8JL80	A0A0R4IYK3;E7FC05;A0A0R4IC10		ctdspla
	25.618	25.6419	24.6666	25.4391	24.8633	25.1422	A0A0R4IYL2	A0A0R4IYL2
	26.8002	26.9637	26.5099	26.8574	26.7621	26.5474	A0A0R4IYL8	A0A0R4IYL8
	23.0292	24.0943	22.8094	23.8249	23.5721	23.8472	A0A0R4IYN8;Q6NV26	A0A0R4IYN8;Q6NV26	Protein SDA1 homolog	sdad1
	27.3639	27.471	27.9845	27.4367	27.5066	27.4375	A0A0R4IYT0;Q9PW80	A0A0R4IYT0;Q9PW80	Insulin-like growth factor 2 mRNA-binding protein 3	igf2bp3
	25.1076	25.2534	24.8292	23.7722	24.6455	25.4174	A0A0R4IYT8	A0A0R4IYT8
	25.7239	25.6285	25.7227	25.895	25.5147	25.9498	A0A0R4IYU4	A0A0R4IYU4
	24.8364	23.7912	24.9007	23.6694	24.1076	23.8017	A0A0R4IYX8;A0A0R4IBZ8	A0A0R4IYX8
	27.1193	28.0759	27.1889	27.9453	27.6229	27.2203	F1R902;Q5BKX3;A0A0R4IZ00;A0A2R8Q0I4;A0A2R8QCH1;E9QB34;F1QCL4	F1R902;Q5BKX3;A0A0R4IZ00;A0A2R8Q0I4;A0A2R8QCH1		lamp2
	23.9178	24.3561	23.3964	24.1808	23.5558	24.2674	A0A0R4IZ17;A0A2R8QJR2;A0A0R4ICS9;A0A0R4IUW2	A0A0R4IZ17;A0A2R8QJR2
	24.3871	24.0623	24.048	24.1733	24.0245	24.3193	Q7ZV43;A0A0R4IZ33;A0A0R4IVK4	Q7ZV43;A0A0R4IZ33;A0A0R4IVK4	Toll-interacting protein	tollip
	25.6469	25.9301	26.1121	26.3986	25.8751	25.9105	A0A0R4IZ89;A0A2R8Q4B7;A0A2R8QIC4	A0A0R4IZ89;A0A2R8Q4B7;A0A2R8QIC4
	26.5506	25.1929	26.7366	25.27	26.4434	25.3179	A0A0R4IZ96;B0R1B8	A0A0R4IZ96;B0R1B8		neflb
	28.5772	28.5701	28.5222	28.6538	28.5898	28.7267	F1R5K7;A0A0R4IZA6;F1RCP6	F1R5K7;A0A0R4IZA6;F1RCP6		hspg2	Core matrisome	Proteoglycans
	22.395	22.3287	22.0991	23.3542	24.271	24.9602	A0A0R4IZE4	A0A0R4IZE4
	24.7099	25.8819	25.5305	25.5294	25.3464	25.6918	A0A0R4IZF6	A0A0R4IZF6
	25.422	25.4421	25.6432	25.4523	25.3115	25.6854	A0A0R4IZG6;Q5BLD6	A0A0R4IZG6
	23.8918	24.0019	24.65	24.6588	24.4795	24.4729	A0A0R4IZR5;E7FE97;A0A0R4ITI8	A0A0R4IZR5;E7FE97		stag2b
	22.9071	21.4587	24.1379	22.8323	22.1699	24.4386	A0A0R4IZT6	A0A0R4IZT6
	21.884	23.9613	24.0808	25.0776	24.0395	25.1438	A0A0R4IZV0;F1QNG7;A0A2R8Q2J0	A0A0R4IZV0;F1QNG7;A0A2R8Q2J0		npc1
	25.7555	23.737	26.3044	24.3623	25.841	24.3302	A0A0R4IZV6	A0A0R4IZV6
	26.047	25.3712	25.8125	25.8207	25.8197	25.5788	A0A0R4J7R2;E7F632	A0A0R4J7R2;E7F632		myo18aa
	27.9971	28.4052	28.1059	28.414	27.9098	28.409	A0A0R4J8E6;A0A286YA65	A0A0R4J8E6;A0A286YA65
	24.9186	23.7413	23.3508	24.5531	24.8411	24.1227	A0A0R4J8R8;F1R1A4	A0A0R4J8R8;F1R1A4		kidins220a
	26.9989	26.5574	26.834	26.1743	26.6433	26.405	A0A140LFP0	A0A140LFP0
	26.4973	25.7305	25.9324	25.0042	25.5341	25.5696	A0A140LFP6	A0A140LFP6
	26.6562	26.147	25.9662	25.302	25.9686	26.2598	A0A140LFY3;F1QSW9;Q6NV24;A0A140LG67	A0A140LFY3;F1QSW9;Q6NV24;A0A140LG67	Prostamide/prostaglandin F synthase	fam213b
	27.9554	27.5767	27.5444	27.3207	27.7639	26.0615	A0A140LFZ1;A0A140LH63;B0R0K9	A0A140LFZ1;A0A140LH63
	24.7708	24.4857	25.0658	24.8997	24.6205	24.9933	A0A140LFZ6;E7F112;Q6DGB5;A0A2R8RXL3	A0A140LFZ6;E7F112		rbms2a
	26.5943	26.5422	25.9956	26.5523	26.2943	26.5452	A0A140LG01;A0A140UHW3;A0A140LGZ6;A0A140LGF4	A0A140LG01;A0A140UHW3;A0A140LGZ6;A0A140LGF4
	27.6002	28.3326	26.9156	28.0895	28.4823	27.9188	A0A140LG11	A0A140LG11
	24.8667	26.1553	25.8655	25.2202	25.5629	25.9863	Q7ZUG0;A0A140LG21;A0A140LFZ7	Q7ZUG0;A0A140LG21;A0A140LFZ7	Small nuclear ribonucleoprotein E	snrpe
	26.5126	27.3016	27.2282	26.8013	25.8931	23.7605	A0A140LG23;Q803H4	A0A140LG23
	27.9639	27.5812	28.1102	27.5442	28.1187	27.4825	A0A140LG76;Q7SY23	A0A140LG76;Q7SY23	Delta-1-pyrroline-5-carboxylate dehydrogenase, mitochondrial	aldh4a1
	25.9283	24.8641	24.0102	24.5906	25.7963	24.4959	A0A140LGC3	A0A140LGC3
	24.7487	24.8234	26.1331	24.1572	24.9442	25.7674	E7F1Q5;A0A140LGF6	E7F1Q5;A0A140LGF6		tegt
	22.9995	25.2921	23.8316	26.8911	23.5948	25.6498	A0A140LGF7	A0A140LGF7
	24.4755	24.9822	24.9638	24.8007	24.4821	24.6476	A0A140LGG1	A0A140LGG1		plxna1a	Matrisome-associated	ECM-affiliated Proteins
	24.8214	23.972	23.8418	24.5288	24.2937	24.2722	A0A140LGH8	A0A140LGH8
	26.8411	28.3649	27.0314	28.6755	27.2405	28.6658	A0A140LGK1;Q6P698	A0A140LGK1;Q6P698	Plastin-2	lcp1
	22.197	22.5373	21.9634	23.5099	22.2407	22.6842	A0A140LGL3;A0A2R8QPD1;A0A140LGR4	A0A140LGL3;A0A2R8QPD1
	26.352	25.1246	24.491	25.0296	25.9298	24.6394	A0A140LGM4	A0A140LGM4
	22.7935	23.8245	23.5301	23.6328	23.0194	23.0305	A0A2R8Q4Z8;A0A2R8QDL7;A0A140LGN9;A0A140LGY2	A0A2R8Q4Z8;A0A2R8QDL7;A0A140LGN9
	25.4813	24.1345	24.2761	24.3442	24.2738	24.707	A0A140LGS9	A0A140LGS9
	27.7428	27.3118	28.3246	27.4682	27.5054	27.4995	A0A140LGU1;E7FAZ5;A0A0R4IWH8	A0A140LGU1;E7FAZ5		hp1bp3
	30.4963	29.8825	30.4908	29.9466	30.2302	29.8696	A0A140LGX4	A0A140LGX4
	25.7563	23.7472	25.279	23.0335	25.702	22.826	A0A140LH51;A0A140LGY7	A0A140LH51;A0A140LGY7
	24.5401	23.9739	24.6503	24.7287	25.7621	25.26	A0A2R8QRN6;A0A2R8QAT1;A0A140LH10	A0A2R8QRN6;A0A2R8QAT1;A0A140LH10
	26.1817	26.3946	26.1205	26.2994	26.1469	26.4868	A0A140LH30;Q7SXN5;F1Q917;F1QB59	A0A140LH30;Q7SXN5	Dynamin-1-like protein	dnm1l
	28.0731	27.3804	28.0814	27.139	28.6525	27.4285	A0A140LH61;F1RCC9	A0A140LH61;F1RCC9
	23.5757	23.8921	23.0188	24.3666	23.3615	22.7866	A0A140LH79	A0A140LH79
	23.8232	23.9744	24.2189	24.4625	23.8461	24.3258	A0A140TAU4;F1R5H6	A0A140TAU4;F1R5H6	Bromodomain-containing protein 4	brd4
	23.3704	22.4659	24.5273	24.904	22.8018	23.7578	A0A140TAU6;B8JJV5	A0A140TAU6;B8JJV5	Small integral membrane protein 13	smim13
	26.174	25.3067	25.0823	24.5547	25.3693	25.1127	F1RDB7;A0A1D5NS29	F1RDB7;A0A1D5NS29		mcee
	25.6542	25.2087	24.604	25.4159	25.6399	25.7472	E9QIK2;Q9W767;A0A1D5NS41	E9QIK2;Q9W767;A0A1D5NS41		mdka	Matrisome-associated	Secreted Factors
	26.8399	26.6262	26.1939	25.966	26.9699	26.1765	F1QGP8;A0A1D5NS50;E7EZP6	F1QGP8;A0A1D5NS50		hmgb3a
	25.6125	25.4075	24.1143	25.1499	24.5135	25.0937	E7FE08;X1WHN9;A0A1D5NS76;A0A1D5NS61	E7FE08;X1WHN9;A0A1D5NS76		tjp1b
	25.5732	26.7347	26.5348	28.3454	25.6181	28.2768	E7F3A5;A0A2R8QGA4;A0A1D5NS89	E7F3A5;A0A2R8QGA4;A0A1D5NS89		wu:fb66f03
	24.3907	24.6172	24.5062	24.5923	25.2799	23.8029	A0A1D5NSB9;A0A1D5NS74	A0A1D5NSB9;A0A1D5NS74
	25.3538	24.9717	24.8593	24.8516	25.5246	24.9203	A0A1D5NSJ3;Q5PR44;A0A1D5NSF9	A0A1D5NSJ3;Q5PR44;A0A1D5NSF9		sat2a
	23.8001	24.7951	23.8346	24.2487	21.8319	23.8538	A0A1D5NSL5	A0A1D5NSL5
	24.876	23.9676	23.8219	24.1461	24.6713	23.7003	A0A1D5NSS1	A0A1D5NSS1
	25.0157	24.2621	23.8579	24.4347	24.3254	23.9081	A0A1D5NSS9;E7FDY1;A0A2R8RIE3;A0A1D5NSL7	A0A1D5NSS9
	22.2782	20.7315	20.451	22.896	21.4653	21.9937	A0A1D5NSW2;F1QJZ0;A0A1D5NSN6	A0A1D5NSW2;F1QJZ0;A0A1D5NSN6
	23.2621	23.1368	22.4685	22.9916	22.701	22.3477	A0A1D5NSW3;F1QSV0;Q08CK1	A0A1D5NSW3;F1QSV0;Q08CK1	Evolutionarily conserved signaling intermediate in Toll pathway, mitochondrial	ecsit
	23.5873	23.8171	23.1015	23.5698	23.7668	23.9907	A0A2R8QHW5;A0A1D5NSX1;E7F1S0	A0A2R8QHW5;A0A1D5NSX1;E7F1S0		CR388046.3
	24.4198	22.7667	24.2338	23.1451	24.1228	25.4823	A0A1D5NSX3	A0A1D5NSX3
	24.7568	25.1908	25.1652	25.5019	24.8897	25.2077	A0A1D5NT07	A0A1D5NT07
	25.2465	25.1273	25.2149	25.4047	25.5256	25.317	A0A1L1QZM7;A0A1L1QZF0	A0A1L1QZM7;A0A1L1QZF0
	28.2713	28.5381	27.7496	28.8312	28.4321	28.8841	A0A1L1QZF2	A0A1L1QZF2
	26.4312	27.1081	27.0064	27.2799	26.7428	27.2097	A0A1L1QZG0	A0A1L1QZG0
	22.7029	22.4075	23.1999	23.244	22.2056	23.3806	A0A1L1QZP8;F1QZX8	A0A1L1QZP8;F1QZX8		cdkn2aip
	27.6738	27.1201	27.6905	27.5219	27.5204	27.4079	A0A1L1QZU5;E7EZ79;F1Q615	A0A1L1QZU5;E7EZ79		mybpc3
	28.384	27.7055	28.551	28.07	27.3935	27.7927	A0A1L1QZU7;A0A2R8RNY2;F1QYN1	A0A1L1QZU7;A0A2R8RNY2;F1QYN1		col4a6	Core matrisome	Collagens
	28.5234	28.4109	28.1057	28.6794	28.1802	28.4939	A0A1N8PL29;A0A2R8RVR3;Q6IQE0;A0A1N8RFI4;A0A2U3TVF3;A0A1D5NSV9;A0A1D5NS44;A0A1D5NSB3	A0A1N8PL29;A0A2R8RVR3;Q6IQE0;A0A1N8RFI4;A0A2U3TVF3;A0A1D5NSV9;A0A1D5NS44	Poly(U)-binding-splicing factor PUF60-B	puf60b
	24.9713	24.672	25.181	25.28	24.7316	25.3746	F1QU54;F1QAX1;A0A286Y7Z2;A0A0G2KJ00	F1QU54;F1QAX1;A0A286Y7Z2	Malic enzyme	me1
	26.1184	25.4873	25.6964	25.668	25.9984	26.024	A0A286Y813;Q9DGE0	A0A286Y813;Q9DGE0	Dual specificity mitogen-activated protein kinase kinase 6	map2k6
	22.5188	23.3776	22.4184	23.2295	22.6459	23.0996	E9QHU0;A0A286Y815;E7FBX4;A0A2R8QBY6;B8A5C0;A0A2R8QKT7;E9QEM6;Q05AN8;E9QGG3;F1QMR7;F1QDW7	E9QHU0;A0A286Y815;E7FBX4;A0A2R8QBY6;B8A5C0;A0A2R8QKT7;E9QEM6		mark2a;mark3a
	24.7008	23.9714	24.6588	24.2087	24.6285	23.9008	F1R6K1;A0A286Y855;E9QCT8	F1R6K1;A0A286Y855		phex
	25.0567	24.6096	24.5939	25.0553	23.6031	25.5395	A0A286Y869;A5PMK7	A0A286Y869
	24.9855	24.3684	24.0816	24.0668	24.8571	24.4552	A0A286Y877;X1WE68	A0A286Y877;X1WE68
	30.9289	28.8918	30.8303	30.5051	29.5871	30.5238	A0A286Y884;F1QM39;A0A1D5NSX2	A0A286Y884;F1QM39		uacab
	24.7964	23.6465	23.3448	24.4892	24.4878	23.5934	E9QC91;A0A286Y889;Q1LWP7;A0A2R8PXX5;Q1LWP8	E9QC91;A0A286Y889;Q1LWP7;A0A2R8PXX5		prrc2a
	23.8743	22.2698	23.6463	22.1668	22.4816	21.4223	F1QKH9;A0A286Y8B5	F1QKH9;A0A286Y8B5		rdh1
	24.4607	23.9985	23.9976	24.5375	24.4889	24.0805	A0A286Y8C0;F1R1I6	A0A286Y8C0;F1R1I6		acss3
	26.7316	26.8055	26.8954	26.9055	26.5945	27.2618	A0A286Y8C1;A0A0R4IIJ7;A0A0J9YJ80;A0A0R4IIE3;Q7ZYZ9	A0A286Y8C1		adam8a	Matrisome-associated	ECM Regulators
	23.6595	24.415	24.098	24.9957	24.1559	25.4934	A0A286Y8C8;Q6DG45;F1QCU6	A0A286Y8C8;Q6DG45;F1QCU6		p4ha2	Matrisome-associated	ECM Regulators
	24.4064	23.7341	23.9406	24.2694	24.0445	24.4167	A0A286Y8D7;E9QCA9;E9QBK5	A0A286Y8D7;E9QCA9		cul2
	26.6702	25.7675	25.3603	25.9235	25.9785	25.6372	A0A286Y8E9;Q6P1S3;A3KQQ1	A0A286Y8E9;Q6P1S3		xpnpep1
	25.0093	25.2299	24.8606	24.9062	25.5881	25.4095	A0A286Y8J6;Q5RIE1;F8W3W3	A0A286Y8J6;Q5RIE1;F8W3W3		eif2b4
	24.5619	24.0388	24.2264	24.8478	24.3136	24.5128	A0A286Y8P7;Q6GMK8	A0A286Y8P7;Q6GMK8	Mannose-1-phosphate guanyltransferase alpha-A	gmppaa
	23.6039	23.9398	23.6696	24.1114	23.8388	24.4488	A0A2R8RYW6;B0S6M2;A0A286Y8U4;Q6DKF7	A0A2R8RYW6;B0S6M2;A0A286Y8U4		ipo11
	23.8937	24.2243	24.1307	24.4778	23.8701	25.2046	A0A286Y8V9;F1R6G2;B8A482;A0A2R8Q9B8;A0A2R8RXQ7;A0A2R8QGJ6;A0A2R8QM11;E9QCE1	A0A286Y8V9;F1R6G2		lrba
	25.46	24.6142	25.7655	24.5927	24.7708	24.5841	A1L2E2;A0A286Y8W0;A0A0R4IWI1;F1R0D8;F1R6Z5;X1WBX6;A0A2R8Q5L3;A2BIQ0;A0A2R8QEY5;O93375	A1L2E2;A0A286Y8W0;A0A0R4IWI1;F1R0D8;F1R6Z5;X1WBX6		ebf3a;ebf3b;ebf1b
	27.6767	27.4613	28.0138	27.1463	27.7521	27.369	A0A286Y8X9;A2CE51	A0A286Y8X9;A2CE51		eef2l2
	24.3244	26.3045	23.2915	27.0268	24.4299	26.7776	A0A2R8QML1;E7F7E3;A0A286Y8Y8	A0A2R8QML1;E7F7E3;A0A286Y8Y8		dhx8
	24.6157	24.7182	24.4483	24.1325	24.778	24.4503	A0A286Y912;A0A0R4IYF8;Q6NYP6;A0A2R8QDD8;B8A4G3;A0JMI7;Q5TZI2	A0A286Y912;A0A0R4IYF8;Q6NYP6;A0A2R8QDD8;B8A4G3		ppm1aa
	26.0605	24.9209	25.2811	25.4226	25.5335	24.7499	E9QFD5;A0A286Y951;E7F9E8	E9QFD5;A0A286Y951;E7F9E8		nefla
	24.2872	24.6444	24.0586	24.9664	24.5505	24.9108	B3DGV1;A0A286Y960;A0A0R4IZ47;F1QLX8;E9QCS5	B3DGV1;A0A286Y960;A0A0R4IZ47;F1QLX8	Signal transducer and activator of transcription	stat6
	25.0681	24.4937	24.4481	25.0872	24.9337	25.2142	U3JAN6;F1QB60;U3JB38;U3JAX5;A0A286Y9B1;A0A2R8QNA9;E7FC72	U3JAN6;F1QB60;U3JB38;U3JAX5;A0A286Y9B1;A0A2R8QNA9;E7FC72		exoc7
	25.3792	24.148	24.9456	24.9367	24.9521	24.6423	A0A286Y9C2	A0A286Y9C2
	26.8236	27.2734	26.1232	27.2309	27.6008	26.8094	A0A286Y9F1	A0A286Y9F1
	26.392	26.272	26.3614	26.5632	26.1279	26.4023	R4GDM7;E7F5R7;A0A2R8Q9G7;A0A286Y9H2;R4GEN4	R4GDM7;E7F5R7;A0A2R8Q9G7;A0A286Y9H2		myo1c
	27.7499	26.479	26.9931	25.9795	26.9352	25.9421	A0A286Y9N0	A0A286Y9N0
	25.6026	24.3542	25.8606	24.5278	25.6941	24.3911	A0A286Y9N9;H0WEA3	A0A286Y9N9
	22.1016	22.4939	22.862	22.3899	21.493	23.0858	A0A286Y9P2;X1WG78	A0A286Y9P2;X1WG78		ralgapb
	26.407	26.4412	26.4691	26.4122	26.1531	26.6471	A0A2R8PY61;A3KPP9;A0A286Y9W9;U3JAQ0;F1R381	A0A2R8PY61;A3KPP9;A0A286Y9W9		exoc1
	25.9479	26.0856	25.7448	25.9999	25.6051	26.2383	A0A286Y9X1;A0A0R4I9B8	A0A286Y9X1;A0A0R4I9B8
	24.5014	24.8129	24.1205	25.1423	23.6067	25.4282	A0A286Y9Z9;B7ZDD1;E7FC94	A0A286Y9Z9;B7ZDD1		si:ch211-200p22.4
	28.087	27.3137	26.6492	27.5509	27.3942	25.542	A0A286YA11;F8W5C4;A0A2R8QND0;F1QF73;A0A2R8QHH3;A0A2R8RZ08	A0A286YA11;F8W5C4;A0A2R8QND0;F1QF73;A0A2R8QHH3;A0A2R8RZ08		eps15l1a
	27.0042	26.4136	24.8225	27.1642	26.4503	25.8043	A0A286YA13	A0A286YA13
	23.5371	24.6509	24.6392	25.0523	23.6184	24.871	A5WWD7;A0A286YA26;Q5CZT1;F1QML2	A5WWD7;A0A286YA26;Q5CZT1		dpp7
	25.4589	25.5353	25.3808	25.5457	25.2205	25.4011	F1R0W9;A0A286YA27;A0A2R8RP20	F1R0W9;A0A286YA27;A0A2R8RP20		dctn1a
	29.2277	29.352	29.5343	29.2203	30.7937	29.4321	A0A286YA42	A0A286YA42
	26.2336	26.5347	26.2097	26.5388	26.0253	26.5855	A0A286YA64;F1REC2;F1QUG1	A0A286YA64;F1REC2
	24.9796	25.5629	24.6735	25.1849	24.032	25.3771	A0A286YA82;F1QX94;E7EYD8	A0A286YA82;F1QX94;E7EYD8		eif4g3b
	28.8941	29.5393	29.6836	29.2561	30.0946	29.4032	E9QEQ1;A0A286YAE3	E9QEQ1;A0A286YAE3		apoc2
	25.3652	25.2996	25.1019	25.6486	25.3727	25.6736	A0A286YAG4;E7F6H7;A0A0R4IPR1;A0A0R4IHQ1;A0A0R4IU59	A0A286YAG4;E7F6H7;A0A0R4IPR1
	24.9377	24.6059	24.6849	26.0081	24.9055	25.3716	A0A286YAK8;A0A2R8Q4L1;F1R7M1;A0A2R8RZD6	A0A286YAK8;A0A2R8Q4L1;F1R7M1		arhgap17a
	28.8188	29.4971	29.1284	29.6812	28.8107	29.6434	Q7T3L3;A0A286YAP4	Q7T3L3;A0A286YAP4		hsp90b1
	23.8606	24.7497	24.4282	24.8664	24.3851	24.5624	A0A286YAS3;Q7T2E3;Q6P3K7;Q6P109	A0A286YAS3;Q7T2E3;Q6P3K7;Q6P109	Casein kinase I isoform delta-A;Casein kinase I isoform delta-B	csnk1da;csnk1db;csnk1e
	28.4618	28.9928	27.2982	28.9073	26.6237	27.0613	F1QIN6;A0A2R8RIP5;A0A2R8QG18;A0A2R8Q8R7;F8W339;A0A286YAU5;F8W4J2;F8W496	F1QIN6;A0A2R8RIP5;A0A2R8QG18;A0A2R8Q8R7;F8W339;A0A286YAU5		clip2
	24.3215	23.4048	23.8704	24.8038	24.5318	23.6559	A0A286YAV6;A0A2R8RY18;E7F571;F1QSH5	A0A286YAV6;A0A2R8RY18;E7F571		si:ch1073-219n12.1
	29.556	29.7714	28.879	29.0838	29.5888	29.3333	A0A286YAW8	A0A286YAW8
	26.6938	27.7988	26.9427	27.7377	26.7416	27.998	A0A286YAZ1;F1QUM3;A0A2R8Q7H5	A0A286YAZ1;F1QUM3;A0A2R8Q7H5		gsna
	28.4009	28.6298	28.4828	28.6361	28.2027	28.8041	F1R966;A0A286YAZ4;E9QD79;A0A2R8PXZ0	F1R966;A0A286YAZ4;E9QD79;A0A2R8PXZ0	Clathrin heavy chain	cltca;cltcb
	23.6307	23.8291	23.2664	23.3362	24.5735	23.1709	E7F6I0;A0A286YB17;A0A2R8RYR9;E9QBY1;F1Q9B7	E7F6I0;A0A286YB17;A0A2R8RYR9;E9QBY1		mroh1
	26.3361	28.0958	25.4695	28.2596	26.6411	27.5321	A0A2R8QSB0;A0A2R8QNM4;Q1LXR3;A0A286YB68	A0A2R8QSB0;A0A2R8QNM4;Q1LXR3;A0A286YB68		rrbp1b
	25.838	25.8416	25.3136	25.5109	25.0281	26.188	A0A286YB73;X1WG48;X1WD74;X1WES0;X1WF53;X1WEQ7;X1WFD1	A0A286YB73;X1WG48;X1WD74		ppp6r3
	27.7666	26.6157	26.356	27.9148	26.795	26.425	A0A286YB86;F1QZB9;F1R1B1;A0A0R4IY12;A0A0R4IWB5;A0A0R4IGA3;A0A2R8QA68;A0A2R8RHW5;A0A2R8RMB3;A0A0G2KGQ6;A0A2R8RMX2;A0A2R8Q3Q7;A0A2R8PZH5;A0A2R8Q1Q1;A0A2R8Q3Z7;A3KNJ1;E7F2U1;E7FH65	A0A286YB86;F1QZB9;F1R1B1		magi1b;magi1a
	23.2447	22.6373	23.0446	23.403	22.8796	22.6974	A0A286YBA3;A0A286YBD8;A0A2R8RK40;A0A286Y901	A0A286YBA3;A0A286YBD8;A0A2R8RK40;A0A286Y901
	27.124	27.3571	27.3958	27.2349	27.0177	27.3345	Q502M9;A0A286YBA4;E9QCI1;Q66IB1;A0A2R8QG16;Q6DH59;A0A2R8Q932	Q502M9;A0A286YBA4;E9QCI1;Q66IB1;A0A2R8QG16		tceb1b;tceb1a
	29.1915	29.7101	29.404	29.7356	29.2723	29.6947	A0A286YBE9;A0A0R4INC4;A0A2R8QEG3;A0A2R8QKW7;A0A2R8RIJ1;A0A2R8PZA9;A5WV03	A0A286YBE9;A0A0R4INC4;A0A2R8QEG3;A0A2R8QKW7;A0A2R8RIJ1;A0A2R8PZA9
	24.7996	24.5128	24.9984	24.9218	24.4696	25.1905	A0A286YBG9;A0JML7	A0A286YBG9;A0JML7		adpgk
	28.0272	27.1095	26.9872	27.7459	27.5995	27.8343	A5WUQ7;A0A286YBH9	A5WUQ7;A0A286YBH9		apobb.2
	22.523	24.4767	23.6459	24.9926	22.6834	24.432	E7F250;A0A286YBI9	E7F250;A0A286YBI9		mrc2
	24.0658	24.0193	23.5232	25.1891	23.9389	24.3907	A0A286YBK3;B8JL27;F1QLU6	A0A286YBK3;B8JL27	Polypeptide N-acetylgalactosaminyltransferase	galnt7
	25.6257	25.5645	24.6448	25.5677	25.7833	24.6562	A0A286YBN1;F1R9E5	A0A286YBN1;F1R9E5		prrc2c
	24.353	24.3903	24.5045	24.689	24.4565	24.8397	E7F295;F1QKW9;A0A286YBQ2;A0A2R8QK11;A0A2R8QHW2;A8WGP5;A0A2R8QRD0	E7F295;F1QKW9;A0A286YBQ2;A0A2R8QK11;A0A2R8QHW2;A8WGP5;A0A2R8QRD0		picalma
	24.3776	24.5796	24.1206	24.3019	24.4459	24.6827	A0A286YBQ6;B8JI33;F1R4J9	A0A286YBQ6;B8JI33		fam114a1
	24.5221	24.3463	25.1783	25.0599	24.6702	24.9052	A0A286YBT4	A0A286YBT4
	27.6827	27.6087	27.8667	27.5787	27.7017	27.8415	A0A2R8PV58;F1QPL7;B0S5E3;B0S5E2	A0A2R8PV58;F1QPL7		pcca
	24.8099	25.6308	24.9778	25.6377	24.8138	25.5374	A0A2R8PVB6;E7FCN9	A0A2R8PVB6;E7FCN9		cspg4	Matrisome-associated	ECM-affiliated Proteins
	28.4373	29.228	28.3198	29.154	29.1576	29.4427	A0A2R8PVJ3	A0A2R8PVJ3
	22.2623	23.4545	22.7585	23.8957	23.9868	22.6843	A0A2R8PVK7;A0A2R8PWJ3;A4IGC3	A0A2R8PVK7;A0A2R8PWJ3;A4IGC3	RILP-like protein 2	rilpl2
	27.4244	27.7121	27.8457	27.9162	27.5734	27.6436	A0A2R8PVL6;Q1LUQ3	A0A2R8PVL6;Q1LUQ3	Mitochondrial import inner membrane translocase subunit TIM44	timm44
	22.4907	22.7058	23.4574	25.0732	23.4736	23.6467	A0A2R8PVM0;Q7T2C4	A0A2R8PVM0;Q7T2C4		slc26a5
	26.7475	26.8809	27.122	26.9655	26.2818	26.9134	F1QD88;A0A2R8PVV3;A0A2R8RU51;Q90460;A0A2R8PV55	F1QD88;A0A2R8PVV3;A0A2R8RU51;Q90460;A0A2R8PV55	CD166 antigen homolog A	alcama
	23.4827	23.9106	23.8194	23.98	24.0086	24.528	A0A2R8PVX9;I3ISY3	A0A2R8PVX9
	26.4289	25.8877	25.4671	24.8866	27.1192	26.8158	A0A2R8PVZ4;A0A140LGD5;A0A2R8Q0S1;E7FF65;A0A2R8Q430;A0A0R4II24;A0A2R8RT91	A0A2R8PVZ4;A0A140LGD5;A0A2R8Q0S1;E7FF65;A0A2R8Q430;A0A0R4II24;A0A2R8RT91		LOC100536173
	25.5607	25.7798	25.7608	26.0641	26.0161	26.5345	Q68EK8;A0A2R8PW20	Q68EK8;A0A2R8PW20		tnpo2
	22.3544	22.4929	22.45	23.478	22.3621	23.1826	Q6PBP2;A0A2R8RHK7;A0A2R8PW30	Q6PBP2;A0A2R8RHK7;A0A2R8PW30		xrcc4
	24.9789	24.3649	23.1223	23.8962	24.3398	22.6027	A7E2Q2;A0A2R8Q9N1;A0A2R8PW45	A7E2Q2;A0A2R8Q9N1;A0A2R8PW45		ambp	Matrisome-associated	ECM Regulators
	23.8958	25.3187	24.7001	25.0257	24.7667	25.059	Q90ZZ8;A0A2R8PW97;E9QFF0;E9QE27	Q90ZZ8;A0A2R8PW97	Aldehyde dehydrogenase	aldh3a2a
	24.8439	25.7502	24.7107	25.2663	24.7688	24.9939	A0A2R8PWG5;Q6NYK7	A0A2R8PWG5;Q6NYK7		prpf6
	26.1089	26.5107	25.6005	26.3615	25.6316	26.4089	A0A2R8PWI2;Q66HU5	A0A2R8PWI2;Q66HU5		hat1
	22.8643	22.5788	22.8657	23.7037	22.7413	22.85	F1QI17;A0A2R8PWK7;E9QFU9;Q6DC17	F1QI17;A0A2R8PWK7;E9QFU9;Q6DC17	Mitotic-spindle organizing protein 2	mzt2b;mzt2
	23.679	24.6114	23.7028	24.2557	24.221	24.4155	A0A2R8PWN6;Q6P104;A9JTF3;B8JLF2	A0A2R8PWN6;Q6P104;A9JTF3	Protein quaking-B	qkib;qki2
	25.249	25.7376	25.1577	25.8364	25.1533	25.6458	A0A2R8PWQ0;A0A2R8Q9M8;A0A0R4IVE2;A0A0R4IK19	A0A2R8PWQ0;A0A2R8Q9M8;A0A0R4IVE2
	28.2691	30.0343	30.0293	29.476	29.8148	29.7439	A0A2R8PWS0;A0A2R8Q314;A0A0G2L6W2;E7FBW8;A0A2R8QBI6	A0A2R8PWS0;A0A2R8Q314;A0A0G2L6W2;E7FBW8;A0A2R8QBI6		hapln1b	Core matrisome	Proteoglycans
	23.3809	22.8823	23.5507	22.3913	22.3852	22.8252	B3DIT1;A5A5E1;A0A2R8PX02	B3DIT1;A5A5E1;A0A2R8PX02		cyfip2
	25.5258	24.3488	24.8595	24.5502	24.5769	24.4702	A0A2R8PX28;F1QCW3;B8A539	A0A2R8PX28;F1QCW3		si:ch211-107o10.3
	23.6853	23.7519	23.0443	23.6959	23.4585	23.9213	A0A2R8PX39	A0A2R8PX39
	23.7739	23.7779	23.7872	24.1893	24.1272	24.2192	A0A2R8PX95;F1QFL8;F1QG37	A0A2R8PX95;F1QFL8;F1QG37		pcdh2g20;LOC100536800
	25.9147	26.0018	26.2101	27.0631	26.2497	26.4855	A0A2R8PXB7;F1QNF2	A0A2R8PXB7;F1QNF2		cbx3a
	24.176	24.4309	22.8698	24.5879	22.5959	24.1884	A0A2R8PXE0;A0A2R8QCZ5;A8E5C1	A0A2R8PXE0;A0A2R8QCZ5		serpina7	Matrisome-associated	ECM Regulators
	28.1553	28.7138	28.2385	29.6786	28.2979	29.1406	A0A2R8PXK4	A0A2R8PXK4
	23.4437	24.0037	24.0261	23.3126	22.867	23.2816	A0A2R8PXU1;Q6NXA3;A0A2R8QKF0	A0A2R8PXU1;Q6NXA3		gtf2e2
	22.9018	22.9896	23.9449	23.7453	22.407	24.5115	A0A2R8PY04;A0A2R8Q9A5;E7FGL4;A0A2R8QA88	A0A2R8PY04;A0A2R8Q9A5;E7FGL4		abhd17ab
	22.8188	23.1844	22.5722	23.7599	22.582	22.9362	E9QJ55;E9QH33;Q6PC03;A0A2R8PY64	E9QJ55;E9QH33;Q6PC03;A0A2R8PY64		mrgbp
	28.7131	28.1405	28.3733	28.2928	28.3198	28.3795	F8W2V6;A0A2R8PY75	F8W2V6;A0A2R8PY75	Isocitrate dehydrogenase [NAD] subunit, mitochondrial	idh3b
	25.1495	23.3708	24.7443	23.6581	25.7693	22.7815	A0A2R8Q3A2;A0A2R8QAX5;A0A2R8PY84	A0A2R8Q3A2;A0A2R8QAX5;A0A2R8PY84
	24.1082	24.7024	23.7096	23.9889	24.1095	24.6065	A0A2R8PY98	A0A2R8PY98
	28.03	28.8106	28.3734	28.6679	28.1676	28.6621	B0R028;A0A2R8PYA0	B0R028;A0A2R8PYA0	Proteasome subunit beta type	psmb5
	25.3699	24.7031	25.8262	24.7534	25.6952	25.3717	A0A2R8QD45;F1QHT2;A0A2R8PYB9;F1QPJ5;F1QD14;A0A0R4IUL4;A0A2R8QJJ4	A0A2R8QD45;F1QHT2;A0A2R8PYB9	Anion exchange protein	slc4a4a
	27.387	26.988	26.9408	27.1972	27.5337	27.0252	F8W4R4;A0A2R8PYS8;A0A2R8QNL1;F1R4L5	F8W4R4;A0A2R8PYS8;A0A2R8QNL1;F1R4L5		pof1b
	24.5564	25.2547	24.1397	24.7361	25.102	24.3026	F1R6E5;A0A2R8PYT0	F1R6E5;A0A2R8PYT0		rad23b
	27.662	28.1201	28.5989	28.5095	27.6581	28.2671	A0A2R8PZ44;A0A2R8RUD8;F1Q5I0	A0A2R8PZ44;A0A2R8RUD8;F1Q5I0		cdk5rap3
	23.1314	22.4525	22.9549	24.1465	22.7905	22.2583	A0A2R8RVU9;A0A2R8QMR6;A0A2R8PZ85;A0A2R8QCM3;F1Q647;B3DIW4	A0A2R8RVU9;A0A2R8QMR6;A0A2R8PZ85;A0A2R8QCM3;F1Q647;B3DIW4		atf7b
	25.8293	25.8993	25.2614	25.8163	25.4367	26.0022	A0A2R8QNQ9;A0A2R8PZ91;A0A0R4IYQ8;B3DKP3;A0A0R4IP04;A0A0R4ISG3;A0A0R4IMD1;A0A0R4IBY4;A0A0R4IVJ0	A0A2R8QNQ9;A0A2R8PZ91;A0A0R4IYQ8;B3DKP3;A0A0R4IP04;A0A0R4ISG3;A0A0R4IMD1;A0A0R4IBY4;A0A0R4IVJ0		ogt.1
	26.3373	26.729	26.3756	26.2023	26.7748	26.0233	A0A2R8PZA4;F1RD77	A0A2R8PZA4;F1RD77		npm1b
	23.6855	24.4345	23.998	25.141	24.9404	24.7575	A0A2R8Q411;A0A2R8QCD4;A0A2R8PZA5;E7F811;R4GEE3;A0A2R8Q6S3;A0A2R8Q6W2;A0A2R8Q9M2;A0A0R4IYN1;A0A2R8Q571;A0A2R8Q948;A0A2R8QLP0	A0A2R8Q411;A0A2R8QCD4;A0A2R8PZA5;E7F811;R4GEE3;A0A2R8Q6S3;A0A2R8Q6W2;A0A2R8Q9M2		tom1l2
	24.5059	23.581	24.6713	24.8475	23.6887	21.439	A0A2R8QPP7;A0A2R8PZF8;Q1RLQ4	A0A2R8QPP7;A0A2R8PZF8;Q1RLQ4		zgc:136929
	22.7343	22.9238	23.3852	23.7319	22.5155	23.934	A0A2R8PZL2;E7FDL7	A0A2R8PZL2;E7FDL7		sntb2
	24.1032	24.3977	23.6647	24.1891	22.8796	23.9857	A0A2R8PZL7;F1RC75;B7ZVL5;A5WWH4	A0A2R8PZL7;F1RC75;B7ZVL5;A5WWH4		cherp
	28.4217	27.9443	27.9444	27.8748	28.4923	28.095	A0A2R8PZM4;F1QCZ3;A0A2R9YJL8	A0A2R8PZM4;F1QCZ3;A0A2R9YJL8		txlnbb
	23.7183	24.5025	23.6846	24.3661	24.1627	24.3001	Q5RGI5;A0A2R8PZN4	Q5RGI5;A0A2R8PZN4		ppp6r2a
	24.8498	25.6652	25.0918	25.6375	24.879	25.5444	A0A2R8PZV9;A0A2R8PZN5;E7F6G9	A0A2R8PZV9;A0A2R8PZN5;E7F6G9		uggt2
	23.7136	22.9535	24.1324	24.271	22.6414	22.1589	A0A2R8Q086	A0A2R8Q086
	23.2143	23.7479	23.203	23.3805	23.5023	23.8057	A0A2R8Q0A5;A0A2R8QFA5;E7F4J9;F1R782	A0A2R8Q0A5;A0A2R8QFA5;E7F4J9	Homeobox protein cut-like	cux1a
	27.5546	26.4765	26.5018	27.1042	27.7093	26.3386	A0A2R8Q0D2	A0A2R8Q0D2
	24.469	24.223	24.7732	23.698	24.3187	24.2343	A0A2R8Q0D6;F1Q6K8;A0A2R8Q3W8;A9JRQ4;F1QU62	A0A2R8Q0D6;F1Q6K8;A0A2R8Q3W8		svila
	22.3357	24.9186	21.9466	24.091	22.2814	24.0263	A0A2R8Q0Q5;B0S533;A0A2R8QU46	A0A2R8Q0Q5;B0S533;A0A2R8QU46	DNA ligase	lig1
	26.9385	25.7355	25.1276	25.5005	25.3764	24.0971	A0A2R8Q0S6;A8E7G4	A0A2R8Q0S6;A8E7G4	Protein FAM45A	fam45a
	28.6359	28.8652	27.6289	27.0287	27.6301	26.5686	A0A2R8Q0U0;X1WCD4	A0A2R8Q0U0;X1WCD4		si:dkey-108k21.21
	25.9579	25.6942	25.8949	26.0178	25.9389	25.5075	E7F1Z8;A0A2R8Q0U7	E7F1Z8;A0A2R8Q0U7		slc44a2
	27.5213	28.3351	27.2735	27.9991	27.5374	27.9707	F1QFW5;F1QC34;A0A2R8Q108;A0A0J9YJ63;A0A0J9YJJ6;A0A0R4IV98;A0A0R4IAW5	F1QFW5;F1QC34;A0A2R8Q108		rpn2
	27.4164	27.7038	27.9269	27.8439	27.5513	27.9851	A0A2R8Q139;F1QWB4;F1QAZ9;B0UXJ3;E9QGT0	A0A2R8Q139;F1QWB4;F1QAZ9;B0UXJ3		hnrnpk
	24.419	23.5001	23.8574	23.3551	23.3295	23.3585	B3DIU0;A0A2R8Q155;X1WH54;A0A0R4IJI4;A0A0R4IU25;X1WGN1;F1RAK9;F1QXM6	B3DIU0;A0A2R8Q155;X1WH54		lpin1
	25.484	24.9632	24.1446	24.5528	24.1572	24.4164	F1QEG3;A0A2R8Q157;E9QE30;F1QN60	F1QEG3;A0A2R8Q157;E9QE30		fdps
	24.5646	23.9885	23.3279	23.2614	23.7559	23.5818	A0A2R8Q159;Q7SZQ8	A0A2R8Q159;Q7SZQ8		ptges3a
	23.6769	22.1504	23.3488	22.6832	22.6057	22.466	A0A2R8Q178;Q0P487	A0A2R8Q178;Q0P487	NADH-cytochrome b5 reductase 2	cyb5r2
	29.2322	29.2604	29.7156	29.254	29.5899	29.0145	A0A2R8Q736;A0A2R8RI07;A0A2R8Q1C6;P61485;A0A2R8QT38	A0A2R8Q736;A0A2R8RI07;A0A2R8Q1C6;P61485;A0A2R8QT38	60S ribosomal protein L36a	rpl36a
	25.3251	25.8122	24.9032	26.2134	24.7425	24.6928	A0A2R8Q1F3;F1R187;A0A2R8QEN6;A8E7L4;A0A286YAJ7	A0A2R8Q1F3;F1R187;A0A2R8QEN6		abi1a
	26.1349	25.4202	26.6803	26.1158	25.826	25.8263	Q6DBR3;A0A2R8Q1N4	Q6DBR3;A0A2R8Q1N4		adprh
	25.3662	24.4473	25.4452	25.0454	24.7579	24.741	A0A2R8Q1T2;F1QKE3;F8W563;F8W554;I3IS15;F8W4M9	A0A2R8Q1T2;F1QKE3		mpp6a
	24.1633	24.1189	24.2332	24.1174	24.4422	23.9342	A0A2R8QDV4;A0A2R8QFB7;A0A2R8QSM6;A0A2R8Q1V0;A2BHG4;F1Q633;B6IDE3;A0A0R4IQJ3	A0A2R8QDV4;A0A2R8QFB7;A0A2R8QSM6;A0A2R8Q1V0;A2BHG4;F1Q633;B6IDE3;A0A0R4IQJ3		fras1	Core matrisome	ECM Glycoproteins
	22.3876	22.9882	21.8466	24.4867	22.5526	22.9532	A0A2R8Q1X0;A0A2R8RQ49;A0A2R8QR14;A2BFD2;A2BFD1	A0A2R8Q1X0;A0A2R8RQ49;A0A2R8QR14;A2BFD2;A2BFD1		ddx31
	23.8787	25.2243	23.5879	25.3269	24.6248	25.6042	Q1LXC3;A0A2R8Q1X6	Q1LXC3;A0A2R8Q1X6	Hyaluronidase	hyal2b	Matrisome-associated	ECM Regulators
	25.0053	24.8879	24.6694	24.8908	24.6049	25.177	Q7ZV03;A0A2R8Q1X8;F8W269	Q7ZV03;A0A2R8Q1X8	Vacuolar protein sorting-associated protein 26B	vps26b
	23.3723	23.8223	25.9782	24.7973	23.9397	24.1114	A0A2R8QP88;A0A2R8Q1X9;Q6NV38;F1R1B8	A0A2R8QP88;A0A2R8Q1X9;Q6NV38	Transmembrane protein 41A-B	tmem41ab
	28.8394	29.7087	29.0058	29.5713	27.5174	29.9106	A0A2R8Q1Y3;A0A2R8S0D4;E7FGL0;A0A2R8RUC7	A0A2R8Q1Y3;A0A2R8S0D4;E7FGL0;A0A2R8RUC7		timeless
	21.7266	26.349	20.4543	20.777	20.9936	21.4288	A0A2R8Q212	A0A2R8Q212
	24.9655	25.1281	24.9349	25.2655	25.6854	25.5599	A0A2R8Q219;A0A1D5NS46;A0A2R8Q557	A0A2R8Q219;A0A1D5NS46;A0A2R8Q557
	23.9362	24.0152	24.4674	24.479	23.867	24.1068	I3IRW5;A0A2R8Q259	I3IRW5;A0A2R8Q259		si:ch1073-112i17.1
	26.3814	27.1954	26.4646	27.0336	26.3028	26.9842	B8JL46;A0A2R8Q280;A0A2R8RSJ5;F1R101	B8JL46;A0A2R8Q280;A0A2R8RSJ5;F1R101		eif4g1a
	25.4229	24.7523	24.5721	25.158	24.1338	25.3403	A0A2R8Q281;F1QMC1;Q7T297;A2BIF6	A0A2R8Q281;F1QMC1;Q7T297	Protein FAM172A	fam172a
	26.1579	26.7693	25.5027	27.0823	26.4624	26.3053	Q7SZD2;A0A2R8Q290	Q7SZD2;A0A2R8Q290		pdap1a
	22.499	21.2151	24.6452	22.0381	24.2299	24.2132	A0A2R8Q291;F6NGD6	A0A2R8Q291;F6NGD6		slc27a2b
	24.8091	24.7837	24.3691	25.0527	25.1255	24.6512	Q2L6K8;A0A2R8Q2R6;A0A1D5NSR1	Q2L6K8;A0A2R8Q2R6	Protein canopy 4	cnpy4
	23.9919	26.208	23.0938	26.6764	24.4437	25.9214	A0A2R8Q2T0;E7F3D4;F8W5L5;A0A2R8RU26	A0A2R8Q2T0;E7F3D4;F8W5L5		ptpn6
	26.2342	26.7078	26.0088	26.1629	25.7794	26.2269	A0A2R8Q2Y3;F1R5K1;A0A2R8RYU6;Q6DEL2	A0A2R8Q2Y3;F1R5K1;A0A2R8RYU6;Q6DEL2	Cleft lip and palate transmembrane protein 1 homolog	clptm1
	25.5662	25.731	25.4806	26.0684	25.3308	25.5298	E9QET4;E7F2W2;A0A2R8Q396;A0A2R8QMK9;A0A1D5NSJ0;A0A1D5NT08;A0A1D5NSN9	E9QET4;E7F2W2;A0A2R8Q396;A0A2R8QMK9		tjp1a
	23.6063	23.3192	22.6411	23.5976	23.7713	22.0805	A5PN22;A0A2R8Q397;A0A2R8QF55;A0A2R8QSM9	A5PN22;A0A2R8Q397;A0A2R8QF55;A0A2R8QSM9		LOC569045
	27.9551	27.7601	27.5694	27.6143	27.6064	27.7113	A0A2R8Q3D1	A0A2R8Q3D1
	28.1776	28.5416	27.7012	27.8473	28.2635	27.5626	A0A2R8Q3F0;A0A2R8Q843;F1QZF7	A0A2R8Q3F0;A0A2R8Q843
	24.916	24.6095	24.6834	25.3944	23.2186	24.4475	A0A2R8Q3F9;F1R3Q7;A0A2R8RL46	A0A2R8Q3F9;F1R3Q7;A0A2R8RL46		rrp9
	24.3373	24.8571	23.1205	23.9741	24.9875	24.4543	A0A2R8Q3H4;A0A2R8QSA2;F1Q7B2	A0A2R8Q3H4;A0A2R8QSA2;F1Q7B2		rcn2
	24.9799	25.9679	24.8699	26.2964	24.2386	25.9569	A0A2R8Q3N8;A4QNU7;F1R912	A0A2R8Q3N8;A4QNU7;F1R912		sgpl1
	23.0954	24.1661	22.9681	24.3351	23.6476	23.5198	A0A2R8Q3P0;A7YYC2	A0A2R8Q3P0;A7YYC2		MGC173689
	26.5796	26.5906	26.7897	26.766	26.774	27.1444	A0A2R8Q3V0	A0A2R8Q3V0
	24.423	24.4133	24.4013	24.8483	24.4234	24.7735	Q7SZE3;A0A2R8Q3V3;G1K2W2	Q7SZE3;A0A2R8Q3V3	Lethal(2) giant larvae protein homolog 2	llgl2
	27.2608	27.2685	27.3416	27.6557	27.3462	27.7315	F1QV13;A0A2R8QEJ6;A0A2R8Q420;A0A2R8QLD7;A0A2R8RKX3;A0A0R4IFN1;A0A0R4ISY9	F1QV13;A0A2R8QEJ6;A0A2R8Q420		gga1
	30.0284	29.1909	30.1339	29.3036	30.0501	29.4276	A0A2R8Q449	A0A2R8Q449
	25.0905	23.3873	24.6653	23.1944	24.8869	23.9455	A0A2R8Q469	A0A2R8Q469
	27.0279	26.3278	26.269	25.9314	26.1074	25.8034	A0A2R8Q476;F1R047;A0A2R8RZX5	A0A2R8Q476;F1R047;A0A2R8RZX5	ATP-dependent 6-phosphofructokinase	pfkmb
	23.9422	23.155	23.18	22.9718	23.9537	23.2429	A0A2R8QPK5;A3QK40;A0A2R8QET6;A0A2R8Q4C2;F1QWG8;A0A2R8QBB5	A0A2R8QPK5;A3QK40;A0A2R8QET6;A0A2R8Q4C2;F1QWG8		ncor1
	27.0125	26.6583	27.1197	26.5896	26.6846	26.8757	A0A2R8Q4D3;F1R7X5;A0A2R8Q7E9	A0A2R8Q4D3;F1R7X5;A0A2R8Q7E9	Succinyl-CoA ligase subunit beta	suclg2
	29.7418	29.5851	28.8786	29.2073	29.6676	29.3563	F1QYW8;A0A2R8Q4J7;A0A2R8RJ83;F8W244	F1QYW8;A0A2R8Q4J7;A0A2R8RJ83;F8W244		nap1l4a
	24.8844	24.4059	24.7612	24.6777	25.2293	23.3952	A0A2R8Q4M1;E7F2U2	A0A2R8Q4M1;E7F2U2		BX248510.1
	23.4715	22.7722	24.8555	24.7109	26.1893	24.9413	Q05AI5;A0A2R8Q4M2;E7F2P6	Q05AI5;A0A2R8Q4M2;E7F2P6		mlpha
	26.0077	25.4937	25.8815	24.6906	27.3881	25.4638	A0A2R8Q4P7;Q8UUT4;A0A2R8RT48	A0A2R8Q4P7;Q8UUT4;A0A2R8RT48		gpm6aa
	24.8835	24.8308	24.4811	24.7482	24.2713	24.8613	E9QEK8;F1QHV7;A0A2R8Q4Q7;E7F490;F1Q575;F1QY83;F1RCP4	E9QEK8;F1QHV7;A0A2R8Q4Q7;E7F490;F1Q575	ATP-dependent (S)-NAD(P)H-hydrate dehydratase	carkd;zgc:171429
	25.6096	25.5509	25.2314	25.3081	25.0291	26.0605	A0A2R8Q4T9;Q5U3E4;A0A0R4IS86	A0A2R8Q4T9;Q5U3E4		sgut1
	23.3193	23.7946	23.5663	23.1059	22.1623	24.548	A0A2R8Q4U1;X1WEZ6	A0A2R8Q4U1;X1WEZ6		nup160
	23.1246	23.8031	24.428	23.577	23.2838	23.8052	A2BID8;A0A2R8Q4V0	A2BID8;A0A2R8Q4V0		aplp2
	23.4169	24.221	23.4125	23.5681	23.0403	23.8807	A0A2R8Q4X2;B8JM88	A0A2R8Q4X2;B8JM88		med1
	25.7151	25.5291	26.0589	24.9205	24.9273	24.6981	A0A2R8Q522;Q7SXE9	A0A2R8Q522;Q7SXE9		ndufa11
	26.185	25.79	25.2973	25.0238	26.2507	25.1898	A0A2R8Q534;Q6P2U7	A0A2R8Q534;Q6P2U7	Na(+)/H(+) exchange regulatory cofactor NHE-RF	slc9a3r1
	27.1274	27.1804	26.8844	27.0329	27.5201	26.892	A0A2R8Q542;Q6JAA4;A0A2R8QUZ1;K7DY15	A0A2R8Q542;Q6JAA4;A0A2R8QUZ1		ctcf
	21.7214	26.8098	21.0361	20.4297	20.9111	21.6329	A0A2R8Q549;A0A2R8RIU9;Q1MTC4;F1R8J4;F1R876	A0A2R8Q549;A0A2R8RIU9;Q1MTC4		vtg2
	25.6456	25.369	25.2927	25.1087	25.1352	25.1394	A0A2R8Q554;A0A2R8Q6L9;F6NJS4	A0A2R8Q554;A0A2R8Q6L9;F6NJS4		atl2
	22.8945	24.4561	25.0943	25.1037	25.2497	23.8001	A0A2R8Q586;Q6NTI1	A0A2R8Q586;Q6NTI1		cmc1
	24.5069	24.1999	23.9505	23.7912	24.3001	24.5006	A0A2R8Q5A1;A0A2R8QME1;F1Q5Z6;F1QJC3;E9QHS3	A0A2R8Q5A1;A0A2R8QME1;F1Q5Z6;F1QJC3		hbs1l
	25.9149	27.6218	24.5204	26.5589	25.5255	26.2563	A0A2R8Q5A6	A0A2R8Q5A6
	21.4015	24.6005	24.6544	24.2547	23.507	24.7584	A0A2R8Q5F3;Q6NYT1	A0A2R8Q5F3;Q6NYT1	Mediator of RNA polymerase II transcription subunit 8	med8
	23.3377	24.1084	23.8103	24.8641	23.8008	24.7241	F1QT14;A0A2R8QMF1;A0A2R8Q5G0;E7F1F9;A0A2R8QKV3;A0A2R8RPC3;A0A2R8RR02	F1QT14;A0A2R8QMF1;A0A2R8Q5G0;E7F1F9;A0A2R8QKV3;A0A2R8RPC3;A0A2R8RR02		ptk2ab
	23.4767	22.9687	23.8369	22.272	22.7701	22.8133	A0A2R8Q5G4;Q1L673;F1REC6;Q9PTN2	A0A2R8Q5G4;Q1L673	Vitamin D3 receptor B	vdrb
	25.9272	25.2758	25.7079	25.1799	25.7599	25.3804	A0A2R8Q5I5;E7F6Z6	A0A2R8Q5I5;E7F6Z6		oplah
	25.6201	24.8178	25.4901	24.8935	25.6096	25.2	Q52PJ7;A0A2R8Q5K7;F1Q5V8	Q52PJ7;A0A2R8Q5K7;F1Q5V8		dpysl5a
	22.5362	21.1885	21.5902	22.403	22.1835	22.098	A0A2R8Q5M5	A0A2R8Q5M5
	25.4142	25.4818	25.7899	25.7739	25.2861	25.682	Q1LUP2;A0A2R8QBF8;Q1LUP1;A0A2R8Q5P5;Q1LY67;Q1LY66;Q1LY65	Q1LUP2;A0A2R8QBF8;Q1LUP1;A0A2R8Q5P5;Q1LY67		add3a
	26.4239	26.7222	26.0076	26.9984	26.073	27.3492	A0A2R8Q978;A0A2R8QNQ8;A0A2R8QPI0;A0A2R8RYN5;A0A2R8Q9T4;A0A2R8RPI5;A0A2R8Q5S8;E7FGT2	A0A2R8Q978;A0A2R8QNQ8;A0A2R8QPI0;A0A2R8RYN5;A0A2R8Q9T4;A0A2R8RPI5;A0A2R8Q5S8;E7FGT2		h6pd
	28.9743	28.7949	28.8055	28.7894	28.5751	28.3586	Q6NSN3;F1QUE3;A0A2R8Q5U6	Q6NSN3;F1QUE3;A0A2R8Q5U6		uqcrc1
	24.6146	24.7264	25.0128	25.1411	24.7807	25.153	F1Q963;A0A2R8Q5W8;A1A5Z3	F1Q963;A0A2R8Q5W8;A1A5Z3	Elongation factor Ts, mitochondrial	tsfm
	30.7772	30.141	30.7317	30.0448	30.454	29.9138	A0A2R8Q5Z6;D1GJ56	A0A2R8Q5Z6;D1GJ56		actn3a
	29.1691	30.0767	28.6574	29.7351	29.9856	29.162	A0A2R8Q650;A5WW36	A0A2R8Q650
	22.4054	23.7456	23.7978	24.6256	24.1076	23.4446	C7S6G4;A0A2R8Q7D0;A0A2R8Q683	C7S6G4;A0A2R8Q7D0;A0A2R8Q683		f3a
	26.1835	25.9739	25.1997	25.561	25.9502	25.8751	X1WFN0;F1R7V9;A0A2R8Q696;A0A2R8Q335	X1WFN0;F1R7V9;A0A2R8Q696;A0A2R8Q335		eml2
	23.5258	24.2898	24.8738	25.4594	24.9646	24.4615	A0A2R8Q6C0;F1QHZ3	A0A2R8Q6C0;F1QHZ3		ttc4
	23.718	23.8338	24.2938	24.3204	23.8204	23.9832	A0A2R8Q6C7	A0A2R8Q6C7
	24.1584	24.4923	24.3951	24.4377	24.4367	24.6025	A0A2R8Q6F8;F1Q529;F1RCR6	A0A2R8Q6F8;F1Q529;F1RCR6	E3 ubiquitin-protein ligase TRIP12	trip12
	26.3636	26.4431	25.5669	26.0536	26.3013	25.9423	A0A2R8Q6G5;F1QAA7;A0A2R8QSI5;Q6DHN4;E9QJ17;F1QXR8;F1QQH3	A0A2R8Q6G5;F1QAA7;A0A2R8QSI5;Q6DHN4;E9QJ17		acss2
	25.4557	25.8376	25.6496	26.0378	25.7048	26.9608	F1QMK6;A0A2R8Q6J4;A0A2R8QHG5	F1QMK6;A0A2R8Q6J4;A0A2R8QHG5		zgc:92027
	25.3454	26.2504	25.6989	25.3558	25.2463	26.681	F1R881;A0A2R8Q6L8	F1R881;A0A2R8Q6L8		skiv2l
	25.2743	24.5769	24.3355	24.1084	24.608	25.1114	A0A2R8Q6M5;F6NX26	A0A2R8Q6M5;F6NX26
	26.8764	27.0805	27.0255	27.0059	26.6335	27.2525	A5PMS9;A0A2R8Q6M9;A0A2R8QRX3;A5PMT0	A5PMS9;A0A2R8Q6M9;A0A2R8QRX3	AP complex subunit beta	ap1b1
	25.0862	25.1308	24.7189	25.2318	25.0624	24.9261	A0A2R8Q6N1;F1Q750	A0A2R8Q6N1;F1Q750		hcfc1a	Matrisome-associated	Secreted Factors
	23.4477	24.7734	25.0762	24.1503	24.1845	24.7787	A0A2R8Q6Q2;F1QQT3	A0A2R8Q6Q2;F1QQT3		lims1
	24.6675	24.3815	24.4662	24.8064	24.7169	24.8806	A0A2R8Q6S9;F1RAX8	A0A2R8Q6S9;F1RAX8	Ubiquinone biosynthesis monooxygenase COQ6, mitochondrial	coq6
	26.2014	25.3237	25.9158	24.7729	25.989	25.005	A0A2R8Q6T7	A0A2R8Q6T7
	24.0045	23.498	21.7913	23.3818	22.6546	22.2551	A0A2R8Q6W8;Q6DI37;A0A2R8QA04;A0A0G2L5M5;E9QI51	A0A2R8Q6W8;Q6DI37;A0A2R8QA04;A0A0G2L5M5;E9QI51	Ubiquitin-like domain-containing CTD phosphatase 1	ublcp1
	24.6865	23.2718	24.1459	23.4486	24.3797	23.4136	E7F1Z3;A0A2R8Q6Y2	E7F1Z3;A0A2R8Q6Y2		BX470131.2
	25.2073	25	24.5408	24.6737	24.3301	24.8262	Q7ZWE1;A0A2R8Q6Z2	Q7ZWE1;A0A2R8Q6Z2		pwp1
	25.183	25.185	25.0866	25.3553	24.381	24.7191	A0A2R8Q716;E7F123	A0A2R8Q716;E7F123		BX005410.1
	27.4332	28.3421	27.6527	28.4086	27.991	28.6839	A0A2R8Q720;E9QI62;F1R1U1	A0A2R8Q720;E9QI62		flna
	27.1915	27.6234	27.4931	27.5741	27.4484	27.8611	E7FE19;A0A2R8Q784;A0A0R4IMW7;A0A0R4IRJ5;A0A0R4IU23;A0A0R4IPC8;A0A0R4IAJ6	E7FE19;A0A2R8Q784;A0A0R4IMW7;A0A0R4IRJ5		cnp
	25.1998	24.0117	25.2577	24.8621	24.56	25.1442	E7F892;A0A2R8QQX6;A0A2R8Q792	E7F892;A0A2R8QQX6;A0A2R8Q792		chrnb1
	23.4851	23.9062	23.209	23.5963	23.6902	23.8506	B7ZVH2;A0A2R8Q7A5	B7ZVH2;A0A2R8Q7A5		stard14
	25.4655	25.2651	25.0978	25.3953	25.5946	25.4546	Q6P2V4;A0A2R8Q7C6	Q6P2V4;A0A2R8Q7C6		hgd
	23.3601	25.0694	24.4553	24.8759	24.3493	25.1341	A0A2R8Q7D1;E7EZB4;A2BGG2;Q6PCR6;A0A2R8PZ67	A0A2R8Q7D1;E7EZB4;A2BGG2;Q6PCR6;A0A2R8PZ67	Zinc finger RNA-binding protein	zfr
	22.1202	22.304	23.3002	22.6093	22.8009	23.1206	E7FD80;E9QDE8;A0A2R8Q7G0	E7FD80;E9QDE8;A0A2R8Q7G0		map3k15
	23.2469	23.8433	23.3391	25.2032	24.043	24.1881	Q1LXE7;A0A2R8Q7H6	Q1LXE7;A0A2R8Q7H6		lama3	Core matrisome	ECM Glycoproteins
	27.1333	27.0631	26.4623	26.9631	26.5637	27.1418	Q6NZZ2;A0A2R8QAS5;E9QJ46;A0A2R8Q7L1	Q6NZZ2;A0A2R8QAS5;E9QJ46;A0A2R8Q7L1		arpc4;arpc4l
	25.1892	24.9604	24.0631	24.2839	25.0511	24.7059	E7F4S3;A0A2R8Q7M9;E9QFC0;E9QJF0	E7F4S3;A0A2R8Q7M9	Oxysterol-binding protein	osbpl2a
	23.6178	22.7914	21.5063	22.143	22.7035	20.9891	A0A2R8Q7P7;E7F9X6;X1WE96	A0A2R8Q7P7;E7F9X6;X1WE96		strip2
	24.4524	24.8006	25.1195	24.5239	24.3655	25.2612	A0A2R8Q7Q0	A0A2R8Q7Q0
	26.5806	26.0079	26.0226	26.1497	26.0194	25.8574	A0A2R8Q7Q6;A0A0R4IKT0	A0A2R8Q7Q6;A0A0R4IKT0
	25.9726	25.5753	26.2054	25.7724	26.2677	25.8854	A0A2R8Q7T1;Q6XFR2	A0A2R8Q7T1;Q6XFR2		gypc
	25.4845	25.9885	25.2374	25.6256	26.0536	26.1461	A0A2R8Q7U6;B3DIV8	A0A2R8Q7U6;B3DIV8	Integrin beta	itgb3a
	23.7422	24.6549	24.3715	24.7828	24.4502	24.7467	F1QGJ3;A0A2R8Q7V9	F1QGJ3;A0A2R8Q7V9	Perilipin	si:rp71-61h23.4
	24.8462	24.3927	24.4699	24.9719	24.7869	24.4538	Q7T3C1;A0A2R8Q7Y8	Q7T3C1;A0A2R8Q7Y8		tcea1
	23.2787	23.8794	23.3473	23.7817	24.1166	24.1534	A0A2R8Q7Z3;E7F9V7;A0A2R8QI18;A0A2R8Q145;A0A0R4IP09;A0A0J9YJ86	A0A2R8Q7Z3;E7F9V7;A0A2R8QI18;A0A2R8Q145;A0A0R4IP09
	24.4402	24.4709	22.9975	24.3907	24.7221	23.9065	Q6DH53;A0A2R8Q7Z4;F1R7L1	Q6DH53;A0A2R8Q7Z4;F1R7L1		psmd9
	26.4228	26.4425	26.4808	26.6539	25.9641	26.5644	A0A2R8Q837	A0A2R8Q837
	25.1975	25.9153	25.6252	26.0702	25.2676	25.3558	A0A2R8Q848;F1R429;F1QWL4	A0A2R8Q848;F1R429		lman1	Matrisome-associated	ECM-affiliated Proteins
	29.4126	30.2918	29.6543	30.1069	29.5223	30.2488	Q6NYR4;A0A2R8Q860;A0A0R4IMF8;A0A2R8QEN9;Q90473;Q1LY29;Q1LY27	Q6NYR4;A0A2R8Q860;A0A0R4IMF8;A0A2R8QEN9;Q90473	Heat shock cognate 71 kDa protein	hspa8
	22.3933	22.6845	22.6564	23.7731	23.4644	23.6922	A0A2R8QJT3;A0A2R8QF73;A0A2R8Q864;A2BEG1	A0A2R8QJT3;A0A2R8QF73;A0A2R8Q864;A2BEG1	Oxysterol-binding protein	si:ch211-106a19.1
	24.1365	24.5195	23.6825	24.5198	24.2133	24.3528	A0A2R8Q899;A0A2R8RQ64;F1QQA3;A1A5T6	A0A2R8Q899;A0A2R8RQ64;F1QQA3		dido1
	30.2188	29.3466	29.5832	29.0203	29.9352	28.8696	B0S730;A0A2R8Q8A0	B0S730;A0A2R8Q8A0		slc25a6
	25.3994	24.0458	25.8511	23.6257	25.1852	26.6807	A0A2R8Q8E9;Q5W8I5;A0A2R8QPW7	A0A2R8Q8E9;Q5W8I5;A0A2R8QPW7	Transporter	slc6a5
	23.9726	24.3538	24.6709	24.3015	24.2305	24.64	A0A2R8Q8G0	A0A2R8Q8G0
	24.4466	23.0662	22.3558	22.7531	22.962	23.5082	A0A2R8RK27;A0A2R8Q8H3;Q6TGR7;F1Q5Y5;F6NM25;Q6TGR6;E7FC59;A0A2R8PY11	A0A2R8RK27;A0A2R8Q8H3;Q6TGR7;F1Q5Y5;F6NM25;Q6TGR6;E7FC59;A0A2R8PY11		ptena
	25.5848	25.6087	25.2366	25.9094	25.7988	25.6968	E7FD19;A0A2R8Q8I4	E7FD19;A0A2R8Q8I4		LOC796572
	28.6611	28.5843	28.5977	28.509	28.7168	28.5968	B0S5Q5;A0A2R8Q8K8;A0A2R8Q7T9	B0S5Q5;A0A2R8Q8K8;A0A2R8Q7T9		atp1a2a
	26.4488	25.8818	26.3996	25.6802	26.5374	25.7224	Q6DBR6;A0A2R8Q8P0;A0A0R4IBQ8	Q6DBR6;A0A2R8Q8P0	SH3 and cysteine-rich domain-containing protein 3	stac3
	24.4141	25.2403	24.3558	25.0418	24.4035	25.1195	F6NIA2;A0A2R8Q8P2;F8W5I7;F8W5U1;F8W3Z9	F6NIA2;A0A2R8Q8P2		kdm1a
	23.9409	24.7835	25.1025	25.1448	24.376	25.2999	A0A2R8Q8P7	A0A2R8Q8P7
	24.5365	23.8291	23.6693	21.7771	25.0996	24.5324	A0A2R8Q8S0;Q6PBS8;A0A0R4IYS8	A0A2R8Q8S0;Q6PBS8;A0A0R4IYS8		chchd2
	26.1305	26.9827	27.0527	26.8127	26.8935	27.2891	Q802C7;A0A2R8Q8T5	Q802C7;A0A2R8Q8T5		tardbp
	25.9411	24.8811	25.345	24.6218	25.2025	24.8916	A0A2R8QTM1;A0A2R8Q8U5;A8E7M5;A0A2R8Q944	A0A2R8QTM1;A0A2R8Q8U5;A8E7M5;A0A2R8Q944		cand2
	26.7334	27.0177	26.8999	27.4848	26.857	27.3129	A0A2R8Q8V9	A0A2R8Q8V9
	26.5233	26.3489	26.6871	26.4644	27.5455	26.5012	Q6IQJ2;A0A2R8Q8X0;A0A2R8QCY8	Q6IQJ2;A0A2R8Q8X0;A0A2R8QCY8
	26.1648	26.7103	26.5745	27.0492	25.8127	26.2469	Q9PTK4;A0A2R8QLQ0;A0A2R8Q8X4;A0A2R8QTX4;A0A0R4IWC9;A0A0R4IUM0;A0A0R4IU28;A0A0R4INX8;A0A0R4IJL9	Q9PTK4;A0A2R8QLQ0;A0A2R8Q8X4;A0A2R8QTX4;A0A0R4IWC9	ELAV-like protein	hug
	22.6659	22.4128	22.4504	22.1087	22.5874	23.098	F1R781;A0A2R8Q906	F1R781;A0A2R8Q906		lcmt1
	24.2876	23.6234	21.7829	24.0933	22.4122	23.6288	A0A2R8Q938	A0A2R8Q938
	24.5189	25.1797	25.4042	25.5394	25.5599	25.3287	A0A2R8Q952;Q58EM4	A0A2R8Q952;Q58EM4	Protein-glutamate O-methyltransferase	armt1
	28.1243	28.1406	27.7572	27.6244	28.7393	27.7475	F1Q9P6;Q6DEH8;R4GED3;A0A2R8Q954	F1Q9P6;Q6DEH8;R4GED3;A0A2R8Q954		sh3bgr
	24.977	24.9692	24.8422	25.8423	25.5301	25.502	A0A2R8Q971;F1R6L8;F1R3C8	A0A2R8Q971;F1R6L8
	24.6573	24.281	24.5063	24.0656	24.1629	24.5282	A0A2R8Q976;F1Q8N0;E9QCI4	A0A2R8Q976;F1Q8N0;E9QCI4		dhrs2
	24.4672	24.7674	24.7083	24.9477	24.8035	25.1604	E7FGG7;A0A2R8Q9A2;F1R1L9;E7EZV6;X1WHH7	E7FGG7;A0A2R8Q9A2;F1R1L9;E7EZV6;X1WHH7		sun1
	23.3027	24.2711	22.9747	24.4855	22.2831	24.3535	A0A2R8Q9B1;Q29RB4	A0A2R8Q9B1;Q29RB4	Olfactomedin-like protein 3A	olfml3a	Putative Matrisome
	26.2202	25.6509	25.3876	25.6725	25.4581	26.9586	A0A2R8Q9D2;A0A2R8QHZ3;A0A0G2L354	A0A2R8Q9D2;A0A2R8QHZ3;A0A0G2L354
	28.6264	28.9228	28.8524	28.4026	28.5155	28.4583	A0A2R8Q9E0;A0JMN8;A9C3S2;A9C3S3	A0A2R8Q9E0;A0JMN8	Oxysterol-binding protein	osbpl9
	27.3917	27.6126	26.8614	27.4511	27.8214	27.0458	A0A2R8Q9F2	A0A2R8Q9F2
	29.4066	29.9154	30.0639	29.7253	29.5689	29.8687	Q6PBZ1;A0A2R8Q9K6	Q6PBZ1;A0A2R8Q9K6		rpl7a
	27.4668	27.9036	27.2913	27.9487	27.0971	27.9206	A0A2R8Q9K7;A0A140LG50;A0A2R8Q483	A0A2R8Q9K7;A0A140LG50;A0A2R8Q483
	24.3414	24.5432	24.2199	24.9634	24.17	24.8227	A0A2R8Q9P1	A0A2R8Q9P1
	23.0231	21.6756	22.4437	23.6484	23.2074	22.8555	A0A2R8Q9Q2;Q803M5	A0A2R8Q9Q2;Q803M5	Protein saal1	saal1
	25.7651	25.4819	25.8677	25.5191	25.4643	25.7675	E9QGA3;A0A2R8Q9T2;A4IG32;F1QD29	E9QGA3;A0A2R8Q9T2;A4IG32	Calcium uptake protein 1, mitochondrial	micu1
	23.4874	23.9853	25.5214	24.661	24.5939	25.0589	A0A2R8Q9W0;Q6DH88	A0A2R8Q9W0;Q6DH88	Cytochrome c oxidase protein 20 homolog	cox20
	25.6564	25.1321	25.3229	24.4408	23.7248	25.2981	A0A2R8QA26;F1R935	A0A2R8QA26;F1R935		ncapd3
	25.1338	25.9094	24.53	25.7268	24.8094	24.9809	A0A2R8QAE4;A0A2R8Q8U9	A0A2R8QAE4;A0A2R8Q8U9
	26.0915	25.5331	25.5498	25.8984	26.25	25.5446	A0A2R8QAF3;Q1MT71	A0A2R8QAF3;Q1MT71		sh3gl1a
	25.5916	27.4081	25.2306	27.4415	28.1715	27.9779	A0A2R8QAL8;E7F5U2	A0A2R8QAL8;E7F5U2		igsf10	Core matrisome	ECM Glycoproteins
	24.9667	24.6851	24.6874	24.3758	24.4354	24.9701	A0A2R8QAN0;A0A2R8RHN4;A9C3R9	A0A2R8QAN0;A0A2R8RHN4;A9C3R9	All-trans-retinyl ester 13-cis isomerohydrolase	rpe65b
	24.2586	24.4063	24.1517	25.3698	24.622	24.3659	A0A2R8RWL4;A0A2R8QAU3	A0A2R8RWL4;A0A2R8QAU3
	29.6646	25.228	27.2649	24.7531	26.8717	25.9114	A0A2R8QAW7;Q29RC0;A0A2R8QJ43;E7EZG9;F1QEB2	A0A2R8QAW7;Q29RC0;A0A2R8QJ43		ush1c
	24.3202	24.9304	24.876	24.3834	24.7295	24.7573	A0A2R8QAX6	A0A2R8QAX6
	28.5417	26.8294	27.9779	26.5993	28.6521	26.5249	A0A2R8QB14;REV__E7FFM2	A0A2R8QB14
	22.6175	23.4561	23.4978	22.2855	23.0768	22.5242	E7FD72;A0A2R8RR17;A0A2R8QB18;E9QC12	E7FD72;A0A2R8RR17;A0A2R8QB18;E9QC12	Ubiquitin carboxyl-terminal hydrolase	usp28
	24.27	23.7565	23.7615	24.5222	24.6691	24.5069	A0A2R8QB39	A0A2R8QB39
	25.2009	24.8629	23.1167	23.9923	25.4008	24.6921	Q6PFJ9;A0A2R8QB49;A0A2R8Q4G8	Q6PFJ9;A0A2R8QB49;A0A2R8Q4G8	E3 ubiquitin-protein ligase arih1	arih1
	27.024	25.6886	26.9516	25.6823	25.2248	25.5124	A0A2R8QB62;A0A2R8QJ20;A0A2R8Q869	A0A2R8QB62;A0A2R8QJ20
	24.5685	23.4596	23.427	22.1552	23.2264	23.0427	A0A2R8QB65	A0A2R8QB65
	26.403	25.1501	25.7624	25.7225	25.9789	25.0727	A0A2R8QB80	A0A2R8QB80
	21.9354	22.7843	22.4349	24.0651	23.5506	23.6616	A0A2R8QBD4;E7F1H9	A0A2R8QBD4;E7F1H9		ythdf2
	25.9707	25.518	25.675	25.9604	25.4552	25.721	F1R3V1;A0A2R8QBK5	F1R3V1;A0A2R8QBK5	Ribosomal protein S6 kinase	rps6kb1b
	28.6581	27.9295	28.8458	28.5339	28.3924	27.9819	A0A2R8QBL5;E9QFR8;E9QCQ2	A0A2R8QBL5;E9QFR8		actn2b
	27.3312	29.3068	28.3236	28.476	29.112	28.9657	A0A2R8QBN1;Q6Q421	A0A2R8QBN1;Q6Q421		rps15
	25.2249	25.7744	24.1483	25.9255	25.7923	25.4621	A0A2R8QBW4;F1QVK5;Q6TGW5	A0A2R8QBW4;F1QVK5;Q6TGW5	Osteoclast-stimulating factor 1	ostf1
	25.8139	25.4134	25.3663	25.2875	25.4574	25.7047	F6NYT7;A0A2R8QC13;B0V1T0	F6NYT7;A0A2R8QC13;B0V1T0	Glutathione peroxidase	gpx1a
	24.2537	23.5417	23.9063	24.5986	24.1974	24.3396	A0A2R8QC51;F1QN42	A0A2R8QC51;F1QN42		si:dkey-240h12.4
	29.3403	29.7414	29.4152	29.5188	29.2249	29.5494	A0A2R8QC66;F1Q9T9;F1QGI3	A0A2R8QC66;F1Q9T9;F1QGI3		rpl23a
	27.1831	28.0759	27.0528	27.8748	27.1912	28.0929	A0A2R8QC80;A0A2R8RXQ4;A0A2R8QJD8;A0A2R8QJ00	A0A2R8QC80;A0A2R8RXQ4;A0A2R8QJD8;A0A2R8QJ00
	25.4987	25.5864	25.111	26.4353	25.4585	26.3382	B3DGV3;F6NQT3;Q1LXH1;A0A2R8QCK3;A0A1D5NSU2;A0A2R8Q2C4;A0A2R8QCG2;F8W4E6;B3DJR5;A0A2R8QKD7;Q7T289;Q9PTS6	B3DGV3;F6NQT3;Q1LXH1;A0A2R8QCK3		tle3a
	26.9977	27.224	26.6882	26.7586	27.3381	25.6986	A0A2R8QCR5	A0A2R8QCR5
	26.0709	26.5393	25.9608	26.3893	25.9112	27.1673	A0A2R8QDC7	A0A2R8QDC7
	24.0103	24.8845	24.7891	24.6437	24.9397	24.9021	F1R7A8;A0A2R8QDG3	F1R7A8;A0A2R8QDG3		abcb5
	24.1798	24.1651	24.0163	24.65	24.5177	24.5375	F1QIQ2;A0A2R8QDI1;A0A2R8RY29	F1QIQ2;A0A2R8QDI1		bag6
	23.8937	23.1157	22.4989	22.8424	22.6438	22.6361	A0A2R8QU80;F1QVV9;F1Q9F0;A0A2R8QDM4;Q6PNC5;F6NJ58;F8W419;F1RAL6	A0A2R8QU80;F1QVV9;F1Q9F0;A0A2R8QDM4;Q6PNC5;F6NJ58		epb41l5
	22.9991	22.6017	23.0037	23.2637	23.5747	22.9944	E7FAK2;A0A2R8QDN0	E7FAK2;A0A2R8QDN0		LOC792822
	25.865	27.6303	28.3922	24.8333	28.2056	26.5543	A0A2R8QDR5;E7F1R9	A0A2R8QDR5;E7F1R9		arhgap27l
	23.691	23.1231	24.3344	24.8033	23.9542	25.1514	F1QBU9;A0A2R8QDS2	F1QBU9;A0A2R8QDS2		casp6
	25.7525	25.7	25.2414	25.2856	25.6462	25.2479	E7EY13;A0A2R8QDT4	E7EY13;A0A2R8QDT4	Choline dehydrogenase	chdh
	28.4824	28.5099	27.7313	28.7075	29.3277	28.7674	A0A2R8QDV2	A0A2R8QDV2
	23.8985	23.5039	24.3259	24.1006	24.2913	23.7013	A0A2R8QE30;F1QEZ5	A0A2R8QE30;F1QEZ5		slc27a1a
	26.328	26.3285	25.7399	26.0914	25.3706	26.0664	Q9DGE2;A0A2R8QE41;A0A2R8Q3H6	Q9DGE2;A0A2R8QE41;A0A2R8Q3H6	Mitogen-activated protein kinase 14A	mapk14a
	21.9649	23.2721	22.1131	23.6125	22.6565	22.8602	F1QN47;A0A2R8QE52;A0A2R8QEF7;F1R3U5	F1QN47;A0A2R8QE52;A0A2R8QEF7		rnaseh2b
	24.7294	24.3182	24.4216	24.5757	24.9315	24.8083	A0A2R8QE54;E9QF30	A0A2R8QE54;E9QF30		si:dkey-82j4.2
	26.4014	28.4663	28.1316	27.7948	29.8087	28.1487	A0A2R8QE60;Q5PZ43;F8W4Z1	A0A2R8QE60;Q5PZ43;F8W4Z1	Xin actin-binding repeat-containing protein 1	xirp1
	26.5433	26.7629	26.068	26.896	26.6228	26.2768	A0A2R8QGL3;E7FEK9;A0A2R8QEB2;A0A2R8QT36;A0A2R8QTW5	A0A2R8QGL3;E7FEK9;A0A2R8QEB2;A0A2R8QT36;A0A2R8QTW5		golga4
	23.848	22.2946	23.1482	23.5671	22.5759	24.7063	A5D6T0;A0A2R8QEF2	A5D6T0;A0A2R8QEF2		vps16
	24.1465	25.1449	24.9783	24.9764	24.7826	25.401	A0A2R8QEG8;F1QTC1;F1Q5V4;A0A2R8Q731;E9QIB8	A0A2R8QEG8;F1QTC1;F1Q5V4;A0A2R8Q731		stau1
	22.4415	23.3729	23.5211	22.3319	22.8116	23.6545	A0A2R8QES3	A0A2R8QES3
	24.3458	24.3525	24.5208	24.4208	22.7146	23.9676	B0V225;B0V224;Q6P007;A0A2R8QEZ7;B0V226;A0A2R8QJK6	B0V225;B0V224;Q6P007;A0A2R8QEZ7;B0V226;A0A2R8QJK6	DCN1-like protein	dcun1d2a
	23.3608	24.1996	24.1009	25.1721	23.7964	25.2103	A0A2R8QF15;Q6PSS4;F1QY33	A0A2R8QF15;Q6PSS4;F1QY33		gabarapa;LOC793200
	24.9348	24.544	24.7364	24.6119	24.4942	24.3768	A0A2R8QF30	A0A2R8QF30
	23.9957	24.7858	23.8327	24.5294	24.4183	24.032	F1QM53;A0A2R8QF86;F8W4V5;E9QGB4	F1QM53;A0A2R8QF86;F8W4V5;E9QGB4		iscub
	24.5798	24.9104	24.5407	25.1365	25.9891	24.8527	A0A2R8QFH1	A0A2R8QFH1
	22.0175	24.005	23.093	23.2978	24.3314	23.2088	A0A2R8QFI9	A0A2R8QFI9
	25.5962	25.3688	24.9636	25.6226	25.0445	25.4294	B0S627;A0A2R8QFM1;F1QZ57;F6NTM3;E7FE61;F1QB76;F6NQ93;F6P3Y7;F6NPA6	B0S627;A0A2R8QFM1;F1QZ57;F6NTM3;E7FE61;F1QB76;F6NQ93;F6P3Y7		puf60a
	27.9763	27.2296	27.5709	26.846	27.7267	27.0964	A0A2R8QFM8;A8DZ95	A0A2R8QFM8;A8DZ95		dpysl2b
	26.0676	26.2204	26.2816	26.3767	25.8192	26.3501	A0A2R8QFT7;Q6TGY8	A0A2R8QFT7;Q6TGY8	ER membrane protein complex subunit 2	emc2
	23.5509	23.7011	23.2942	23.0889	24.059	22.6784	Q6PHV0;A0A2R8QFW8;A0A0R4IXG8	Q6PHV0;A0A2R8QFW8;A0A0R4IXG8		stx3a
	24.2908	24.7307	24.4672	25.0386	24.4698	24.7837	A0A2R8QG02;E7F4M2;F1QJ36;F1QQ67	A0A2R8QG02;E7F4M2;F1QJ36		atrx
	21.3858	21.4787	24.1966	23.775	20.6353	24.3608	A0A2R8QG64	A0A2R8QG64
	24.2292	24.1777	23.4928	24.2618	24.053	24.101	A0A2R8QG76	A0A2R8QG76
	23.0307	23.9815	24.17	24.3254	23.9361	23.9203	Q7ZVF2;A0A2R8QG82;A0A0R4ITW5	Q7ZVF2;A0A2R8QG82;A0A0R4ITW5	Glutamine synthetase	glulb
	23.5309	24.1047	23.8916	24.2967	22.6175	23.9165	A0A2R8QGA5;Q6DHU4	A0A2R8QGA5;Q6DHU4	Pre-mRNA-splicing factor 38A	prpf38a
	24.9544	24.8024	24.0397	24.3338	24.4191	25.5845	X1WER2;A0A2R8QGC0;E9QDS5	X1WER2;A0A2R8QGC0;E9QDS5		uba5
	24.2332	23.8376	23.4574	23.9503	25.2777	24.1822	A0A2R8QGJ2;F1RC64	A0A2R8QGJ2;F1RC64	Glutathione synthetase	gss
	25.4996	25.3819	24.8153	25.8484	25.5768	25.3271	Q5PR60;A0A2R8QGJ9	Q5PR60;A0A2R8QGJ9		ube2kb
	29.3315	29.1562	29.4131	29.224	29.4469	29.3299	A0A2R8QGK7;A0A0R4IH35	A0A2R8QGK7;A0A0R4IH35
	23.9483	23.9605	23.6521	24.2972	23.8832	24.0915	F1QF98;A0A2R8QGL1	F1QF98;A0A2R8QGL1		rbm19
	28.0133	25.3302	23.4011	25.0914	24.0115	24.8338	A0A2R8QGR2;E7FAE9;E9QBU8;A0A2R8QK51;E9QFC7	A0A2R8QGR2;E7FAE9;E9QBU8;A0A2R8QK51		si:ch211-285f17.1
	24.4317	24.2487	24.154	24.3715	23.6172	24.3434	F1RAV6;A0A2R8QGR5;B0R0I0;F1QQ73;F1QFN9;B0R0H9	F1RAV6;A0A2R8QGR5		acin1a
	25.7357	25.4292	25.6072	25.4563	25.6045	25.7343	F1Q8H6;A0A2R8QGS9	F1Q8H6;A0A2R8QGS9		ech1
	23.5793	23.7396	22.5111	23.0543	22.5667	22.6093	A0A2R8QGU1;B8JMA3	A0A2R8QGU1;B8JMA3		ythdc1
	27.9072	28.0533	27.5687	27.9866	28.4517	28.0043	F1RCH1;A0A2R8QGZ6	F1RCH1;A0A2R8QGZ6	Anoctamin	ano10a
	27.5853	26.5972	25.9521	26.1842	28.3089	27.3948	F1R801;A0A2R8QH26;F1Q6T6;A0A2R8RT66	F1R801;A0A2R8QH26;F1Q6T6;A0A2R8RT66		wnk1b
	24.009	23.1941	23.3397	23.6552	23.8611	23.7584	Q5XJE1;A0A2R8QH61	Q5XJE1;A0A2R8QH61		cutc
	22.4207	23.2289	22.7934	21.7614	22.9009	22.6294	B0S729;A0A2R8QH62;B0V222	B0S729;A0A2R8QH62		cdc16
	23.6109	23.7923	23.2991	24.2256	23.3468	23.1538	A0A2R8QH86;U3JAZ6	A0A2R8QH86;U3JAZ6		zgc:195081
	22.5518	23.6704	22.8978	24.0028	21.6485	23.9353	F1QQ11;A0A2R8QH88;A0A2R8QNF3;Q6IQU6;A0A2R8QE46;A0A2R8Q9P0;A0A0R4IWG2	F1QQ11;A0A2R8QH88;A0A2R8QNF3;Q6IQU6	Ribosome production factor 1	rpf1
	24.7852	24.5409	24.3877	24.3136	23.9602	24.3612	A0A2R8QH90	A0A2R8QH90
	24.8736	25.267	25.1888	25.1507	24.9101	24.8705	A0A2R8QHD1;F1QS28	A0A2R8QHD1;F1QS28		hnrnpa0a
	23.5451	22.6715	22.7051	22.5294	23.6443	23.1659	F1R8B7;A0A2R8QHF5;Q5XJP1	F1R8B7;A0A2R8QHF5;Q5XJP1	Protein TSSC1	tssc1
	22.8629	22.7354	25.1543	23.4029	24.2441	24.3317	A0A2R8QMT2;A0A2R8QHJ3;A0A2R8QBE3;E7EYD9	A0A2R8QMT2;A0A2R8QHJ3;A0A2R8QBE3;E7EYD9		wdr7
	27.0756	27.1876	27.3471	27.1834	27.2523	26.8771	A0A2R8QHK1;F1Q8A5;A0A2R8QRA0	A0A2R8QHK1;F1Q8A5;A0A2R8QRA0		hnrnpd
	28.8841	29.3235	29.4729	29.6385	29.599	28.8553	A0A2R8QHK5;Q6TNS5;E9QG86;E9QCD6	A0A2R8QHK5;Q6TNS5;E9QG86;E9QCD6		MLC3SM;zgc:153867
	22.761	23.3202	22.4733	23.2088	23.1039	22.9953	A0A2R8QHL7;A0A0R4IDE4	A0A2R8QHL7;A0A0R4IDE4
	21.6117	24.9792	20.4353	25.2489	21.7166	24.2242	A0A2R8QHQ0;Q6GMI0	A0A2R8QHQ0;Q6GMI0	Serine protease HTRA1A	htra1a	Matrisome-associated	ECM Regulators
	25.1065	25.3099	25.7304	25.225	25.4111	25.1509	A0A2R8QHQ4;Q6DRD0;X1WHE2	A0A2R8QHQ4;Q6DRD0		ebna1bp2
	26.6898	26.7244	26.4807	26.9652	26.5458	27.1136	A0A2R8QHT3;X1WEL5;F1R984	A0A2R8QHT3;X1WEL5;F1R984		ubr4
	23.3181	23.2416	21.6904	23.6433	23.661	22.5489	F1QVT4;A0A2R8QHT5	F1QVT4;A0A2R8QHT5		fam169aa
	25.165	24.9917	24.2213	25.2345	24.8045	24.8518	A0A2R8QHV3;A0A2R8QI13;B0V0W5	A0A2R8QHV3;A0A2R8QI13;B0V0W5		prmt3
	26.4772	29.68	28.8774	29.9814	28.9697	27.9805	F1R9P3;A0A2R8QHZ8;F1QRA6;A0A2R8Q4F8;A3KPN8;A0A2R8QAK1	F1R9P3;A0A2R8QHZ8;F1QRA6;A0A2R8Q4F8;A3KPN8	Tetratricopeptide repeat protein 38	ttc38
	27.3971	27.2684	27.6612	27.9965	27.8714	27.5055	A0A2R8QI00;Q1LX53;K7DYE9	A0A2R8QI00;Q1LX53;K7DYE9		bcl2l13
	25.5745	26.1001	25.269	25.7148	25.6341	25.2189	A0A2R8RRP1;A0A2R8QI04;A0A2R8QJV0;E7F4K5;A0A2R8QN51;A0A2R8QJA9	A0A2R8RRP1;A0A2R8QI04;A0A2R8QJV0;E7F4K5;A0A2R8QN51		CABZ01073118.1
	22.4819	23.3629	22.2757	23.0137	22.0365	23.1006	A0A2R8QI53;F1QS24;F1QYM2	A0A2R8QI53;F1QS24;F1QYM2		ly75
	27.9668	27.5356	26.4521	27.0653	27.7682	27.3017	Q6IQK2;A0A2R8QI56	Q6IQK2;A0A2R8QI56		ube2l3a
	28.4285	28.2432	28.2289	28.1677	28.3036	27.9497	A0A2R8QI77;Q1L8A2	A0A2R8QI77
	23.9378	23.7503	23.4228	24.2714	23.8114	24.0014	E7F6P6;A0A2R8QIE9	E7F6P6;A0A2R8QIE9		prune
	23.3476	24.0532	24.7616	25.197	24.6865	25.1328	F1QNZ7;F1QPX8;E7EZ71;A0A2R8QRM4;F1QK22;A0A2R8QIG9;A0A2R8Q1Q5;A0A0R4IN92	F1QNZ7;F1QPX8;E7EZ71;A0A2R8QRM4;F1QK22;A0A2R8QIG9		pbrm1l
	23.4645	23.905	23.0596	24.1264	22.8859	23.6359	B8A5I1;A0A2R8QIJ9;A8WE67	B8A5I1;A0A2R8QIJ9;A8WE67	KIF1-binding protein homolog	kif1bp;kbp
	29.1406	29.7796	29.3214	30.0578	28.8979	29.7258	A0A2R8QIK4;P83571	A0A2R8QIK4;P83571	RuvB-like 2	ruvbl2
	25.6377	24.8599	25.1473	24.7407	25.0645	24.5748	A4QNW4;A0A2R8QIR3	A4QNW4;A0A2R8QIR3		cdnf
	23.6729	23.8231	23.532	24.541	23.3427	24.729	A0A2R8QIT4;Q9PTH5	A0A2R8QIT4;Q9PTH5		psme1
	25.8759	25.4828	26.0953	25.4941	25.6154	25.7071	A0A2R8QIY5;F1R444;A0A0J9YJ54	A0A2R8QIY5;F1R444	Protein kinase C	prkca
	25.3215	25.6357	24.907	25.5098	25.3675	25.0413	Q90XH2;A0A2R8QIZ3	Q90XH2;A0A2R8QIZ3		meis1b
	26.9087	26.9074	27.1261	27.0905	27.0807	27.3328	A0A2R8QMB7;A0A2R8QIZ6;B0UXL2;A0A2R8RLN3;A0A2R8Q9X5;F6NIA7	A0A2R8QMB7;A0A2R8QIZ6;B0UXL2;A0A2R8RLN3;A0A2R8Q9X5;F6NIA7	Isocitrate dehydrogenase [NADP]	idh1
	25.5259	26.7223	25.4073	30.5109	28.2618	25.7235	E9QDB5;F1R9C9;A0A2R8QJ08	E9QDB5;F1R9C9;A0A2R8QJ08		med14
	25.4086	25.8381	24.4037	24.7513	24.7007	23.694	A0A2R8QJ22;A0A2R8PV37;X1WFW5;B0S7S0	A0A2R8QJ22;A0A2R8PV37;X1WFW5;B0S7S0		cntnap2b
	24.9333	25.6315	25.8596	25.8682	26.2723	25.5769	A0A2R8QJ25;F1QRN1	A0A2R8QJ25;F1QRN1		tmem119b
	25.005	25.3308	24.7123	25.3763	24.6917	25.3508	X1WCS8;B8JMJ5;A0A2R8QJ57	X1WCS8;B8JMJ5;A0A2R8QJ57		si:ch1073-55a19.2
	28.0614	28.732	28.1548	28.8025	29.4778	28.6821	F1R3I6;A0A2R8QJ70	F1R3I6;A0A2R8QJ70		setb
	26.6469	26.8367	26.4562	27.2114	27.3129	26.8874	F1RD40;A0A2R8QJA3;A0A2R8RW25	F1RD40;A0A2R8QJA3		mycbp2
	27.6794	27.0977	27.5895	28.0162	27.4212	27.0151	Q561X9;A0A2R8QJG5;Z4YIQ5	Q561X9;A0A2R8QJG5;Z4YIQ5	3-hydroxybutyrate dehydrogenase type 2	bdh2
	24.5523	24.6164	24.0043	24.9734	24.7698	25.1769	A0A2R8QJH4;F1Q4P9;A2BIP1	A0A2R8QJH4;F1Q4P9;A2BIP1		atp2a3
	25.3404	25.3457	25.1754	25.7433	25.2102	25.5818	A0A2R8QJJ3;F1RB89	A0A2R8QJJ3;F1RB89		dync1li2
	25.0557	25.5485	25.0154	25.8657	24.2893	25.0085	A0A2R8QJL9	A0A2R8QJL9
	23.1303	24.0985	24.3508	24.5092	23.8814	24.5142	A0A2R8QJS5;Q7ZWF0	A0A2R8QJS5;Q7ZWF0	mRNA export factor	rae1
	25.0113	24.5231	24.5988	25.3939	24.6291	24.9292	F1R0R6;A0A2R8QJU6	F1R0R6;A0A2R8QJU6		ptgs1
	26.5344	25.1569	27.5956	24.3287	27.2119	23.8231	A0A2R8QK17	A0A2R8QK17
	24.0498	25.356	26.1967	26.4998	24.5913	25.3237	A0A2R8QK31;F1QTP7	A0A2R8QK31;F1QTP7		myoz3a
	24.111	24.3541	23.6509	24.4455	24.0337	24.3796	Q5SNQ3;A0A2R8QK48	Q5SNQ3;A0A2R8QK48		nrbp1
	24.3752	24.9522	24.9282	24.0192	25.0441	25.596	A0A2R8QK55;Q0P436	A0A2R8QK55;Q0P436	Transmembrane protein 14C	tmem14c
	28.5734	28.1523	27.8815	28.0127	29.0223	27.9508	A0A2R8QK78;F1QFM9;A0A2R8Q3K1	A0A2R8QK78;F1QFM9		vcanb	Core matrisome	Proteoglycans
	26.5973	27.0219	26.8604	27.1911	25.9687	27.1838	F1QEB4;A0A2R8QK93;A0A2R8RPN8;A0A0J9YJJ9	F1QEB4;A0A2R8QK93;A0A2R8RPN8		ssrp1a
	25.8408	26.8647	26.1146	26.7376	26.5806	26.6089	A0A2R8QKB4;A0A2R8RZF2;A0A2R8Q5E6;A0A2R8RN51;G1K2E7;Q90275	A0A2R8QKB4;A0A2R8RZF2;A0A2R8Q5E6;A0A2R8RN51;G1K2E7;Q90275	Cadherin-2	cdh2
	26.005	24.7329	25.3093	24.925	25.8137	24.7718	F1QBQ8;A0A2R8QKD1;A0A2R8Q2X2;F1Q9I6	F1QBQ8;A0A2R8QKD1;A0A2R8Q2X2		slmapb
	27.9033	27.4072	27.5785	27.3681	27.9676	26.7675	A0A2R8QKP3;B3DJR0	A0A2R8QKP3;B3DJR0		cmya5
	23.4144	24.8641	22.7761	23.6695	24.0376	24.8209	A0A2R8QKU0;F1REE8;F1QI20;F1R5F2;B8A4X0	A0A2R8QKU0;F1REE8		trip11
	23.9473	24.7029	23.4674	24.2934	25.289	24.1378	E7F419;A0A2R8QKV2;X1WHI6;F1QRA8	E7F419;A0A2R8QKV2;X1WHI6		paplna	Core matrisome;Core matrisome	ECM Glycoproteins;ECM Glycoproteins
	22.9557	28.0482	27.4049	25.2882	26.4417	26.2448	B3DJA6;A0A2R8QKW1	B3DJA6;A0A2R8QKW1		cox7b
	23.9441	24.0446	24.0158	24.5311	25.6094	24.8878	F1R8U1;A0A2R8QKX7	F1R8U1;A0A2R8QKX7		mospd2
	25.191	24.1723	24.0146	23.857	23.9054	23.2774	A2AV34;A0A2R8QKY8	A2AV34;A0A2R8QKY8		coq9
	24.3704	25.1019	24.2537	25.4414	24.983	25.0482	F1QZU5;A0A2R8QL35	F1QZU5;A0A2R8QL35	Tyrosine-protein phosphatase non-receptor type	ptpn11a
	24.7975	25.7337	24.6035	25.3129	24.8712	25.8636	A0A2R8QL48;Q7ZV94	A0A2R8QL48;Q7ZV94		mob1ba
	24.2215	25.299	23.7349	24.8788	24.1939	24.9844	A0A2R8QL59;Q90Y50	A0A2R8QL59;Q90Y50	Coxsackievirus and adenovirus receptor homolog	cxadr
	26.658	26.7173	26.0774	25.8009	25.2995	25.6427	F1Q4Q4;A0A2R8QL83	F1Q4Q4;A0A2R8QL83	Lipase maturation factor	lmf2b
	24.8458	21.6499	24.324	21.5464	23.7062	22.3657	A0A2R8QLD0;F1Q777;A0A2R8QLK5	A0A2R8QLD0;F1Q777;A0A2R8QLK5		si:ch73-194h10.2
	23.7677	23.4422	24.3629	23.6861	23.2608	22.8863	A0A2R8QLD1;F1R3D9	A0A2R8QLD1;F1R3D9		LOC556199
	26.7659	26.0589	26.835	26.8554	26.8169	26.7869	A0A2R8QLD4;F1R2U1;Q5U3I0	A0A2R8QLD4;F1R2U1;Q5U3I0	Sorting and assembly machinery component 50 homolog B	samm50l;samm50b
	24.9181	24.3234	24.4357	25.4861	24.8989	25.563	A0A2R8QLH1;E9QE54;A0A2R8PWM6	A0A2R8QLH1;E9QE54;A0A2R8PWM6		rab41
	24.3685	23.8982	23.2477	24.2106	24.5204	23.8162	A0A2R8QLI3;E9QDQ8;F1R1S5	A0A2R8QLI3;E9QDQ8;F1R1S5		mrpl18
	24.1418	25.3936	23.8155	25.3824	23.6529	25.882	A0A2R8QLK0;E7FF26;E9QCP7;F1Q8I3	A0A2R8QLK0;E7FF26;E9QCP7		esyt2a
	26.3772	27.133	26.7938	27.469	26.9209	27.2726	F1QUW4;A0A2R8QLL5	F1QUW4;A0A2R8QLL5		hyou1
	25.5629	25.8908	25.7905	25.9447	25.1317	26.1773	A0A2R8QLN9;E7F2J5;Q7ZW40;A0A0R4IC30;A0A0R4IRG3	A0A2R8QLN9;E7F2J5;Q7ZW40		uso1
	24.3771	23.6005	22.7564	23.4761	23.7065	24.4099	A0A2R8QLT7;B8A611;A1L251	A0A2R8QLT7;B8A611;A1L251	Cytosolic endo-beta-N-acetylglucosaminidase	engase
	23.4278	24.2841	23.527	23.9921	23.568	24.3842	A0A2R8QLV3;Q5RHV1;Q7ZW13	A0A2R8QLV3;Q5RHV1;Q7ZW13		tnpo3
	26.7163	26.2116	26.3383	26.3715	26.2987	26.3199	E7F9Y7;A0A2R8QM09	E7F9Y7;A0A2R8QM09		abhd10b
	24.3764	24.0104	24.2642	24.46	24.4908	24.8265	E7FDW7;A0A2R8QM38;R4GDQ6	E7FDW7;A0A2R8QM38		nlrx1
	25.8187	25.9406	25.0741	26.0521	25.7088	26.4323	A0A2R8QM73;B0V1L8;A0A2R8QP51	A0A2R8QM73;B0V1L8;A0A2R8QP51		dpp9
	24.0269	24.4765	23.8783	24.5904	24.0838	24.485	F1QA18;A0A2R8QM99	F1QA18;A0A2R8QM99		appl1
	27.2712	28.0736	27.0555	27.5961	27.8088	27.3189	A0A2R8QMD9;A2BGU5	A0A2R8QMD9;A2BGU5		lrpap1
	24.8774	25.3482	24.172	23.9916	24.407	25.5939	Q7ZTU4;A0A2R8QMI4;E9QE47;E9QCS6	Q7ZTU4;A0A2R8QMI4;E9QE47		pafah1b3
	24.022	25.441	26.4815	26.1937	26.3936	26.8646	Q4V9N9;A0A2R8QMK8;E9QJN5;A0A2R8QPH1	Q4V9N9;A0A2R8QMK8;E9QJN5;A0A2R8QPH1		eif1axb
	26.5639	26.6012	26.3802	26.9096	26.4496	26.4391	A0A2R8QMM2;U3JA51	A0A2R8QMM2;U3JA51		vwa2	Core matrisome	ECM Glycoproteins
	25.2053	25.0566	24.3936	24.5011	24.1768	24.831	A0A2R8QMR4;F1R5C2;F1R961;Q7T175	A0A2R8QMR4;F1R5C2;F1R961;Q7T175		acot9.1
	27.361	27.5756	26.9653	27.3538	27.2251	28.2943	A0A2R8QMV0	A0A2R8QMV0
	25.9889	25.959	25.679	25.8113	25.8509	25.8395	A0A2R8QMV5;F1REL9;F1QEB6	A0A2R8QMV5;F1REL9;F1QEB6		lamb1b	Core matrisome	ECM Glycoproteins
	25.7366	26.1048	26.2669	26.4056	26.0023	26.4873	A7YYE9;A0A2R8QMV9	A7YYE9;A0A2R8QMV9	Signal recognition particle subunit SRP68	srp68
	23.3166	22.6244	22.055	22.6553	23.5393	23.82	E7EZK3;A0A2R8QMW0	E7EZK3;A0A2R8QMW0		CR847496.2
	27.5956	27.0465	27.139	27.263	27.2914	27.2812	A0A2R8RR15;A0A2R8QN11	A0A2R8RR15;A0A2R8QN11
	24.2204	24.3216	24.3808	24.0153	23.6497	24.7935	A8E7S3;A0A2R8QN16	A8E7S3;A0A2R8QN16		sdr16c5a
	21.4383	25.7767	20.5519	21.9671	22.034	21.6571	A0A2R8QV67;A0A2R8QN47	A0A2R8QV67;A0A2R8QN47
	23.4908	23.8306	24.3943	24.784	24.3938	24.0758	F1QZ15;A0A2R8QN58	F1QZ15;A0A2R8QN58		tprkb
	23.3147	22.8447	23.3027	23.9783	23.548	23.8741	Q1XHK0;A0A2R8RNZ4;A0A2R8QN75;F6PEW1;Q501U9	Q1XHK0;A0A2R8RNZ4;A0A2R8QN75;F6PEW1		nr3c1
	23.8963	23.5543	24.6352	23.8166	24.0045	24.2031	F1Q5K7;A0A2R8QN78;A0A2R8QU03;A0A2R8PWS1;B8A436;A0A2R8QP02;A0A0R4IW85;B8A437;A0A2R8RNW6;A0A2R8QNA6	F1Q5K7;A0A2R8QN78		sorbs2b
	24.6194	25.4873	25.3577	25.7652	23.9835	24.1675	A0A2R8QNB5;F8W4C7;F1Q9G3	A0A2R8QNB5;F8W4C7;F1Q9G3		emilin1b	Core matrisome	ECM Glycoproteins
	24.2683	23.0255	23.4997	23.1847	24.4482	23.6298	A0A2R8QNC7	A0A2R8QNC7
	25.3648	25.1943	25.0884	25.689	24.4851	25.6566	A0A2R8QNE6;Q6NYE2;E9QGE3;E9QCP1	A0A2R8QNE6;Q6NYE2	Protein RCC2 homolog	rcc2
	27.9035	28.6132	28.115	28.6242	27.9491	28.606	A0A2R8QNF0;Q7ZU99	A0A2R8QNF0;Q7ZU99	Transitional endoplasmic reticulum ATPase	vcp
	24.2807	24.46	25.0977	25.0481	24.4003	24.5312	A0A2R8QNF4;A0A2R8RP53;A0A2R8QFS6;A0A0G2KV54;A0A0R4IPY5;F1Q5P9;A0A2R8RM17;F1QPY4;A0A0G2L081	A0A2R8QNF4;A0A2R8RP53;A0A2R8QFS6;A0A0G2KV54;A0A0R4IPY5;F1Q5P9;A0A2R8RM17;F1QPY4		si:ch211-214b16.4;si:ch211-214b16.3
	28.3692	27.7925	27.8001	27.9781	28.3779	28.1999	F1Q5H4;A0A2R8QNG9;F1Q8J5	F1Q5H4;A0A2R8QNG9		gale
	24.8316	24.6875	24.2542	24.8633	24.8222	24.6331	A9C3S0;A0A2R8QNN1	A9C3S0;A0A2R8QNN1		si:ch211-198n5.11
	25.4316	24.8705	24.5692	24.6927	24.8018	24.9572	F1QXQ9;F6P1Y9;A0A2R8QNU6	F1QXQ9;F6P1Y9;A0A2R8QNU6		acot13
	25.7748	25.0639	25.8097	25.5554	25.9489	25.7387	A0A2R8QNV6	A0A2R8QNV6
	27.8686	28.1566	27.7273	28.358	27.832	28.0842	A0A2R8QNZ4;F1R7A2;A0A2R8QRR7	A0A2R8QNZ4;F1R7A2;A0A2R8QRR7		fam129bb
	24.703	24.3318	24.6916	25.0229	24.5154	24.6243	A5PKT0;A0A2R8QP28;A0A2R8S051;F1QS98;A0A0R4INR9;A0A0R4IVZ6	A5PKT0;A0A2R8QP28;A0A2R8S051;F1QS98;A0A0R4INR9		dlg3
	24.3396	23.8441	24.1038	24.8719	24.2096	24.1578	A0A2R8QP40	A0A2R8QP40
	25.334	24.8145	25.1407	25.1325	24.9092	25.2777	F1REU6;A0A2R8QP47;Q6IQE1	F1REU6;A0A2R8QP47;Q6IQE1	Phosphatidylinositol 5-phosphate 4-kinase type-2 gamma	pip5k2;pip4k2c
	24.7379	24.9525	24.7967	25.2738	25.3759	26.2511	A0A2R8QP95	A0A2R8QP95
	23.9493	24.4329	24.378	24.5902	24.3872	24.0407	B5LZ08;A0A2R8QPB8;A0A0R4IAE1;F8W4P8	B5LZ08;A0A2R8QPB8		adrbk2	Core matrisome	ECM Glycoproteins
	26.8173	28.5586	26.3195	28.3706	26.8223	28.2248	B3DKC5;A0A2R8QPG3	B3DKC5;A0A2R8QPG3		lmna
	23.3556	23.7827	22.8692	23.7133	23.4763	24.3699	E7FGQ5;A0A2R8QPS2	E7FGQ5;A0A2R8QPS2		rpap1
	22.8683	23.7459	22.6248	22.5305	22.87	22.9534	A0A2R8QPU7;Q1LXK4;A0A2R8QF93;Q1LXK5	A0A2R8QPU7;Q1LXK4	Putative helicase mov-10-B.1	mov10b.1
	25.5368	25.305	25.2352	25.5229	25.3901	25.6544	A0A2U3TVM3;A0A2R8QPW3;B0S6R1;T1ECV5	A0A2U3TVM3;A0A2R8QPW3;B0S6R1	Nck-associated protein 1	nckap1
	24.0115	23.7758	23.9082	24.4747	24.0757	24.116	F1QFF9;A0A2R8QPX7;Q7ZVK4;E9QH92	F1QFF9;A0A2R8QPX7;Q7ZVK4;E9QH92	Vacuolar protein-sorting-associated protein 36	vps36
	23.2394	23.8714	24.4201	23.7805	23.8533	24.4002	A0A2R8QPY5;A8E7G5	A0A2R8QPY5;A8E7G5	Sideroflexin-4	sfxn4
	25.8061	25.3456	24.4563	25.8476	25.3678	25.6917	A0A2R8QQI1	A0A2R8QQI1
	27.2794	26.4574	24.9535	26.2689	26.5498	24.935	Q6PC01;F1RA98;A0A2R8QQM5	Q6PC01;F1RA98;A0A2R8QQM5		faua;faub
	27.5464	27.6237	27.6219	27.5728	27.7581	27.8994	Q803W9;A0A2R8QQS8	Q803W9;A0A2R8QQS8	Transgelin	tagln2
	25.353	24.7859	24.0983	23.9632	24.8323	24.2109	E7F658;A0A2R8QR02	E7F658;A0A2R8QR02		LOC100007768
	25.3844	25.4018	24.9235	24.8641	24.9467	25.0629	F1RB69;A0A2R8QR48;Q6NY52;X1WDL2;X1WBR7	F1RB69;A0A2R8QR48;Q6NY52;X1WDL2	THO complex subunit 5 homolog	thoc5
	25.3588	24.1951	25.1308	24.4541	25.086	23.9802	F1R9X3;A0A2R8QR71;Q90479	F1R9X3;A0A2R8QR71		nadl1.2
	24.8167	24.6259	24.8486	25.0962	24.3595	24.7853	A0A2R8QRA7;A0A2R8QED3;Q1RLP6;F8W523	A0A2R8QRA7;A0A2R8QED3
	24.2643	24.8119	25.039	25.7796	24.6015	25.5152	A0A2R8QRC0;E7FB37	A0A2R8QRC0;E7FB37		ptbp3
	29.192	29.4483	29.3133	29.6393	29.335	29.7156	A3KPX2;A0A2R8QRC7;A3KPX1	A3KPX2;A0A2R8QRC7		abcf1
	23.3652	23.636	23.9625	23.9309	23.966	23.1107	A0A2R8QRF9;F1QNX7	A0A2R8QRF9;F1QNX7		upf3b
	25.6777	26.1778	25.4247	25.9886	26.0548	26.0295	A0A2R8QRI6;F1QJ75	A0A2R8QRI6;F1QJ75	NADH-cytochrome b5 reductase	cyb5r1
	27.6124	27.3912	26.729	26.8151	27.1916	26.1394	A0A2R8QRU4	A0A2R8QRU4
	24.875	25.0128	24.7777	24.5905	23.896	23.4468	B0V1J9;A0A2R8QRW5	B0V1J9;A0A2R8QRW5		zgc:66350
	23.884	23.9908	22.8636	26.8954	26.3031	22.0735	A0A2R8QRY7;E7F2A3;F6P4R0	A0A2R8QRY7;E7F2A3;F6P4R0		fhod3a
	28.0941	27.7299	28.0233	28.3604	28.6675	27.7636	B2CQD3;A0A2R8QS89	B2CQD3;A0A2R8QS89		npm2b
	25.2414	25.2335	25.4595	25.9475	24.9344	25.5526	A0A2R8QSA7	A0A2R8QSA7
	26.8017	27.1912	26.5796	27.0622	26.3391	26.9532	A0A2R8QSC4;E7EYW2;A0A2R8QE79;A0A2R8PZF5;A0A2R8QHR8;X1WBT8	A0A2R8QSC4;E7EYW2;A0A2R8QE79;A0A2R8PZF5;A0A2R8QHR8		epn2
	26.4758	23.6898	25.019	22.2886	24.3479	23.7916	B5DDZ4;A0A2R8QSL0	B5DDZ4;A0A2R8QSL0		acta1
	26.9442	27.4123	26.1596	26.7856	25.5943	26.1251	A0A2R8QSL3;F6PEJ8	A0A2R8QSL3;F6PEJ8		si:ch211-74m13.1
	24.0408	24.0103	23.304	23.7063	23.5335	24.2277	A0A2R8QSY4;F1R7C4;A0A2R8RSJ1	A0A2R8QSY4;F1R7C4;A0A2R8RSJ1		npr3
	27.1183	30.6656	29.8454	28.8963	27.5707	27.6988	A0A2R8QT01	A0A2R8QT01
	23.6081	24.4967	23.1067	23.9585	23.3363	23.9551	A0A2R8QT53;G0ZDN6;A3KPQ7	A0A2R8QT53;G0ZDN6;A3KPQ7	Transmembrane protein 2	tmem2
	24.8073	24.6458	24.6377	24.9025	25.14	24.5182	A0A2R8QT72;Q7ZVY3;Q6P0F1	A0A2R8QT72;Q7ZVY3;Q6P0F1		nfyc
	27.8988	27.8917	27.9153	27.7378	28.0693	29.4303	A0A2R8QT80;E7EXI3;A0A2R8QAD2;A0A2R8Q0L0	A0A2R8QT80;E7EXI3;A0A2R8QAD2;A0A2R8Q0L0		pkp4
	24.5221	24.6362	25.1582	25.1354	25.1946	24.9073	A2BFD8;A0A2R8S0F1;A0A2R8QTA1	A2BFD8;A0A2R8S0F1;A0A2R8QTA1		thy1
	25.4786	25.7119	24.973	25.428	25.1714	24.7605	E9QIQ3;A0A2R8QTE7;A0A2R8Q9H4;E9QEC4;A0A0R4IG74	E9QIQ3;A0A2R8QTE7;A0A2R8Q9H4		nup62l
	23.6223	23.7368	23.763	23.1217	23.1245	23.3316	E7FAE1;A0A2R8QTG9	E7FAE1;A0A2R8QTG9		znf618
	26.62	26.0264	25.9637	26.2378	26.423	26.2583	A0A2R8QTH3;F1R3J0;Q568L5;E9QG13;E9QGW9;E9QFX1;E9QDZ5	A0A2R8QTH3;F1R3J0;Q568L5;E9QG13;E9QGW9;E9QFX1;E9QDZ5	Alcohol dehydrogenase [NADP(+)] B	akr1a1b
	33.6717	33.3159	33.5506	33.0443	34.2405	33.0372	O93409;A0A2R8QTL0;E9QJI5	O93409;A0A2R8QTL0;E9QJI5		mylpfa
	25.5729	25.1129	24.6622	25.6172	24.0484	25.4455	A0A2R8QTQ8	A0A2R8QTQ8
	24.8776	24.786	24.6397	25.2452	24.4717	25.1373	A0A2R8QTU4;F1QJ18;A0A2R8RZS9;F1QHF5;Q1L8Z0;Q1L8Z1	A0A2R8QTU4;F1QJ18;A0A2R8RZS9;F1QHF5;Q1L8Z0;Q1L8Z1		nup205
	25.0677	25.4874	24.9065	24.8467	25.2493	24.6384	A0A2R8QU45;Q1LUM9;A0A0R4ICI6	A0A2R8QU45;Q1LUM9;A0A0R4ICI6		dync1li1
	23.7981	24.1094	22.9061	23.8767	23.4691	24.5337	Q7ZVX9;A0A2R8QU48;B0UYN1	Q7ZVX9;A0A2R8QU48;B0UYN1		txndc9
	23.7939	23.3343	23.9636	23.4541	23.4211	23.8341	A0A2R8QU72;A9JT13;Q5XJS5	A0A2R8QU72;A9JT13;Q5XJS5	THO complex subunit 6 homolog	thoc6
	25.9775	25.4219	24.9561	25.1647	26.0471	25.4573	B0R023;F1QMF9;A0A2R8QU81	B0R023;F1QMF9;A0A2R8QU81		nedd8l
	25.5141	25.5479	25.4899	25.8693	25.4557	25.6233	Q8JGT0;A0A2R8QUQ3;Q8JG73;Q8JHD9;A0A2R8Q421;Q8JHE0;A0A140LFX4	Q8JGT0;A0A2R8QUQ3;Q8JG73;Q8JHD9;A0A2R8Q421;Q8JHE0		csnk1a1
	25.2877	23.4205	25.0831	24.818	24.7028	23.8334	E7FDU0;A0A2R8QUY1	E7FDU0;A0A2R8QUY1		bckdhb
	25.4142	25.9295	25.5112	25.5033	25.8361	24.7803	A0A2R8RHH0;Q1MTE5	A0A2R8RHH0;Q1MTE5	ADP-ribosylation factor-like protein 3	arl3
	23.4124	23.9643	24.0002	24.1699	23.3969	23.8848	A0A2R8RHM6;Q7ZW00	A0A2R8RHM6;Q7ZW00	Acylglycerol kinase, mitochondrial	agk
	25.0135	25.1833	24.9271	24.6166	25.2816	25.1853	B3DI16;A0A2R8RHQ9;A0A0R4IEQ0;F6PAM1;B8JLJ7	B3DI16;A0A2R8RHQ9;A0A0R4IEQ0;F6PAM1		gna11a
	24.6131	25.8069	25.2514	23.4685	24.742	24.516	A0A2R8RHW6;A8DZE6	A0A2R8RHW6
	26.2264	27.2544	26.2544	26.7779	26.62	24.0015	E9QHF4;A0A2R8RIB6;E7FEK3	E9QHF4;A0A2R8RIB6;E7FEK3		fam118b
	24.7814	25.4944	24.2288	24.8213	27.327	26.342	A0A2R8RID5	A0A2R8RID5
	23.6611	23.9837	24.7045	24.9945	24.1644	25.1497	A0A2R8RIM0;Q1LY88;A4IFZ8	A0A2R8RIM0;Q1LY88;A4IFZ8		stim1a
	25.4691	25.9297	26.0319	26.3252	25.8819	25.8925	A0A2R8RIN6;Q6NWC6;Q1L8Q3;H0WFE8	A0A2R8RIN6;Q6NWC6	Cleavage and polyadenylation specificity factor subunit 6	cpsf6
	23.3661	24.5603	23.3934	24.7507	23.7663	24.8579	F1QB32;A0A2R8RIQ1	F1QB32;A0A2R8RIQ1		p3h3
	24.6536	24.1739	24.4094	24.1793	24.038	24.6897	A0A2R8RIT0;F1R4B5	A0A2R8RIT0;F1R4B5		ube3a
	25.4617	24.6128	25.0947	23.7807	25.0779	23.961	Q7SZN7;A0A2R8RIU8;E9QFB8;A0A0R4IIQ0;A0A0R4II01	Q7SZN7;A0A2R8RIU8		evla
	24.7994	24.8056	24.8365	24.8808	25.0268	25.4299	A0A2R8RJ59	A0A2R8RJ59
	29.1167	27.5181	27.721	27.7039	28.4064	27.942	A0A2R8RJH3	A0A2R8RJH3
	23.8456	24.383	23.1488	23.6778	24.1941	24.8147	A0A2R8RJH6;Q6IQG1;A0A2R8QGR9	A0A2R8RJH6;Q6IQG1;A0A2R8QGR9		guk1a
	25.7476	25.8165	25.8068	26.107	26.3869	26.362	Q5RJ50;A0A2R8RJY3	Q5RJ50;A0A2R8RJY3		vta1
	29.6819	28.6338	29.5917	28.5531	29.6213	28.414	A0A2R8RK22;A0JMP4;F1QDJ6	A0A2R8RK22;A0JMP4	Calcium-transporting ATPase	atp2a1l
	27.1714	26.7392	26.8602	27.014	26.7173	27.2408	F1R826;A0A2R8RKA3	F1R826;A0A2R8RKA3		gstt1b
	23.5106	24.009	24.165	24.3295	24.5791	24.0289	Q7T2C5;A0A2R8RKD1;E9QEK0	Q7T2C5;A0A2R8RKD1	Protein kinase C	prkcba
	24.2973	24.6192	24.7231	24.737	23.5336	25.1455	Q7T2E1;A0A2R8RKG2	Q7T2E1;A0A2R8RKG2		sec13
	24.9441	24.8502	25.0266	25.213	25.1352	24.8958	A0A2R8RKS6;Q5U386	A0A2R8RKS6;Q5U386		ppm1bb
	24.3629	24.2263	23.3613	23.8599	23.7737	23.4026	A0A2R8RKT8;F1QG52	A0A2R8RKT8;F1QG52		zgc:113307
	26.6779	26.7235	26.2739	26.4704	26.5016	26.5678	F1Q9X9;A0A2R8RKV0	F1Q9X9;A0A2R8RKV0		trap1
	24.6291	25.225	23.8887	25.0735	23.9871	24.7189	A0A2R8RKX9;Q5U3U8	A0A2R8RKX9;Q5U3U8		gnb4b
	27.9986	27.6461	28.2286	27.9475	28.0428	27.6886	Q0P483;A0A2R8RLB4;A0A0R4IEB7	Q0P483;A0A2R8RLB4	Mitochondrial coenzyme A transporter SLC25A42	slc25a42
	26.6026	26.8357	25.667	25.4391	26.2334	25.7444	Q803W1;A0A2R8RLE3;E9QIS9	Q803W1;A0A2R8RLE3;E9QIS9	Secernin-3	scrn3
	25.3411	25.6984	25.8894	25.3319	25.9663	25.199	A0A2R8RLV5;F1R1J6;A0A2R8PWE6	A0A2R8RLV5;F1R1J6		pxna
	21.656	24.4083	23.298	25.0327	23.7056	24.1886	F1QP79;A0A2R8RMN4;F1QFC4;F1RAA5	F1QP79;A0A2R8RMN4;F1QFC4		noc2l
	26.6803	26.8191	26.5756	26.8503	26.5513	26.8328	A0A2R8RMW6;Q1LVL2;A0A286YAH8;Q4V983;F1QBG7	A0A2R8RMW6;Q1LVL2;A0A286YAH8	Alanine--tRNA ligase, cytoplasmic	aars
	23.6743	22.0557	22.2498	23.2088	22.2538	22.2737	F1QNB3;A0A2R8RN38;F8W572;F8W5B5	F1QNB3;A0A2R8RN38		ank3b
	25.6286	25.4365	25.0148	25.697	25.2624	25.596	A0A2R8RNP8;E7FBU7;X1WFP8	A0A2R8RNP8;E7FBU7		xpo1b
	26.7955	25.9428	26.6867	25.838	26.2357	26.408	A0A2R8RP31	A0A2R8RP31
	24.7198	24.3442	23.8694	23.128	25.711	23.4224	A0A2R8RP85	A0A2R8RP85
	22.4015	22.8242	22.4353	22.5536	22.3161	22.9658	A0A2R8RPD7;X1WGA8	A0A2R8RPD7;X1WGA8		taok1a
	23.7499	24.1417	23.8555	23.4996	23.3303	23.573	X1WG14;F1RDB0;A0A2R8RPE6;Q6NYG6	X1WG14;F1RDB0;A0A2R8RPE6;Q6NYG6	Tudor domain-containing protein 3	tdrd3
	24.6964	24.7114	24.2733	24.8784	24.7989	24.6542	F1QWF1;A0A2R8RPF6;A2BI18;F1R5E4	F1QWF1;A0A2R8RPF6		si:dkey-40c11.2
	25.4292	24.6591	24.7229	23.976	24.8412	24.9874	A0A2R8RQ90;E7F2W3;E9QJ97	A0A2R8RQ90;E7F2W3;E9QJ97		phip
	24.3415	24.7409	24.3465	24.2212	23.7713	25.0139	A0A2R8RQB0;F6NMG5;A4FVG2	A0A2R8RQB0;F6NMG5;A4FVG2		cog5
	30.0877	29.2492	30.1648	29.0742	29.9959	29.3394	A0A2R8RQR8;A0A0R4IJB9	A0A2R8RQR8
	25.1538	25.2102	24.6167	25.5761	25.5098	25.6261	E7FGA5;A0A2R8RQT4;F1QS99;A0A2R8RSR5;A0A2R8Q1W8;A0A140LH37;E9QJ27;A0A140LGJ0;F8W316	E7FGA5;A0A2R8RQT4;F1QS99;A0A2R8RSR5;A0A2R8Q1W8;A0A140LH37;E9QJ27		gsr
	29.3472	30.6231	28.0641	30.0233	29.7513	29.5835	A0A2R8RR81	A0A2R8RR81
	28.8363	28.4058	28.4822	28.457	28.3236	28.5112	A0A2R8RRC9	A0A2R8RRC9
	24.0672	23.3182	22.6714	22.6951	21.6272	22.5458	F1QGD0;A0A2R8RRP5;A9JTE2	F1QGD0;A0A2R8RRP5		pcf11
	23.8361	23.6456	23.8597	24.0184	25.4243	24.1549	B7ZUZ8;A0A2R8RRP9;E7EY66;Q7SXV1	B7ZUZ8;A0A2R8RRP9;E7EY66;Q7SXV1	TBC1 domain family member 23	tbc1d23
	25.9872	26.0683	27.4032	25.5946	26.2928	24.1859	A0A2R8RRY0	A0A2R8RRY0
	29.1155	29.4791	29.4959	29.4103	29.5701	29.4995	A0A2R8RS24;Q8JHJ1	A0A2R8RS24;Q8JHJ1	60S ribosomal protein L35	rpl35
	22.4687	24.2399	23.2544	23.7567	23.294	23.5095	Q5RHJ9;A0A2R8RS51;F1RBN1	Q5RHJ9;A0A2R8RS51;F1RBN1		si:ch73-249k16.4
	25.6468	25.1508	26.0806	24.795	25.8951	24.615	F1R4G7;A0A2R8RS68;X1WBB9;A0A0R4ILY0	F1R4G7;A0A2R8RS68;X1WBB9;A0A0R4ILY0		nova2
	25.6856	28.7893	23.0344	27.7776	23.906	29.2305	A0A2R8RS75;Q5SPR2;U3JB41;F1Q875	A0A2R8RS75;Q5SPR2	Clusterin	clu
	27.4854	27.1289	27.5775	27.2755	27.5664	27.0269	A0A2R8RS96;A0A0R4IGV9	A0A2R8RS96;A0A0R4IGV9
	28.3896	27.9143	28.9684	28.4825	29.2287	27.8834	A0A2R8RSL1;F1Q771;A2RV29	A0A2R8RSL1;F1Q771;A2RV29	Zinc finger protein 346	znf346
	23.8488	23.2238	22.5701	23.7567	22.4704	22.7243	A0A2R8RSU1;F1QNX4	A0A2R8RSU1;F1QNX4	DNA topoisomerase	top3b
	27.4257	26.1867	26.2099	26.0793	27.1302	25.4626	B0V0Y4;A0A2R8RTM3	B0V0Y4;A0A2R8RTM3		palm1b
	27.5364	27.7282	27.3263	27.7598	27.0604	27.6106	A0A2R8RTT5;A0A2R8QL71;F1R7F6	A0A2R8RTT5;A0A2R8QL71;F1R7F6		uggt1
	26.7914	27.6493	25.9221	27.1743	27.0657	26.9218	F1QW82;A0A2R8RUA0;A0A1D5NSX4;A0A1D5NSB2	F1QW82;A0A2R8RUA0;A0A1D5NSX4		nucb2a
	25.5377	24.0914	24.9576	25.095	24.4918	24.4815	F1QFG2;A0A2R8RUC9	F1QFG2;A0A2R8RUC9		papss2a
	24.8514	25.1329	25.1066	25.5235	25.1652	25.3484	A0A2R8RW79;F1QZW7;A0A2R8RUM2;F1QRI4	A0A2R8RW79;F1QZW7;A0A2R8RUM2		ilf3a
	26.4872	26.1886	26.4843	26.021	26.5368	25.9723	A0A2R8RUP4;F1QNB1	A0A2R8RUP4;F1QNB1		ank3a
	27.3132	27.791	27.4302	27.9001	27.3765	27.923	B0R171;A0A2R8RUW2	B0R171;A0A2R8RUW2		copb2
	23.1419	25.4166	24.0976	25.458	24.0217	26.2011	A0A2R8RUY6;F1QHW9	A0A2R8RUY6;F1QHW9		parp4
	23.6918	22.0511	23.4078	24.4491	23.7057	24.2356	A0A2R8RV81;A8E7S8	A0A2R8RV81;A8E7S8		morf4l1
	23.3471	23.5891	22.7153	23.3922	23.9043	23.178	Q6AXK1;A0A2R8RVG3	Q6AXK1;A0A2R8RVG3		tango2
	25.7281	24.9178	25.2892	25.3173	25.3536	25.4712	A0A2R8RVU0;Q6TGS5;A0A0R4IXS8	A0A2R8RVU0;Q6TGS5		tuba4l
	30.5	30.0001	29.1898	30.033	30.898	29.079	A0A2R8RW11;E7F2K4;K7DYH4;K7DYN8;K7DYJ9;F6NVS7	A0A2R8RW11;E7F2K4;K7DYH4;K7DYN8;K7DYJ9		si:ch211-140m22.7
	22.2378	22.9059	22.2299	23.4366	22.1938	23.7132	A0A2R8RW76	A0A2R8RW76
	23.1189	22.6793	22.7867	23.0131	22.9091	22.6061	E7F547;A0A2R8RWC3	E7F547;A0A2R8RWC3		mgea5
	29.4043	28.7602	29.3582	28.5015	30.1361	28.3642	A0A2R8RWG9	A0A2R8RWG9
	27.2155	26.5992	27.0942	26.7575	27.0148	27.1647	A0A2R8RWH8;Q503Y1	A0A2R8RWH8;Q503Y1	Glutathione peroxidase	gpx4b
	24.1228	25.435	24.1317	24.9981	23.7023	24.7764	Q24JW2;A0A2R8RWI8	Q24JW2;A0A2R8RWI8		lyz
	25.2386	25.3764	25.4924	25.4438	26.1105	25.3367	Q7ZV18;A0A2R8RWS3;E9QEQ0;E9QC02;E7F2P0	Q7ZV18;A0A2R8RWS3		stx4
	24.652	25.3617	25.6392	25.9304	25.5412	24.9423	A0A2R8RWU7	A0A2R8RWU7
	25.5019	26.1471	25.6869	26.0076	25.2953	26.0493	A2CEM4;A0A2R8RX84;A2CEM2;F6PA68;A2CEM3	A2CEM4;A0A2R8RX84;A2CEM2		atl3
	26.1201	26.2738	26.4287	25.6823	22.412	26.0386	A0A2R8RXC7;F1QBJ3;A8KB87	A0A2R8RXC7;F1QBJ3;A8KB87	Cytochrome c oxidase assembly factor 3 homolog, mitochondrial	coa3
	22.8168	23.674	22.6172	23.8358	22.7759	23.3384	Q1LYE0;A0A2R8RXH3;Q1LYD9;Q1LYD8	Q1LYE0;A0A2R8RXH3		swap70b
	28.9013	25.2777	26.0998	27.5427	24.9357	26.5908	F1QCK2;A0A2R8RXI2;B0S6D9	F1QCK2;A0A2R8RXI2		abcb6a
	25.0501	24.8072	25.8803	25.1758	25.0194	25.3362	A0A2R8RXQ8;A3QK16	A0A2R8RXQ8;A3QK16	Erlin-2	erlin2
	32.1324	31.706	31.8903	31.5756	32.4591	31.5671	Q68EH2;A0A2R8RXT8	Q68EH2;A0A2R8RXT8	Adenylate kinase isoenzyme 1	ak1
	28.296	27.5319	27.1855	27.2968	28.0601	26.2552	Q7ZVK9;A0A2R8RYF6	Q7ZVK9;A0A2R8RYF6		tpm1
	29.3213	29.2109	29.551	28.7687	29.0573	28.8401	A0A2R8RYH8;F1QAJ7;E9QJ49;Q6PC47;F1QJN1;F1QVY4	A0A2R8RYH8;F1QAJ7;E9QJ49		slc25a3b
	28.5297	28.0319	28.541	28.2203	28.4257	28.2449	A0A2R8RYX8	A0A2R8RYX8
	25.9337	23.7758	23.91	25.1907	25.206	24.5833	A0A2R8RZC9	A0A2R8RZC9
	24.7443	24.5917	25.0813	24.8261	24.7263	24.4263	Q68EH0;A0A2R8RZF5	Q68EH0;A0A2R8RZF5		gspt1
	26.2655	25.663	25.7476	25.8635	25.9944	27.3127	Q6DHD5;A0A2R8RZR0	Q6DHD5;A0A2R8RZR0		akr7a3
	25.2802	25.2475	25.121	25.6855	24.7443	25.5926	A0A2R8RZS4;F1QNW8;A0A0R4IFJ1;A0A0R4IFL6;A0A0R4IRN6	A0A2R8RZS4;F1QNW8;A0A0R4IFJ1		dnajc7
	22.7124	24.1036	23.3613	23.7883	23.3992	23.9747	A4IG53;A0A2R8S029	A4IG53;A0A2R8S029		comtb
	25.2482	23.5347	24.4367	24.5979	24.0309	25.0618	A0A2R8S035;Q6DG96	A0A2R8S035;Q6DG96		trappc2l
	25.8213	25.9786	24.9341	25.7263	25.9564	25.6594	E7EZE2;A0A2R8S0J3	E7EZE2;A0A2R8S0J3		OTTDARG00000022263
	23.9893	23.8334	24.2378	23.9134	24.4615	24.0609	A0A2R8S0J9;Q1LUW0	A0A2R8S0J9;Q1LUW0		rbm28
	30.2167	30.3637	29.9193	30.4951	30.1327	30.5583	A0A2R9YJG7	A0A2R9YJG7
	24.3259	25.0857	22.8936	24.1803	22.3111	24.146	A0A2R9YJH2;Q7ZZJ7	A0A2R9YJH2;Q7ZZJ7	Anion exchange protein	slc4a1a
	25.187	24.2037	24.5014	23.4225	24.4653	23.9261	A0A2R9YJH5;A0A0R4IFJ7;Q7ZUU6;A0A2R8Q084	A0A2R9YJH5;A0A0R4IFJ7;Q7ZUU6		ckmt2a
	23.4568	24.4944	23.4685	24.0731	23.6095	24.2857	B0S581;A0A2R9YJL5;E7F6H4;B3DGZ8;Q588C4;A0A2R8QML7;Q588C6;F1R1K5;A0A2R8QBD5;A3QJU7	B0S581;A0A2R9YJL5;E7F6H4		dnmt3ba
	24.6422	23.5545	25.4848	23.5417	25.2239	23.4941	A0A2R9YJM4;E9QIQ6	A0A2R9YJM4;E9QIQ6		pacsin1a
	26.5111	26.9422	25.8148	26.0199	24.7542	26.5559	A0A2R9YJN8	A0A2R9YJN8
	22.7921	22.9662	24.2657	23.7349	23.8633	24.3568	F1R6P4;A0A2R9YJP0;A0A2R8QM23;F1QIA6	F1R6P4;A0A2R9YJP0		mipep
	23.7132	25.4618	22.9688	23.6385	23.0555	24.8278	A0A2U3TVE5;Q5RJ20	A0A2U3TVE5;Q5RJ20	Transcription factor AP-2-delta	tfap2d
	30.2189	29.444	30.0597	29.2955	29.5085	29.739	A0A2U3TVF6;Q6DEH3;F1RAL9;F1QLM0	A0A2U3TVF6;Q6DEH3;F1RAL9	Calcium/calmodulin-dependent protein kinase type II delta 1 chain	camk2d1
	22.9983	23.2023	22.8405	22.1189	23.7622	23.3793	A0A2U3TVK0;Q5BJJ8	A0A2U3TVK0;Q5BJJ8	39S ribosomal protein L51, mitochondrial	mrpl51
	24.9062	25.8394	25.5066	26.0643	25.5417	27.0634	A0A493VU28;F8W2M8;F8W584	A0A493VU28;F8W2M8		tpp1
	23.3697	23.054	24.168	23.9317	24.8664	23.3286	A0A4W4	A0A4W4		negr1
	30.493	30.1919	30.4797	30.4227	30.4124	30.1823	A0AUR2	A0AUR2		srl
	25.7154	26.7622	26.0276	26.5018	26.2285	26.5729	A0JMD0;R4GER3;R4GE19	A0JMD0	Clustered mitochondria protein homolog	cluh
	26.4049	26.2955	26.9248	26.4249	26.4114	26.4544	A0JME6;E9QEF1	A0JME6;E9QEF1	Isochorismatase domain-containing protein 2, mitochondrial	isoc2
	22.6329	22.0775	21.5603	21.4211	21.8091	21.7241	A0JMK3	A0JMK3		zgc:153913
	22.7035	21.304	21.935	22.6243	21.2804	22.4135	A0JMK5	A0JMK5	Myotubularin-related protein 2	mtmr2
	24.5159	24.2653	23.7584	24.0136	24.6864	23.6643	A0JMK6;F8W4K5	A0JMK6		scg2b
	27.5461	27.1317	27.4229	26.7779	27.1728	26.9631	A0JMN2;F1QSB0	A0JMN2		zgc:154046
	25.0648	25.4691	24.5993	25.7045	25.1662	25.4586	A0JMN4;A0A0R4IB02;F1R4V1;A0A2R8PV98	A0JMN4	Non-specific protein-tyrosine kinase	csk
	24.6862	25.2611	23.965	24.7746	24.1752	24.3005	G3N3Y4;A0JMQ0	G3N3Y4;A0JMQ0	Ribosome biogenesis protein bop1	bop1
	25.173	23.9612	24.2557	23.8073	25.1428	24.1451	A0M8V6	A0M8V6	Caveolin	cav2
	25.4434	25.7403	25.525	25.7507	25.1777	25.8353	F1QFA6;A1A5H6;A0A2R8QE33;F1R160	F1QFA6;A1A5H6;A0A2R8QE33	CCR4-NOT transcription complex subunit 1	cnot1
	26.003	26.0429	26.4188	26.4351	25.8984	26.2672	A1A5H8	A1A5H8	Tyrosine-protein kinase yes	yes1
	26.5953	26.8032	26.4746	26.5764	26.9106	26.5726	A1A5X4;A0A0R4IT10	A1A5X4;A0A0R4IT10		add1
	27.9172	27.4583	26.5863	27.2233	27.5546	27.1796	X1WHY2;A1A5X7;X1WBW7	X1WHY2;A1A5X7;X1WBW7		taf15
	23.5292	21.2377	24.3069	24.6694	24.0751	23.1906	A1A5Y1	A1A5Y1		zgc:158387
	28.0308	25.0379	23.5591	24.9691	24.8823	24.2961	A1IH00;F8W5E0;F8W281	A1IH00		golga2
	23.0371	23.2728	23.9083	23.5796	23.8124	22.7355	A1L1F1	A1L1F1	NADH dehydrogenase [ubiquinone] 1 alpha subcomplex assembly factor 3	ndufaf3
	23.9104	23.7707	24.5825	24.4052	24.6709	24.6679	A1L1G1	A1L1G1	Epithelial splicing regulatory protein 1	esrp1
	23.5859	24.7458	23.0115	24.1345	23.5065	23.6579	A1L1M4;E7EY74;A0A2R8QNH9;A0A2R8QRU1	A1L1M4;E7EY74	Serine/threonine-protein phosphatase 4 regulatory subunit 2-B	ppp4r2b
	22.4362	22.0479	21.2519	21.5588	23.1671	21.2401	F1RBB5;A1L1P7	F1RBB5;A1L1P7	DNL-type zinc finger protein	dnlz
	22.8026	22.1361	22.5657	23.2971	23.0062	23.488	A1L1P8;X1WG56;A0A2R8RRN1;A0A2R8RNS7;F1QLG4	A1L1P8		hs2st1a
	25.3871	25.6277	26.3713	26.0495	25.5753	26.6566	A1L1U1	A1L1U1		strn
	26.4436	26.9526	26.1865	26.7233	26.2608	25.6714	A1L1U3	A1L1U3		g3bp2
	26.326	26.5055	25.7819	26.4713	26.2739	26.5192	A1L1V1;A0A0R4IY17;A0A0R4ILR0	A1L1V1;A0A0R4IY17		fnta
	24.7726	24.2467	25.6641	24.5288	24.5529	25.7227	A1L1W9	A1L1W9	Monocarboxylate transporter 10	slc16a10
	23.5642	24.3294	24.2422	23.9578	25.1174	23.707	A1L200;F6NUX4	A1L200;F6NUX4		eif4e2
	26.1575	27.2567	26.3784	26.4738	26.597	26.4844	E9QIB1;A1L223;E9QFQ7;E9QC43;E9QD40	E9QIB1;A1L223;E9QFQ7;E9QC43		cbx5
	22.8275	23.2417	22.9158	23.2988	22.4873	23.0434	A2BG39;A1L231	A2BG39;A1L231	Condensin complex subunit 2	ncaph
	26.1592	26.331	25.9613	26.4192	26.6678	26.144	A1L243;A0A0R4IGU9;A0A0H2UKF5;A0A140LH59	A1L243;A0A0R4IGU9;A0A0H2UKF5	LDLR chaperone MESD	mesdc2
	29.3818	29.1949	28.8984	28.9291	29.768	28.8336	F1R972;A1L260	F1R972;A1L260	Muscle-related coiled-coil protein	murca;murc
	22.729	22.31	22.7721	23.5669	23.2829	23.3865	E9QBA4;A1L293	E9QBA4;A1L293		ptpmt1
	23.8826	24.3399	25.4244	24.7045	22.9001	24.4749	A2AR65;A2AR64;Q5BLG1;A0A0R4IES8;F1R6Q9;A0A2R8QMP2	A2AR65;A2AR64;Q5BLG1		rca2.1
	23.9878	24.6163	23.458	24.6432	24.1173	24.855	A2AR67	A2AR67		atp6ap1b
	27.0014	26.392	26.458	26.3075	26.5307	26.6266	A2AR68	A2AR68		gdi1
	28.4353	27.7684	28.4151	27.6919	28.0195	27.9277	A2ARG7;A0A2R8RU75	A2ARG7;A0A2R8RU75		atp5ib
	24.4625	23.9803	23.9916	24.4689	23.7359	24.3994	A2ATX1;A2ATX2	A2ATX1;A2ATX2		polr1c
	27.4898	27.8899	27.2886	28.0833	27.3416	27.5514	A2AWA1;A2AWA0	A2AWA1;A2AWA0		ddx39aa
	28.4931	28.1718	27.667	27.7712	28.1335	27.9168	A2AWE1	A2AWE1		prdx1
	25.3569	25.5184	24.734	25.1007	24.5231	23.9574	A2BE49	A2BE49		ppm1f
	24.3015	22.3363	24.578	23.3502	23.8521	23.7988	A2BE66;F1R3C4;F6NI81;Q8AWY2;Q90469;A0A140TAU2;F1QQN5;A2BE65;Q9PWM2;Q9YGT5;Q9YGS6;Q9PWL7	A2BE66;F1R3C4;F6NI81;Q8AWY2;Q90469;A0A140TAU2;F1QQN5;A2BE65;Q9PWM2;Q9YGT5;Q9YGS6;Q9PWL7	Homeobox protein Hox-A10b;Homeobox protein Hox-D10a;Homeobox protein Hox-B9a;Homeobox protein Hox-A9b;Homeobox protein Hox-C9a;Homeobox protein Hox-B10a	hoxc10a;hoxa10b;hoxd10a;hoxa9b;hoxc9a;hoxb9a;hoxb10a
	26.9308	27.1756	26.6979	26.6738	26.699	26.897	A2BEG2;A0A2R8Q256	A2BEG2;A0A2R8Q256		trmt2a
	27.4448	27.3546	27.2942	27.7056	27.323	27.6671	A2BEN1	A2BEN1		atp6v1aa
	25.0028	24.8451	24.0357	24.9263	24.4305	24.2691	A2BEP0	A2BEP0		mrps31
	25.758	25.6401	25.2462	25.5311	25.5398	25.6534	A2BF91	A2BF91		zgc:101858
	25.9322	25.2988	25.2696	25.2812	24.9146	25.1954	F1QR21;A2BF93	F1QR21;A2BF93		krt1-c5
	24.6804	25.5629	24.4901	25.2613	24.4778	24.0728	A2BFP4	A2BFP4		wbscr16
	25.1286	24.2794	23.0965	24.5816	25.4405	23.2242	A2BFS9	A2BFS9		si:ch211-117m20.5
	26.2269	25.7151	26.0858	25.9893	25.9041	25.7176	A2BFT4	A2BFT4		ftr82
	25.5903	26.2896	25.2343	25.5825	24.5083	26.615	A2BG35;E7FGT8	A2BG35;E7FGT8		si:dkeyp-86b9.1
	23.7191	23.669	21.9804	24.2207	23.5081	24.4643	A2BG43;E9QHD5;E7FDW9;A0A2R8QF53	A2BG43	Glycolipid transfer protein	gltp
	26.0978	25.7509	26.17	25.5425	25.5057	26.4298	A2BG46;A0A0R4IY87;A0A0R4IXI0	A2BG46		ankrd13a
	23.4187	23.2648	21.7865	24.4909	24.8548	22.5356	A2BG56	A2BG56		si:ch211-217k17.9
	25.8168	26.0238	25.4888	25.8152	25.8057	25.8347	A2BG80;A0A2R8PVH8	A2BG80	Serine/threonine-protein phosphatase 2A 55 kDa regulatory subunit B	ppp2r2ab
	24.5599	23.8428	24.6107	23.8329	24.0103	24.6691	A2BG85	A2BG85		chrne
	27.5978	27.4356	27.8932	27.3975	27.7361	27.7206	F1RBU0;A2BGE5	F1RBU0;A2BGE5		aifm1
	23.3433	23.0206	23.0054	22.6948	21.9781	23.2039	A2BGG0;Q503S3	A2BGG0;Q503S3		golph3
	23.6546	24.2356	24.3986	24.1409	24.2425	23.2915	A2BGK0	A2BGK0	Phosphatidate cytidylyltransferase	cds2
	23.7979	23.1355	24.4113	23.6308	23.7012	23.4568	A2BGN0	A2BGN0		mmab
	23.1398	23.0837	21.644	22.7391	23.4539	23.1702	A2BGP8;A2BGP9	A2BGP8;A2BGP9		fam151b
	25.6377	25.2459	25.0178	25.5268	25.5502	25.4226	A2BGQ1	A2BGQ1		dhfr
	28.6737	26.3274	27.7469	25.5217	27.4526	25.6722	A2BGQ8	A2BGQ8		si:ch211-214j8.1
	23.4838	23.3926	23.6801	24.272	23.4361	23.0623	A2BGR0;F1QFR6;A2BGQ9	A2BGR0;F1QFR6		erap1b
	24.8386	24.5838	24.6797	24.4187	24.3301	24.726	A2BGR9	A2BGR9		aldh2.1
	25.198	24.5475	24.886	23.8719	24.1501	24.3537	A2BGT2;A2BGT3;Q6P009	A2BGT2;A2BGT3;Q6P009		dao.2;dao.1;dao.3
	26.811	25.7259	26.5152	25.6924	26.3078	25.7999	A2BGW3;E9QDQ2	A2BGW3;E9QDQ2		camk2b1
	22.768	23.8199	22.5397	23.4022	21.5992	23.6841	A2BGW6	A2BGW6	U3 small nucleolar RNA-associated protein 11	utp11l
	33.382	32.8434	33.2302	32.5004	33.1606	32.6427	A2BHA3	A2BHA3		ckma
	24.4107	23.262	22.3357	24.3834	24.8665	23.1908	A2BHB7	A2BHB7	Glutamyl-tRNA(Gln) amidotransferase subunit C, mitochondrial	gatc
	26.1309	26.7001	26.4509	26.974	25.9179	26.8689	A2BHD8;F1QUU0	A2BHD8;F1QUU0	Beta-hexosaminidase	hexb
	25.9853	26.3691	26.2237	26.7007	26.3326	27.1637	Q6IQN5;A2BHI1	Q6IQN5;A2BHI1		rac2
	23.9609	23.4751	25.6369	25.6078	24.2341	23.1104	A2BHN0	A2BHN0	Annexin	anxa3a	Matrisome-associated	ECM-affiliated Proteins
	24.6487	25.8431	24.5628	25.4936	25.1469	25.6298	A2BHS1;A2BHS0	A2BHS1		hspb8
	25.2637	24.6192	25.1142	24.7957	25.1708	23.9432	A2BIB9;A2BIB8;A2BIC1;A0A2R8QKR8	A2BIB9		ank2b
	23.6958	23.3273	23.3301	23.2581	22.3494	24.0503	A2BIC5	A2BIC5		rbm47
	26.1668	26.2384	25.5812	25.7709	25.7096	25.9614	A2BIC6	A2BIC6		lap3
	24.8404	23.127	24.4887	24.0935	23.6759	23.4841	Q66IB5;A2BIE9	Q66IB5;A2BIE9		qdprb1
	29.4494	28.7844	28.6339	28.5089	28.7385	28.6338	Q6NYL5;A2BII1;Z4YIZ9	Q6NYL5;A2BII1	Alanine aminotransferase 2-like	gpt2l
	23.2807	22.793	23.4656	24.2681	23.002	23.8766	Q08BF0;A2BIM6	Q08BF0;A2BIM6		smap1
	27.4177	27.8209	27.8554	27.7841	27.7292	28.0382	A2BIM7	A2BIM7		tars
	27.181	26.9228	27.0791	26.875	27.141	26.827	A2BIN5	A2BIN5		mccc2
	24.7278	23.2445	22.8571	23.6847	25.0857	21.743	X1WDX4;A2BIQ8;A2BIQ7	X1WDX4;A2BIQ8;A2BIQ7		zcchc8
	23.495	25.0746	23.0219	24.5676	24.4005	24.7919	A2BIR5;A2BIR3;A2BIR4	A2BIR5;A2BIR3;A2BIR4		ube2l3b
	25.1475	25.6357	24.6367	25.5467	24.5511	24.9916	A2BIR7	A2BIR7		sdf2l1
	29.3031	29.9101	29.7343	29.8561	29.4248	30.0575	A2CE73;Q6NW56;A0A0R4ISK8	A2CE73;Q6NW56;A0A0R4ISK8		khdrbs1a
	23.7793	23.7916	23.8368	23.4174	23.4048	22.7537	A2CE82;A9JTG7	A2CE82;A9JTG7		ubac1
	26.5235	25.8909	25.4023	26.1714	25.9256	26.0986	F1QAC1;A2CE93	F1QAC1;A2CE93		iqgap2
	24.6869	25.217	25.4198	25.3885	26.6651	25.7627	A2CEA9	A2CEA9		bri3bp
	25.9162	26.5565	26.2148	25.0741	27.3432	24.9135	A2CEB4;REV__F1QRW6	A2CEB4		golga3
	23.1764	23.8783	23.7038	24.34	21.9025	24.385	A2CED5;A2CED6;A2CED4;F1QT08;A0A2R8Q6M0;B0S7I1;A0A0R4IP41;A2BIR9	A2CED5;A2CED6;A2CED4		gbgt1l4
	27.8669	26.3432	27.844	26.2758	27.6688	26.9693	A2CEF5;F1R0L7	A2CEF5;F1R0L7	Chloride intracellular channel protein	clic5b
	25.2796	24.935	24.4927	24.4816	24.102	24.2763	A2CEI3	A2CEI3		rabep1
	25.8306	30.1913	25.6537	30.207	25.6706	30.616	A2CEW3;A0A0R4IDI3;A0A0R4IXY1	A2CEW3;A0A0R4IDI3		fn1b	Core matrisome	ECM Glycoproteins
	27.2096	26.6657	26.537	26.85	27.0872	26.8861	A2CEW4	A2CEW4		atic
	28.0113	27.5212	28.1678	28.0201	28.8124	28.0372	A2CEY7	A2CEY7		si:dkey-251i10.2
	24.906	24.4957	24.2356	24.9349	25.3337	23.6089	A2CEY8	A2CEY8		si:dkey-251i10.3
	23.723	23.8814	23.9485	24.1863	23.7144	23.0391	A2CF31;A0A2R8QG13;A0A2R8QB57;A0A2R8RND2;A0A2R8PWZ8;A0A2R8S0C3	A2CF31;A0A2R8QG13;A0A2R8QB57;A0A2R8RND2;A0A2R8PWZ8		atxn2
	25.3086	24.8646	24.9255	24.2977	24.7144	24.4235	A2CF48;Q642H6;REV__Q0P483;REV__A0A2R8RLB4	A2CF48;Q642H6		crata
	26.2668	25.7771	25.4373	26.1752	26.0151	25.8673	A2CF49;A0A2R8QDV6;A0A2R8QM93;A0A2R8QQZ4;F1QG33	A2CF49;A0A2R8QDV6;A0A2R8QM93;A0A2R8QQZ4;F1QG33	Serine/threonine-protein phosphatase 2A activator	ppp2r4
	24.9045	23.9722	24.2164	24.6043	24.1834	24.5419	A2CG10	A2CG10		ap3m2
	27.7823	27.4969	27.8891	27.5992	27.6079	27.4263	A2CG95;A2CG94	A2CG95;A2CG94		acadm
	23.523	23.943	23.6517	23.9746	24.0479	24.144	B8JLU1;F1QIN2;A2RRV3	B8JLU1;F1QIN2;A2RRV3	Protein PAT1 homolog 1	patl1
	27.6855	27.1677	26.72	27.2588	28.1313	26.7106	A2RUY5	A2RUY5		ubap2b
	23.0712	23.495	23.4736	24.0017	23.7583	23.9231	E7F9Q1;A2RV01	E7F9Q1;A2RV01	Diphthine--ammonia ligase	dph6
	26.6439	26.3563	25.5639	26.2365	25.5431	26.6622	A2VD24;E7F8C0;F6P5X4	A2VD24;E7F8C0;F6P5X4		ipo9
	24.5408	23.3655	22.2074	22.0588	23.8592	23.0142	A2VD36	A2VD36		si:ch211-201h21.5
	28.0486	29.0138	29.7153	30.5988	30.8427	30.1617	A3FKT8	A3FKT8	Protein S100	icn2
	25.7623	26.0406	26.2262	26.2149	25.4589	26.5743	A3KDM3	A3KDM3		ctr9
	25.018	23.2275	24.0182	23.2429	20.8984	23.3033	A3KGZ5	A3KGZ5		vps37b
	25.762	25.8304	26.4086	26.369	26.4577	25.7561	A3KH13	A3KH13	Protein S100	s100a1	Matrisome-associated	Secreted Factors
	25.9057	26.082	26.0929	26.148	25.5047	26.0758	A3KMS9;Q7T374	A3KMS9		prkacaa
	24.6917	25.0442	24.312	24.6389	24.5665	24.2155	A3KMT0	A3KMT0		zgc:158803
	25.1658	25.9851	25.1651	26.0172	25.3052	25.9595	A3KNH4;A0A2R8QKS4;F8W5U8;F8W3X8	A3KNH4;A0A2R8QKS4		plod3
	24.9286	27.5275	26.374	27.5966	28.4235	27.3523	A3KNL5	A3KNL5	ATPase inhibitor A, mitochondrial	atpif1
	26.6315	26.7608	26.812	26.3616	27.1996	25.9642	A3KNM2;A0A2R8QKN3;I3IT45;I3ITC0;A0A0R4IDA7;A0A2R8QAQ7;A0A2R8QRL2;A0A2R8QJH5	A3KNM2;A0A2R8QKN3;I3IT45;I3ITC0;A0A0R4IDA7;A0A2R8QAQ7;A0A2R8QRL2;A0A2R8QJH5		tpd52
	26.7253	28.0695	27.5746	28.1774	27.6188	27.7998	A3KNR2	A3KNR2		si:dkey-238c7.16
	25.8602	24.6552	24.2107	24.7465	24.385	24.6328	A3KP55;E9QGB2	A3KP55		atpaf2
	24.5601	25.2574	23.7076	25.221	24.4025	25.2714	F1QSS0;A3KP59;A0A2R8RQM9;F8W459	F1QSS0;A3KP59;A0A2R8RQM9;F8W459	Bifunctional lysine-specific demethylase and histidyl-hydroxylase NO66	zgc:162967;no66
	24.7291	23.9955	24.3422	23.994	24.8602	23.6807	A3KP93	A3KP93		hint2
	28.6997	28.1383	27.6606	27.5891	29.3572	27.3759	A3KPI6	A3KPI6		si:ch211-288g17.3
	24.8262	24.2752	23.6811	24.5864	24.6311	22.9769	Q1RM65;A3KPL8	Q1RM65;A3KPL8		cfdp1
	26.3896	26.0547	26.1626	26.1971	26.4467	26.1615	A3KPN2;A3KPN4	A3KPN2;A3KPN4		CH211-232P17.2-001;ptx3a
	23.0801	23.0524	23.1791	23.8177	23.4941	24.4928	A3KPQ6;Q6DGB0	A3KPQ6		abhd17b
	24.2196	24.7208	24.9042	24.9862	24.0496	24.9127	A3KPR1	A3KPR1		wdr36
	28.3462	28.9512	28.9626	29.0744	30.1224	27.9743	A3KPR3	A3KPR3		histh1l
	33.1721	33.0191	32.9466	33.2721	32.7499	33.0622	A3KPR4;X1WGM1	A3KPR4;X1WGM1	Histone H4	si:dkey-108k21.23;si:dkey-108k21.12
	24.311	25.2666	25.3828	25.0517	24.6973	25.4062	A3KPT4;F1R161;A0A2R8QJ13;I3IT98;A0A2R8RXH9;A0A0G2KWS9;I3IS24	A3KPT4;F1R161		clasp2
	22.1821	22.848	22.8918	23.494	21.3569	24.1367	A3KPX4	A3KPX4		ppp1r10
	21.474	21.9524	22.4755	23.6752	22.5458	22.8671	A3KPZ9	A3KPZ9		si:ch211-152p11.4
	24.7767	25.1767	25.12	25.2782	25.0322	25.1847	A3KQ59	A3KQ59		usp39
	20.4839	26.6366	23.8955	26.3415	20.9879	26.7379	A3KQ87;A0A2R8RZS2	A3KQ87;A0A2R8RZS2		tgm2l
	23.0737	23.3972	23.5773	23.9179	23.5923	24.238	A3KQF0;Q6NYU7;A0A2R8Q8R5;A3KQE9	A3KQF0;Q6NYU7;A0A2R8Q8R5	Uracil phosphoribosyltransferase homolog	uprt
	25.7204	24.8984	24.6217	24.9091	24.7535	24.906	A3KQI1	A3KQI1		gtpbp1l
	25.8651	25.8275	25.6802	25.9144	25.7074	25.8358	A3KQK2	A3KQK2		asns
	23.9382	26.3076	23.5052	25.267	22.7054	24.2814	A3KQL1	A3KQL1		necab2
	24.1837	23.9539	24.1536	23.9393	24.4612	22.3612	A3KQQ9;A0A2R8QF03	A3KQQ9;A0A2R8QF03	Secretogranin-3	scg3
	27.3164	27.1698	27.316	27.0264	27.0044	27.1845	A3KQR0	A3KQR0		acadl
	25.1942	24.9408	24.9486	25.5078	25.1809	24.7856	A3KQS0	A3KQS0		mrpl9
	26.5922	25.6505	25.578	25.8936	25.3079	25.9869	A3KQV2	A3KQV2	BRO1 domain-containing protein BROX	brox
	24.7003	24.9894	24.2826	25.1665	23.8413	24.9465	A3KQW7	A3KQW7		ngly1	Matrisome-associated	ECM Regulators
	27.4679	28.117	27.6962	28.083	27.698	28.2315	A3KQX1	A3KQX1		cndp2
	24.8395	24.7141	25.0492	24.5885	25.3463	24.3335	A3QJU3	A3QJU3	AarF domain-containing protein kinase 4	adck4
	25.5215	25.5876	25.0114	25.6072	24.5679	25.6911	A3QJW5;Q6PEI7	A3QJW5;Q6PEI7	CTP synthase;CTP synthase 1	ctps1a;ctps1
	23.7406	23.593	23.4047	23.0938	23.5799	24.0189	A3QJX4	A3QJX4		sars2
	25.0041	25.1272	24.3805	24.3962	25.317	25.2401	A4FUL9;B0UXJ4	A4FUL9		zgc:136564
	23.648	23.9939	22.0335	24.1275	24.0291	23.0791	A4FUN5	A4FUN5		rab43
	24.9037	25.4275	24.4966	24.6444	25.1077	25.3186	A4FVK4	A4FVK4		rab8a
	24.3834	24.6079	23.7724	24.2736	24.9832	25.1851	A4IG09;B0S5N0	A4IG09;B0S5N0		ftr83
	26.9699	26.7038	26.8731	27.1151	26.7863	27.0809	A4IG19;F1R5X0;A0A2R8Q8N9	A4IG19;F1R5X0;A0A2R8Q8N9	Alpha-1,4 glucan phosphorylase	pygb
	26.6914	26.5808	24.6682	25.5267	25.943	26.1448	A4IG42;A0A0R4IUN2	A4IG42	TRPM8 channel-associated factor homolog	tcaf
	23.8993	24.3731	23.4827	24.5709	23.3214	24.5952	A4IG47	A4IG47		dnajc10
	25.497	25.46	24.0959	25.1707	26.1754	25.0407	B8A5H7;A4IG62	B8A5H7;A4IG62	ATP-dependent RNA helicase SUPV3L1, mitochondrial	supv3l1
	24.2555	23.3867	25.073	23.9053	24.8958	24.3692	A4IG77	A4IG77		slc22a7a
	26.5389	26.7717	26.6879	26.6764	26.5926	26.8353	A4IGC8	A4IGC8		aldh18a1
	24.1729	23.3617	23.3657	23.7707	23.6587	23.8162	E7EZ59;A4IGH4	E7EZ59;A4IGH4	tRNA (guanine-N(7)-)-methyltransferase non-catalytic subunit wdr4	FP017279.3;wdr4
	24.2227	23.973	25.1666	23.5638	24.9769	23.0246	A4JYK9;F1Q8Y0;A8KBL6	A4JYK9;F1Q8Y0;A8KBL6		zgc:110372
	24.9357	25.0514	25.2935	25.383	24.6274	25.66	A4QN63;F1Q7P0	A4QN63		cnot2
	23.0904	22.6987	23.3774	23.6672	23.4342	23.328	F8W601;Q1LYB8;A4QN68	F8W601;Q1LYB8;A4QN68		commd9
	30.6086	30.1383	30.303	30.0858	31.4255	29.1646	E7F225;A4QN90	E7F225;A4QN90		zgc:163061
	25.4727	25.6752	25.3994	25.7857	25.4851	25.9605	F1QWX2;A4QNT9;Q4V9B2	F1QWX2;A4QNT9;Q4V9B2	Signal transducer and activator of transcription	stat5b
	26.6629	26.1661	26.4916	26.3257	26.2683	26.2322	A4QNV2	A4QNV2		jph2
	24.9317	25.7594	25.3742	26.3009	26.0534	25.9854	Q7SXH5;Q6PC58;A4QNX5;E9QD37	Q7SXH5;Q6PC58;A4QNX5;E9QD37		ube2d1a;ube2d1b;ube2d4
	23.4595	22.829	22.9982	23.1441	22.6157	23.9684	A4QP33	A4QP33		ppp2r5cb
	23.4737	23.1526	23.5043	23.632	23.3902	23.7657	A4QP78	A4QP78	CCR4-NOT transcription complex subunit 11	cnot11
[truncated: 3,592 more rows]

## Sheet: Suppl. Figure 2
Suppl. Figure 2a		zebrafish			rat
[truncated: 31 more rows]

## Sheet: Suppl. Figure 4
Suppl. Figure 4a	pdgfrb	aspn	chad	dcn	fmoda	fmodb	lum	ogna	prelp
[truncated: 53 more rows]

[truncated: 8 more sheets: Suppl. Figure 6, Suppl. Figure 7, Suppl. Figure 8 (chad), Suppl. Figure 8 (fmod), Suppl. Figure 8 (lum), Suppl. Figure 8 (prelp), Suppl. Figure 9, Suppl. Figure 10]
